# Supplementary material for: Genetic Differentiation of Abies alba Outside Its Main Range Under Warm Meso‐ and Sub‐Mediterranean Conditions in Italy and Switzerland
Source: Ecol Evol. 2025 Feb 2;15(2):e70909. doi: 10.1002/ece3.70909 (PMC11787904; doi:10.1002/ece3.70909)
Supplement: Supplementary file 3 — Appendix S3. [file ECE3-15-e70909-s002.xlsx]

## Sheet: Caption
SUPPORTING INFORMATION
Genetic differentiation of Abies alba outside its main range under warm meso- and sub-Mediterranean conditions in Italy and Switzerland
Sevil Coşgun, Jérémy Gauthier, Giuliano Bonanomi, Gabriele Carraro, Paolo Cherubini, Marco Conedera, Erika Gobet, Maria-Chiara Manetti, Gianluigi Mazza, Christoph Schwörer, Christoph Sperisen, Nadir Alvarez, Felix Gugerli & Willy Tinner
Supplementary material 2: Genotyping data and statistical analyses

## Sheet: SNPs for KASP Genotyping
contig00628_351	AAGATTTGTGGGTATCAATCCTTTGGATAGAAACCTTCTTTATCACGGTCTTCGGGTTCGGGTGNNGCAGAGNGGANTAGCATGTTTTGCACTAGTGGGT[A/G]GCTATCATTTGGCAGTGAGTCATCTCTNGAATTAGA
contig02190_265	GNGCGGGCAGTTCTGTTNCCCAGCGATAACACCNTTTTCGTNCTCAAATGCGTCAATTTCCGGAGGTTTCGATGNCACCCACATGGCCTTTCCCAGGTTA[A/G]CGTCTTCATCTGGTCGTGGGTTCAAATCCATGGCTTATGTAGACGCATGGGCTGCTGCTACAGGTGGGGGCGTTATTGCACAACAGACTCCTGCNTCGGC
contig04538_470	CTGTAAAGAGTTGCTTTAACGGTTTCAGTGTCACAAGGGATAATTTTATCTACAAANTTTNGTGAGGTAATTTTATTGTTTGAGCTGTTAGACGGCATAG[A/G]TTTTCAAATACCTTGTTACACAGTTCATTATTTTTAATGTGTTGNATGTTTTNGAANGNAGCTTGCTTANATTANTTTTATNG
contig08092_366	TCCAGAGCCCCGACGGCGATGTCACCATCACCAATGATGGTGCAACNATATTGGAGCAAATGGACGTGGANAATCAAATTGGAAAGCTGATGGTAGAATT[A/G]TCGNGTAGTCAGGATTATGAGATTGGAGATGGGACAANNGGTGTGGTTGTTACAGNCGGNNCTTCGCAGTGAGTGACNGG
contig08855_137	AGAAGCACTAATATGGCAGTGANATGAGCCAGCGTTGAAGTAATTGCAGAAGAGAAGGAGANGAGAACAGAAGAGAAATGGCATCGGTCACCACTCAAGC[C/T]GCTCTTGGCGTCTCGTGCCCGTCTATTTGCTGGTCGGGATTCGTNACAGGTTCATCCCCTTNTCGCCTGAGACGCGTCCGCCCGGGATCGAAGCCGACGC
contig09197_63	ATGGCGNTAGGANTTGCATTCGGCAGGTTTGACGANGCCTTTGGCCTGGACGGGTTCAGGGC[G/T]TACCTGGCGGAGTTTATTTCCACTCTGCTGTTCGTGTTCGCTGGTGTCGGCTCTGCCATGGCCTACGNNNNNNNNNNNNNNNNNNNNNNNNNNNNNNNNN
contig14580_627	TTTGTAACTGCCAGTAGTTCTCAAAACACACTGAAATTTCCATACTNCAGTATATTCTTTCCATGCTGTTGAGATAGGGATAATGTTGGAGCATCACTTA[A/G]GCAAAATGATTCCAGTGGCCTCTGTTGTTTCCTGGCTAATATGTCGGTGGGAATTGGTGGGAATTTTTATAGCTGAATCTTTCAACTCGGNAAGGGAATG
contig15256_604	AAACAAGAATGGCTGAATATGCGGCGGAGCTATGGGAGTTGTTTAAGAAAGACAACACATATGTGTATATGTGTGGACTCAAAGGCATGGAAAAGGGCAT[A/T]GATGACATCATCACCTCACTGGCAGAGGCGGATGGGATTAATTGGCTTGACTACANGAAGCAGATGAAGAAGAGTGAACAATGGAATGTTGAAGTGTACT
contig16332_419	CTGAAGGGGTGACAAGGAACTTCTATCCAGGAGATAAACTTCCTCTATGGCATGAAGAATTGCCTNTGCGGAATTCATTATTGGAAGAAGCATCAAGCGA[G/T]GCTGAACCTATGCGTCCTTAG
contig16411_197	AAGTCAAGCTTGGGATGATGGTACTATCCTGCTCTACTTACAGGGTTCCAAATTATAACAGCGATGAGTGAAATGGTATATTGTTTATTTGAAAGCTTTT[A/T]AGGGCTCTTGACTGATCATCTGTTCTTTGTTAGNT
newcontig16430_504	GCAGTTTTCATTGTGATATGCCGTGCTCAGCATAAGACATATTGGCATTTCAATTTTCTAGTAACTTATTGATCTTTAATTGAGGACCTTAGTTTCCCAT[G/T]ATGTGCTAATTTTCTAGTGGGAGTAAATAATGATATTCTAGCTCATAGAGCAGTAAATAAACGCTACATTCTTGCGTTGTATTTGTTGGACAATTTTTGN
contig24318_117	AGANAAAGACTCAGATNCCAGCATTTGGAGTTTTGAGGNTCTCAACCGCGGCAGCTGCGTTATAAAGTTTCGTTTTGCCCTTAAGCTGGCCATCTGCAGC[A/G]TAAAGGGTTGGAATGGAGCTTTAGAAGCAGNAGATTGGTTATTTGCTGAAGAAGAGGCACGGAACCTGCNCTGGAGCTTGCAGATCTTGTATTCTGAGGG
contig00241_160	CTATCGGGCGAGCAGAGACGGGAAACTCCNAAGGCAAAGGCAAAGAAGGTTGCTCCTGCGATCCGATCTCCTTCCCTACTGTCTACTACTCCATTCTCGC[A/T]TTCTGCAATGGCGGCCGCCACTGGAGCCGTGCTGANGACACCGCTCAGCCTGAGAAAATCGGAATGGATNGGGCAGGCTCTCAGGCCAACGTCCGTTAAT
contig00509_192	ANATGATAGATACAGTGAGTTGCCCGGACTGCAAGAAGCAGACGGAAGTGGTGTTCGATCACTCGGCAGGGGANNNNGTGTGTGTGGAGTGCGGACTTGT[A/G]TTGGAGGCGCATTCAATAGACGAGACGTCGGAGTGGAGGACATTTGCAAACGAAACGGGGGACAACGATCCCGTCNGTGTCGGNGGTCCATCAAATCCCC
contig00945_39	TCCGTCTGGTTTCTCGCTACCTCAGCGGCGAAGAAGAG[A/C]GAATTGAATGGGAAAAGATCAAGACCCCGACTGACGAGGTCGTGGTTCCCTACGATACCTTGGCTGATGTGGGAGAAGATCCATCGGAAACCAAGGAACT
contig01113_563	TTGCAGTTAACCTGATTCCATTCCCTNGCTTACACTTCTTTATGGTAGGATTTGCTCCCTTGACATCTAGGGGATCCCAAGTATACCGCTCCCTCACTGT[A/G]CCTGAACTTACACAGCAAATGTGGGATGCCAAGAACATGATGTGTGCGGCTTCGCAGTGAGTGACAGGCC
contig01455_289	GCCGCACATGTNNGTCGTCAAAGATCTGGTGGTCGACATGACTAATTTCTACAATCAGTACAAGAGTATCGAACCCTGGCTCAAGAGGAAGACCCCCCCG[C/T]NAGACGGGAAGGAGATNCTCCAGAGCAAGAAGGATCGGGCCAAGCTTGACGGCATGTACGAGTGTATTCTCTGCGCCTGTTGCAGCACCTCNTGTCCTAG
contig01468_274	TCATTGTGCAGGATGGGGATCCATCAAAGAACATCGCCGTGCCAGAGGGCTTCGACTACGAACTCTACAATAGAAATGACATCAACCGGATCCTCGGCCC[C/T]AAGGCCTCCTGCATCTCATTCAAGGACAGCGCTTGCCGTTGCTTCGGTTACATGGTCTCCAAGAAGAAATATATCTACACAATTGACGATGATTGCTTTG
contig01468_511	TGGAGCAACACATTAAGAATTTGCTGTGCCCGTCAACGCCATTCTTTTTCAATACCCTGTATGACCCTTACAGAGAAGGTGCAGACTTTGTTCGTGGCTA[C/T]CCCTTCAGTCTTCGCCACGGAACACCCACTGCAGTCTCTCATGGTCTCTGGATGAATATTCCTGACTATGANGCNCCCACTCAGCTNGTCAAACCCTTGG
contig01505_255	GCTGGAGTGAAATTAATTCCCAGCAACACATTCTCGTACTATGATCAGGTTTTGGACACCACTGCCATGCTTGGAGCTGTTCCTCCCAGGTATAGCTTCG[C/G]NGGCGGCGAGATTGGCTTGGCCACCTATTTCTCCATGGCCAGAGGAAACGCCACGCTCCCTGCAATGGAGATGACCAAGTGGTTTGACACCAACTATCAC
contig02088_183	CNAAGATCNAGGACAAAGAGGGCATTCCNCCNGATCAGCAGCGTCTCATCTTTGCTGGCAAGCAGTTGGAGGACGGACGCACTCTCGCGGACTACAATAT[C/T]CAGAAGGAATCCACTCTCCACCTTGTCCTCCGTCTTAGAGGTGNAATGCAGATCTTCNTTAAAACCCTCACNGGCAAGACCATCACTCTGGAAGTTGAGA
contig02161_64	CAATTTTTATATAAAGCTAAAGTTCGTATGAAGTACAAAAGAGCGACCTTTTGATAAAACCCT[C/G]TTGGGAGGNCGAAGACGTCCTTAGTCCACTCTTTCACAGATCTTGAATTCATTTGATTCGGTGATCANAGTGAGGGTTCTGGTGGCAANGACAAGGGTTT
contig02161_199	CACAGATCTTGAATTCATTTGATTCGGTGATCANAGTGAGGGTTCTGGTGGCAANGACAAGGGTTTGTAAAGACAAGGATTTGTTCAAGACTAAGGCAAT[A/G]GATATGGACTGGATCAATGCCCCTCATTCCATGGGGACAACAATTATNGGAGTNACCTACAATGGAGGAGTGGTGCTCGGAGCTGATTCGCGAACAAGCA
contig02190_239	AATCCTCNTCAGCCCCACAAACCCCNGNGCGGGCAGTTCTGTTNCCCAGCGATAACACCNTTTTCGTNCTCAAATGCGTCAATTTCCGGAGGTTTCGATG[A/G]CACCCACATGGCCTTTCCCAGGTTANCGTCTTCATCTGGTCGTGGGTTCAAATCCATGGCTTATGTAGACGCATGGGCTGCTGCTACAGGTGGGGGCGTT
contig02315_209	AAGTTTATCCAACTTATGACTTTGCATGTCCATTTGTTGATAGCATTGAGGGNGTGACACATGCTCTCNGCTCAAGTGAATACCATGATCGCAATGAACA[A/G]TATTACTGGGTCTTACAGGATATGGGTTTGCGCAAGGTTCATGTATGGGATTTTAGTCGTTTGAATTTTGTTTACACACTTTTGAGCAAGCGAAAACTGC
contig02387_318	ATCCCAAACTGGACAAGATCCTTTTCTTGGATGATGATATTGTGGTGCAGAAAGATTNGACTCCATTGTGGTCAGTAGATCTTCATGGGAAGGTTAATGG[C/T]GCGGTGGAAACTTGTGGAGAAAGCTTTCACCGGTTTGACAAATATCTTAATTTTNCAAATCCACACATAGNTAGGCACTTTGATCCTAATGCTTGTGGTT
contig02495_3490	NNNNNNNNNNNNNNNNNNNNNNNNNNNNNNNNNNNNNNNNNNNNNNNNNNNNNNNNNNNNNNNNNNNNNNNNNNTCGAGCATTTTTGATGCTAAGGCTGG[C/T]ATAGCCTTGAATACTGGATTTGTGAAACTTGTCTCTTGGTATGACAATGAGTGGGGATACAGNNNNNNNNNNNNNNNNNNNNNNNNNNNNNNNNNNNNNN
contig02831_313	NNNNNNNNNNNNNNNNNNNNNNNNNNNNNNNNNNNNNNNNNNNNNNGTTTGAGAAAATGGCANGCACAGATGTTGCTGCAGCAGAGGTGAAGGTGGAGAC[A/T]ACCCAAGTACAGGAGCCGGCTAAGGTTGCTCGCCATCAAGAAGTGGGCCACAAAAGTCTTTTGCAGAGCGATGCCCTCTATCAGNNNNNNNNNNNNNNNN
contig02937_405	TGTTTGAAGAGACTCTCTATCAGAAAACTTCAGCTGGGAAGCCTTTTGTTGATGTCCTCAAGGAAGGAGGGGTCCTGCCCGGCATAAAAGTAGATAAGGG[C/T]ACGGTGGATCTTGCGGGAACCAATGGTGAAACCACCACCCAAGGCCTGGATGGTCTTGCGCAGAGATGCCAACAATACTATAATGCCGGAGCAAGGTTTG
contig02937_651	CACTTGCTATTCAGGAAAATGCAAATGGCCTTGCTCGTTATGCTATCATTTGCCAAGAGAATGGTCTGGTTCCTATTGTTGAGCCTGAAATTTTGGTCGA[C/T]GGGCCTCATGATATTAAAACCTGTGCAGCTGTTACAGAGAAGGTATTGGCTGCCTGTTACAAGGCCCTCAATGACCACCATGTCCTCCTCGAGGGCACTC
contig02986_147	TTTGCGTTTCTCCAACTCCTCGTTGCTGCCCAAATCGCGTCAATTGACAGAAACGGCATTTCCNACTTCCACCACGAAGCTATGGAGAAATACGCTATGG[C/T]GGGCATCACTTCATCAATCAGGAGCTGAATGGCGAATTCCNNATGCGATGTCATCGGCCCAATCCGCGACCCAGAAACAGGACGAGAATCAGAATGGGAG
contig02986_327	GGACGAGAATCAGAATGGGAGTGTTAGCCTTGAGGCGGGGACGGTTCCCAAGGACTTGGTTTCTCTGCNCAGGCCTCTGTCTGTGACGGATCTAGCTACA[A/G]CGCCTAGCCATGGTTCTCAGGTTCGTGTGGCNTATCAGGGAGTTNCTGGAGCATACAGTGAGGCNGCAGCATTGAAAGCTTANCCACANTGNGAGGCTGT
contig03765_215	TGACCAGGGATGAAAACAAGAAAGTTGTTGAGGGAGTAGACATATTCATGGGAGGCAGGGTGGGAGCAGATTCACATCTGGGGGATTTGATCCACAAGGG[A/C]ATACCTTGCAAAAACGTGGTACCTGTGGT
contig03803_208	ACCCTACGAGCCCAGCAGAAGCACCTCGAGGGGTTCGATCCGGCACCTGCCATGGATTAATGGAGCGGCCGTGGCTTGCCTCTGCCTTTGCCTTTTCTCG[C/T]GAAGATTTGCATCGTCTGCCAGTAAATTAGCCAGGCGGAGCCAAGGGAGCTACGGAGGACTCGGCCGCACAGGAAATCTACAAATCAGAATGGTCAGCAT
contig03908_414	ACAGAGACACTGTGGTGGAAGAGGCCTCTAGATTCCCTCAGCTTAAGTTTCAGGTAGAAACNGAGCAGCGACCTCACAAAGTTAGCTTTTATATTGAGAA[A/G]ACAAAGTCTTCAGAAGTGATTAATGCTCTTTCTAAACGGCTNCAAAGAGTGTCAGTTGAATGTNCAAAATCATATATAGTGNAGGCCTTCGCAGTGAGTG
contig03942_73	GTGACCTTGGCTGTCACTCAGTCTTTTACATAGCACAAGCCCTTGAAGAATTAGGAGAGGCGGAAGAGATCT[G/T]AGAGAAATTTATTCNAGATTTGACATCGAGCCCAGTTAGTGCCTGGGATAGATCCAAGCAAATATCAAAAAATATGTTTAGGAACCAGTATGATACCGAT
contig03942_88	GTGACCTTGGCTGTCACTCAGTCTTTTACATAGCACAAGCCCTTGAAGAATTAGGAGAGGCGGAAGAGATCTNAGAGAAATTTATTC[C/T]AGATTTGACATCGAGCCCAGTTAGTGCCTGGGATAGATCCAAGCAAATATCAAAAAATATGTTTAGGAACCAGTATGATACCGATGTGACGACATGGAGC
contig04538_344	TCGAGGGTGGAGATGCTGGAAATCGCGAGCTTAAAATTAATGAACTGATTAAGAGGATGAATTAGTAACTTGATTATACTGTTATCTGGCCAGTTAATTC[C/T]AGGTGCTTCATTTGCTTTGGTCAATCTGTAAAGAGTTGCTTTAACGGTTTCAGTGTCACAAGGGATAATTTTATCTACAAANTTTNGTGAGGTAATTTTA
contig04911_323	CCAGCAACCGTGGAGAAATGCAATGAGCTTTCCAAACAGTTGTTCTACACACGATTAGCAAGCATTCCTGGCCGATATGAGTCATTCTGGAAGGAAGTGG[A/G]CCTTGTGAAGCAGAAATTGAAAAACAGGCAGGAGTTGAAAGTGGAGGAGGTTGGAGTGGGAGTTTNATTNGCACTGGAATGCTATGCATGGGGTTGCGTN
contig05004_249	CTCTGTCTGAGACAGTCAGGCTAGATGCAAGGACAAAGCTACTTAATCCTAAATGGTATGAAGGANTGCTTTCNAGCGGCTATGAAGGTGTTAGGGAGAT[C/T]GAGAAGAGACTGACAAATNCTGTGGGNTGGAGCGCTACATCTGGTCAAGTGGATAACTGGGTTTATGAAGAAGCCAATTCCACTTTCATAGCAGATGAAG
contig05004_671	TTCAGCTTTCCATTTAAAGTTTCAATTTTTTATTTNCATGTGTTTTTCACTGTATGTATANGTAAGTANTTTCAATCAGCATCCCAGTTTGTAACTGTAT[C/G]TCTGAAATTTGTAAACATAGTTAGATAAACTATATGTTNNGNATTTTTTATCTTTCNTCCTGTTTTACTTCTCGCTCCNTANCTTNCNTCTATTATCCAA
contig05306_661	GACCTCCTGGCACAGGAAAGACACTATTGGCTCGAGCAGTGGCTAATCGTACTGATGCATGTTTTATNAGAGTTATTGGAAGTGAGCTTGTTCAGAAGTA[C/T]GTTGGTGAGGGTGCTCGAATGGTTCGGGAGCTTTTTCAGATGGCCCGGTCAAAGAAGGCCTGTATNGTCTTTTTGATGAAGTGGATGCCATAGGTGGTGC
contig05566_56	GTGACCTTGGCTGTCACTCAAATAATTGACAAGTTGGATAACCAAATCCATCCTA[A/G]CAAAGGAAGATTGCCAACAGACGCAGAAGAGGAAGAAAAGTGGCGTAGGTGGGTTGATGAGCATCTAGTACATNTATTGTCACCCAATATCTACCGGAGT
contig05566_130	CAAGTTGGATAACCAAATCCATCCTANCAAAGGAAGATTGCCAACAGACGCAGAAGAGGAAGAAAAGTGGCGTAGGTGGGTTGATGAGCATCTAGTACAT[A/G]TATTGTCACCCAATATCTACCGGAGTGCTTCAGAGGCCCTTGAATCCTTTGATTATATTACTACACATGGTAACTTCACAACTCTGGAGAGATTGACTGG
contig06119_125	AGTTTNGTGTNGTGGGAGAGGATGTTGGNCATTATGGAGGCTCNTACAAAGTAACCAAAGGCATGGCCGAAAAATATGGTGATCTGAGGGTGCTTGATAC[A/G]CCCATAGCTGAGAATTCTTTTACAGGGATGGGTGTTGGGGCTGCCATGACAGGGCTAAGGCCTGTTATTGAAGGAATGAATATGGGTTTTCTGCTATTGG
contig06331_174	CCCAACTGCTATTCCTGGAGTCTGAAAATCCAGCCAAGCCCATCAATCTATACATAAATTCTCCGGGCGGTGTCGTGACCGCAGGGCTGGCAATATATGA[C/T]ACANTGCAGTACATAAGGAGCCCTGTGAGCACGTTCTGTATGGGGCAGGCGGCCTCAATGGGGTCTCTTCTGNTGGCTGCAGGGGCTAAGGGGGNNAGGA
contig06757_46	GTGACCTTGGCTGTCACTCACAATTTATTATCATGCCCTGAAANC[A/G]TCAGTTGAGCTTGCTATTAAGGAAGGTCCATATGAAACCTACCTTGGGAGCCCTGTGAGTAAGGGAATACTTCAACCAGACATGTGGGGAGTAAAGCCTT
contig06968_51	ACTGTAGACCTGCCTAAAAAACATGGAAGGGGAGGGCAGTCAGCCCTGCG[G/T]TTTGCACGACTTCGGATGGAGAAGCGTCACAACTATGTCCGAAAAACAGCAGAGTTGGCAACTCAGTTTTATATTAACCCTTCAACCAGTCAACCCAATG
contig07082_263	CAGGGAGCTCTTTCATGTGTTCCAGGACTACCAACGGGACAAATCTCAATGGAAAATCCATCAAGGATGGAGCTGCTTCAACTGGTGTCAAAGATGTTAC[A/G]CAGTCTAAGATGCCGCAGGAGAGGCCTCGTACTGAATCACAGCATGGGACNACTCAGAATCAGATGCCTTCTGCAAATAACCCTGTAATGGCTCCTGCTG
contig07082_314	GAAAATCCATCAAGGATGGAGCTGCTTCAACTGGTGTCAAAGATGTTACNCAGTCTAAGATGCCGCAGGAGAGGCCTCGTACTGAATCACAGCATGGGAC[G/T]ACTCAGAATCAGATGCCTTCTGCAAATAACCCTGTAATGGCTCCTGCTGCCAAGGCTCAGGTGGTAGGTTGGCCACNAATNCGTNCTTTNAGGAAGAACA
contig07150_658	AACCATCAGAAAAACTAGTTGATTACTTTACGAGGAAAACCTATGTCTGGCACTCTGTTGGTGCTTCTCATCGCAATGTGACAAGAGCAGTAATGCTAGT[C/T]TATTACATGCTCCTGATAACATAACGTCTATCTGAGGAGCTTGGATATCATCTACATGTTACTGCAATATGGAGTAACAAATNNTTTTTTNGATTTTTAG
contig07377_148	AGCCCATCAACATGTACATCAACTCCCCAGGTGGGGTGGTCACTGCAGGCCTTGCAATCTATGATACCATGCAGTACATAAAGTCCCCTGTGACCACACT[G/T]TGCATAGGCCAGGCTGCCTCCATGGGCTCCCTCCTGTTGGCTGCAGGGTCACATGGGGAGAGGAGGGCCCTCCCCAATGCAAGGGTCATGATTCATCAAC
contig07377_313	GGGCCCTCCCCAATGCAAGGGTCATGATTCATCAACCTTCGGGAGGGGCTAGCGGACAAGCATCTGATATTGCAATTCATGCCAAGGAGATATTGAAGAC[C/T]AGAGAGAGGCTTAATGGGCTCTATGCAAAGCACACAGTGCAGAAGATTGAGAAGATTGAGCAGTTTANGGACAGGGACACGTTCATGTCACCTGAGGAGG
contig08213_487	TTTCTTTTGAAAACATGATGGGCATATGCTGAAGCAAGGGTTAAGTTGATTTGTCAAGCTTGTTTTCAAATTTGTAGATCGTATGGGTAGTAATTGGTAA[A/G]CTCATATACGAGACAGCACTTCCGTTGACTCTGGTTTATGGAGCCATATGCTTTCTATGATAACTCANTAAGTTTGTTCTGTGAAACTATGGTTAATGAG
contig08213_555	AATTTGTAGATCGTATGGGTAGTAATTGGTAANCTCATATACGAGACAGCACTTCCGTTGACTCTGGTTTATGGAGCCATATGCTTTCTATGATAACTCA[A/C]TAAGTTTGTTCTGTGAAACTATGGTTAATGAGGAACTCATGATGAGATCCTTTCTTTTCCTGGTGGAAGACTATTTGTTCCACTTAATAATCCAGTATCT
contig08248_183	ATTACAAGGAGCCGGGTCCTGCTCCACTGTTCGAACCCGGAGAGTTAGCGTCATGGTCCTTCTGGAGGGCGGGTATTGCAGAGTTTATGGCGACTTTCTT[A/G]TTTCTGTACATAACGATCCTCACAGTCATGGGAGTCAAGAGGTCTGACAACGTGTGCACAGATTCCGTGGGAATTCAGGGGATTGCCTGGGCGTTTGGTG
contig08255_1089	GACAGAAAATGTTGTAGAGCAGGAGATGGTCGANGTCAGTGCTTGAAAACCTCTATCCATTGCACCATGTATCTTGAGGTTGCTGGCTTTACAAGCTAAT[G/T]CTTGTTTTGTATGGAAGTTTTCATTATGCTATTNTCCATTTGGCAAAGGGGATACCTTGATCATCAACTTCATCCTTTTTNATTCNAGGGAGGTTTATGT
contig08649_617	GAANTGAATCCTGACATTGTCAAGTGAAATAAAAAGTTTTNAATTGTTTGTCCTGTTTCAGTTAAAAGCAGCTGTAGCTATAGCCATTAAAAGTGACAGA[A/G]CTCGTATTTGGTATTTGCTTTGTTCTTATCTCCATTTGGAGAATAATTAACTCTGACTGCACTGCGCTGCTCTTACAAGCAATACCCAGGGGTTACTTTN
contig08759_481	TTGTTACTCGCTGGTATCGTGCACCAGAACTACTGTTGAATTGTTCTGAGTATACAGCAGCCATTGATATTTGGTCAGTGGGTTGCATTTTTATGGAGAT[A/T]CTAAAGCGGGAGCCCTTGTTTCCTGGTAAAGATTATGTTCAGNAATTAAGGCTCATCACTGAGTTAATTGGTTCACCAGATGACTCNGATCTTGGCTTTT
contig08815_372	GTGCTGTTGCCGGGGCTGGTGTGTTGGCTGGNTATGACCAGCTGCAGTTAATTCTTCTCGGAAAGAANTTCGGCTCCGGCGGTGGCTAATATTAATAATT[C/T]GATGATGGTGATAAATATTAAAGACAATGTCTGGATACTAAATTTTAGGATTTTGGGCCATGGCTCTGGCTCATTTTTTGAATAATGAGTTTTGGCTTAT
contig08855_98	GTGACCTTGGCTGTCACACAATTGTCTGAGAAATCCAGAAGCACTAATATGGCAGTGANATGAGCCAGCGTTGAAGTAATTGCAGAAGAGAAGGAGA[A/C]GAGAACAGAAGAGAAATGGCATCGGTCACCACTCAAGCNGCTCTTGGCGTCTCGTGCCCGTCTATTTGCTGGTCGGGATTCGTNACAGGTTCATCCCCTT
contig09065_715	CTCCACTATTGGAATCAGAAGCNGTTGACTTGGTGAAGGATGTATTTGCTTCAGCTGCTGAAAGAGACATATACACTGGCGATGGACTGGAAATAGTAGT[C/T]GTTAATGCAGAAGGTATCAAGCGAGAGTTCTNGNAGTTGCGACGGGATTGATCTGTTACCTTTTATNACNGATGGCCTTAGAAACAATATCNTTGTTGAG
contig09263_403	NNNNNNNNNNNATAAACTCTGAAGGGGTGACAAGGAACTTTTATCCNGGGGACAAACTTCCTCTATGGCATGAAGAATTGCCTCTGCGGAATTCACTACT[C/T]GAAGAAGCATCACGCGAGGCCGAACCTATGCATGCTTAA
contig11291_4439	TCCCAAAGAACAAGATAAAGTACAGTTGCAAAGGAGGATGGAAATGGCGTGACAGTCCAAGACCCAATCCCAATGTGATTGTAGGAGCCATGGTTGCTGG[C/G]CCTGATAAGCATGACAAGTTCCATGANGTTNGAACTAATTACAACTATACAGAACCAACAATTGCTGGCAATGCTGGGTTAGTTGCAGCTTTGGTTTCCT
contig12900_345	TGACAGACAACGCTGTTATTGAACAGGTTTTGGGTCAGTATGGAATCATCTGTATTGAAGATCTCATTCATGAGATAATCACTGTTGGACCAAATTTCAC[A/G]AAGGCAAATAACTTTCTATGGCCATTTAAGCTCAGTGCTCCATCTGGTGGGTTGAAGAAGAAACGAAACCACTATATTGAGGGTGGAGATGCTG
contig14101_217	TCAGGAATCCCGAATTCAAGGAAGCTGCCGACAAACTGCAAGGCCCACTCAGGAAAATCTTTGTTGAGTTTCTGGAGAGGTCATGTACTGCTGAGTTTTC[A/G]GGATTTCTTCTCTACAAGGAACTCGGAAGACGACTCAAGAAAACCAACCCAGTTGTGGCTGAGATATTTTCCCTCATGTCTAGAGATGAAGCTCGCCATG
contig14514_32	CCAACATGGTAACCCCGGGTTCTGATTCTCC[A/C]AAGGTTGCTCCTGAGGTTATTGCAGAGCACACAGTAAGGGCTCTTCAGAGGACTGTNCCCCCTGCAGTGCCCGGCATCATGTTTCTATCCGGTGGGCAGA
contig14623_303	TNCAGAGGCTTGTGAGGGAAATTGCCCANNATTTCAAGACGGANNTGCGTTTCCAAAGTCATGCAGTCCNAGCTCTTCAGGAGGCTGCAGAGGCGTATCT[A/C]GTGGGTTTGTTTGAGGACACCAACTTATGTGCCATCCACGCCAAGAGGGTGACCATAATGCCCAAGGATATTCAGCTTGCAAGGCGTATCCG
contig14915_331	TCCTTCTCCACGTTAGGCCGACCAGCGTTCTGTACGGGGCCGATTGGGGTTCCATTGATTTATCTGTTGAGGACAACACCGACGAGGAGTCTCAGCAGAA[A/G]CTCGAGGACGATTTCGATGCCTTCACATCGACCAAGGCCTCTGACCTCGCTCAGCCACTGGTCGATGCCCACATCCCCTTCAAGATCCATATCGTGAAAG
contig15256_660	ACATATGTGTATATGTGTGGACTCAAAGGCATGGAAAAGGGCATNGATGACATCATCACCTCACTGGCAGAGGCGGATGGGATTAATTGGCTTGACTACA[A/G]GAAGCAGATGAAGAAGAGTGAACAATGGAATGTTGAAGTGTACTGATTCAAATTTCAGGCTGCTTCCNTNGGTGGACCTTTCAACTCTTTTCCTATTCCT
contig16356_332	TTGCTGTTGGTGCAGCGAAGGGTCTCGAGTACCTTCATGAGAANGCTCAGCCCCATANCATTCATCGTGATATTAGGTCTAGCAATGTTTTGCTTTTTGA[C/T]GACTTCAAAGCAAAAGTTGCAGATTTCAATCTTTCAAATCAAGCGCCAGACATGGCTGCTCGCCTGCATTCGACACGTGTCCTGGGAACCTTTGGCTATC
contig16727_97	CTTGCGGTGATCGANTGTCAGTGTTNTTGANNGAGGCGACTAAAAGTGAACTNAGGATTCCTCTGTTATGGTGACTGTGAAGGCAATGGCGGTGAT[A/C]CTGATTGCATTGTGGAGCTCACTCATACTGCAGACTGCTTATGGCGCTGGTGAATGTGGNAAGACTCCCATTAACACGGTGGCTCTCAGTCTGAGCCCNT
contig16756_89	TGATCCCATTCCCTCGTTTGCACTTTTTCATGGTGGNTTTTGCTCCTCTTACTTCCCGGGGATCTCAGCAATATCGCGCCCTTACAAT[C/T]CCAGAACTAACACAGCAAATGTGGGATGCAAANAACATGATGTGTGCAGCTGATCCCAGGCATGGCAGGTACCTTACTGCATCTGCAATGTNCAGAGGAA
contig16774_460	ATGTCCCTCATGTAACTCGTACTGATTTTCAGCTAATTGATATTTCTGAGGATGGTTTTGTTAGCCTCCTTACTGAATCTGGACAGACCAAGGATGATCT[C/T]AAGCTCCCTACTGATGAGCAGCTGCTGGCCCAGATCAAGGCTGGATTCGATGAGGGGAAAGACCTTGTNNTANCTGTTATGTCTGCAATGGGAGAGGAAC
contig16822_456	TCTCTCCGCGTGGTGCAGGGTATACATTTGGACAAGATATTTCTGAACAATTCAACCATACAAACAACTTAAAACTTATTGCTAGAGCTCATCAACTTGT[C/T]ATGGAAGGCTTCAACTGGGGGCATGAACAAAAGGTTGTCACCATATTTAGTGCACCAAACTACTGCTATCGGTGTGGTAATATGGCATCTATTTTGGAAG
contig17540_195	ATGGGAATGGCAGTGGCAGGATTAANGCAGGCCTCATGCAATTGGNTTTCCACCAAACCAACAATCCATACAACTCACTTAATTCNAACCAAAAGGGCTA[C/T]CAGTGTAAATACTCGCAGAACCAGTGCAGGACTTCAGGAATGTAGGACTCAATCCAACTCAAATGGGCAGCCCGCAACNTTAGCTCAAGTCCCAAAGCAT
contig18067_318	ATAGCAGTGGCCTGTCGAAGCCGGCTAAGCTTTACAGAGGCGTGAGGCAACGCCACTGGGGTAAATGGGTTGCAGAGATCAGGTTACCCAGAGACAGAAC[A/C]AGGCTATGGCTAGGAACCTTTGATACCGCAGAAGAAGCGGCCATGGCTTATGACAAAGCTGCTTACAGGCTGCGGGGTGAGTATGCCAGGCTCAATTNCC
contig18599_280	GGGGTGCAGGATTTCCATCNGGTTTAAAATGGTCTTTTATGCCAAAAGTATCAGATGGAAGACNATCATATCTTGTTGTGAATGCTGATGAGAGTGAACC[A/G]GGCACCTGCAAAGATAGAGAGATTATGAGACATGATCCCCANAAGCTTCTTGAGGGATGCTTGATTGCAGGTGTNGGTATGCGAGCCAGTGCTGCATACA
contig18599_772	CTATACTCCGNAGGGGTCCTGAGTGGTTTGCCAGCTTTGGTCGCAAGAACAATTCAGGTACAAAGCTTTTTTGCATTTCGGGACATGTGAACAAGCCATG[C/T]ACTGTGGAAGAGGAGATGAGTATCTCTCTCAAGGAACTAATTGAGAGGCANGCAGGAGGTGTAAGAGGTGGGTGGGACAATTTGCTAGCAGTCATTCCTG
contig18676_31	TCATATCAACCCGGCTGTGACTTTTGGGCT[C/G]TTTTNGGCAAGGAAGGTATCCTTGCCTAGGGCAGTTCTATANATGGTAGCCCAGTGCCTGGGAGCCATATGCGGTTGTGGGCTGGTGAAAGCGTTCCAGA
contig18676_73	TCATATCAACCCGGCTGTGACTTTTGGGCTNTTTTNGGCAAGGAAGGTATCCTTGCCTAGGGCAGTTCTATA[C/T]ATGGTAGCCCAGTGCCTGGGAGCCATATGCGGTTGTGGGCTGGTGAAAGCGTTCCAGAAATCCTTCNTATGATGAATATGGAGGTGGAGCCAACTCTTTG
contig18676_245	ATGAATATGGAGGTGGAGCCAACTCTTTGGCTCACGGCTACACCAAGGGCNTGGGTCTCTCCGCCGAGATCATTGGCACTTTCGTCTTGGTTTACACTGT[C/T]TTCTCGGCCACAGACCCCAAGCGCAGTGCTAGGGACTCTCATGTCCCTGTATTGGCTCCATTGCCAATTGGGTTTGCTGTATTCATGGTGCATTTGGCAA
contig19054_28	TTTGTTTCGAGTTGATGAAAGGGAACC[C/T]GCATCAGCATGGATTCGAGAACTGAAGCCCGAATTCAACTCAAAAATGAGTTCAAGACCTTTTACCAAGNTTATTGATAACTTTTACATGACTGATTCTA
contig20694_92	ATCTTCTCGCAGCTCCTAGAGAGGGCTCCCTGCTGCACCGCCTGTAAGTAAGTTTCTATAGTTTTTTTTGCTTTGCTGGACTCGAACTCTG[C/T]TCTCTCGCCATGGCTCAGTTTCTCAGCTTCTCAGCTTTCCTGAATGCTGAATGGTTTAGTCTTTATTGTACTTGAATTGTTTCGAGATTTGAACTCCATT
contig20694_312	TCCAGCACATTTTGAATTTTGTGAAGAGTTTTGTTNGCCTGAAAATGCCAGGAGTCTCATCAGAAGAGTGCCAGGTTTTGTCGTTGGATTCCTTCATGCC[C/T]GGAGCTTCTTTCTTCAGCGATAACAATGGCTGCCCGAATGCNGTAANGGGCAATGGCGACTTTGNGAGCNNNTTCGAGTTCCAGGGNCCGGAGTTGCTAA
contig21141_311	GCAGCTAATAAAAATACTGTTCCTGGAGATATTTCTGCAATGGTTCCTGGCGGAATTCGCATGGGGACACCAGCTTTGACATCCAGAGGTTTCACCGAGG[A/T]TGATTTTGCAAAAGTAGCGGAATTTTTTGATATTGCTACTCAACTAGCCATTAGAATCAAGTCTGAAACAAAGGGTGNTTCAAAGATGAAGGATTTCAAA
contig23982_493	GAGCAATTTCATTGGCAGATAATGGAAAGAGCTAATTGAATTTGATATTGTACTCGCAGGGTCTCAGAGACAGTGGCATTGGTTCTCAGGGAATCACAAA[C/T]AGCATTTTGATGATGACGAAAGTGAAGAGCACTGTCATCAACTTGCCTACTCCTTCGTTTACAATGGGCTGATTTAAGTATTTAGATTTATAATGTAATG
contig24902_128	TTTGNACCTTGTCTCCTNGCNTTCTGTCACANAGATAGTTGCTGCAAACTCCATTCTTGGAGGGGTCCTCTTTTCCAGTCACTGGATCATAGTAAACAGC[C/T]CTTCTGACACACAAAGTTGCTGTTTTGCCATCGAAGGAATCNCCATATCTTGTTGAAGCAATAGAGTAAAGACGAACAGTATTGGGTGTGCCAGGTTTCT
contig24902_464	ACTCTGCCCTTCCCAATATGGAACATTTCCTTCATGATCAATAACAANTTTGNCAAGNTTCTCCTNGTGCTTTTGGACCAACAAGACTCTCCACAGAGAC[A/T]ANAGTTGCTGTGTAGGGCTCTTTAGGCCTGTACAAATTGAGAGGGGGGTCTTTTGCATCCTCAAGATTGAGAGGGGTGACAGCCAAGGTCAC
contig24902_466	TCTGCCCTTCCCAATATGGAACATTTCCTTCATGATCAATAACAANTTTGNCAAGNTTCTCCTNGTGCTTTTGGACCAACAAGACTCTCCACAGAGACNA[C/T]AGTTGCTGTGTAGGGCTCTTTAGGCCTGTACAAATTGAGAGGGGGGTCTTTTGCATCCTCAAGATTGAGAGGGGTGACAGCCAAGGTCAC
contig26764_484	ATAAACGAAACATGCAGACTGAAAAATGAAAAAATAACATTGAGATNCCCAACTGAAAAAAGGCNATTCACGTGAAACTGACAGCAGAACTTAACCTGCA[C/T]GCTTAAGAATTTGGTCAGCAGAAGCATAATTTGAACCTGGAGAACAAATTCATTTGCATGCCNTAAGCCCNGCCTTGNTCTGCTTANCAATCTTTGTCCA
contig27000_1448	GTGCTAAGCTAACGAAGCTTTCTCCTGAACAGGCAGAGTATATCAACGTGCCTGTTGAGGGACCTTACAAGCCTGCCCACTACCGATACTGAAGAGAGTT[A/G]ACATTTTGGGTGACTTGTCGGGTGAGTAGCAAGGCTCCCGGACAGTTGNCAATCGAAGAACTAAGCCNCCCTCGCGGCAGCTCCATTGTTTTGTTCCAAT
contig31121_47	CGGAGATCAATTCGAGCAATCCGCACCAATCAATTTTGAAGATACC[A/G]AAATTAAATCTCTGAGATGAGCTGGACGTGNCATGGCAAGACCAACAAGGACATGGTTGCCAAACTACATGAATATGGAATTCTTCAATCNAAAGTTGCA
newcontig00251_177	GCCCGTTCGCTCATCCCGGAGAGAAGGCTCGACGCAGAGACCCTAGGCGTTTTCATTACTCTGGCACTGGCTGTCCTGATTTCAGAAAAGGAAGCTGCAG[A/G]CGTGGAGATGCCTGCGAATACGCCCATGGAGTCTTTGAATGCTGGCTTCATCCTGCGCGTTATCGCACGCAGCCCTGCAAAGATGGCCGTAATTGCAGGA
newcontig01181_592	ATTATTTATTCATGGGTGACTATGTAGATCGGGGATACTATTCTGTTGAGACNNNGACACTGCTGGTNGCTCTGAAAGTACGCTATAGGGATAGAATTAC[C/T]ATTCTACGGGGGAACCATGAGAGTCGGCTTTCGCAGTGAGTGACAGGCC
newcontig03196_56	GTGACCTTGGCTGTCACTCAAAAAATACCATCGTTGAAAATTATGATACAGGCAA[C/T]CAGTCAAGTCAGAGAAGGCAACGCAAGGTTTGAGGTAGGTCTTCACTGGCGACCCACCAAACCCACANGCCAACCAGCTGAGCCTGTCTTCTCCCTCCTG
newcontig05181_2450	CTGTNGCNAACATNCCANATGGAGGNGCAAAGGGTGGTATTGGTTGCGACCCAGGGAGTTTAACTATCAGTGAGTTAGAGAGGCTTACTCGTGTTTTNAC[C/T]CAGAAGATCCATGACCTGATTGGAATCCACATAGATGTTCCAGCACCTGACATGGGAACTAATTCACAGNNNNNNNNNNNNNNNNNNNNNNNNNNNNNNN
newcontig05502_128	GTCTCCCTNTTTCTCCTACATCNTTTTGCTGCTGATTTCAGATTCAGTTTCTGCGAGCAACAACTATGGCGGTTGCGTTCTCTGCAGTTGTCCTGCCCAA[A/G]TGCACATACGATACTTCCCTCAATTCAGGATTCATCTCNGCTCATCGACTTTGCTGCAATAAATTCGACACCCATATGTACCTATCNAAAGCCCAAANTT
newcontig05502_167	AGATTCAGTTTCTGCGAGCAACAACTATGGCGGTTGCGTTCTCTGCAGTTGTCCTGCCCAANTGCACATACGATACTTCCCTCAATTCAGGATTCATCTC[A/C]GCTCATCGACTTTGCTGCAATAAATTCGACACCCATATGTACCTATCNAAAGCCCAAANTTTACNGAGNGCAAACAAATTCAGAAGCACAGTACACAAGG
newcontig05945_417	GCAAAGGACCCATCGAGAATCTCGCTGATCATCTGGCCGACCCGGTCAACAACAACGCCTGGGCCTACGCCACCAACTTCGTTCCCGGCAAATGAAATCC[A/G]TTAACGCTNCTATTATGCCCTGTGATCATCCGTTGAGCCGGGCGGGGACCNNNACGGGNCCGGCTTTTCTCTTNTTTATCCTGTTCTTGTCTATGTGTAT
newcontig07067_53	ATATAGGGCAAGCTAATTACAGTGCGGCCAAAGCAGGAGTTATTGGGCTGAC[C/T]AAGACTGTTGCAAGGNAATATGCCAGTAGAAATATCACAGCCAATGCCATAGCTCCTGGATTTATTGCTTCAGACATGACTGCAAAACTTGGTGATGAAA
newcontig08206_176	CTGTTGTCAAGGTAGGCAGAATGGCTGGACAGTTTGCAAAGCCTCGATCTGAATCATTCGAGGAGGTTAATGGAGTAAAGCTTCCTAGCTACAGGGGANA[C/T]AACATCAATGGGGACATCTTTGATGAGAAATCCCGTGTCCCTGATCCAGAGNGAATGATCAGAGCTTATTGCCAGTCAGCGGCCACACTGAATTTGCTCC
newcontig08206_228	ATCATTCGAGGAGGTTAATGGAGTAAAGCTTCCTAGCTACAGGGGANANAACATCAATGGGGACATCTTTGATGAGAAATCCCGTGTCCCTGATCCAGAG[A/C]GAATGATCAGAGCTTATTGCCAGTCAGCGGCCACACTGAATTTGCTCCGTGCTTTTGCAACGGGNGGTTATGCTGCANTGCAGCGAGTCAACNAATGGAN
newcontig14455_953	AAGTCTGAATTTGCCCATACACCTCTAATGGTACGCCCATGCATTTTTCCTCTGCACTTTTGGNTGCATCAAAAATTTATCCGGCGCCTCTTGGGCTAGG[C/G]CTTATAGTACTAGAAAGCTTTATTATTAGATTGTAAAGCATTGTGTTTATTTTGGACTAGGGTTCCATTCAAGCTTTTCCCCATTGCAATAATGGGAATA
newcontig15452_813	AACATCTATGATTGCTGAGACAACCCTCCTTTTGAAGTAACATTATTTGCCGAATAAATAAGGATGATGATTTGATGAAAGCGTTCTGGAGGCTAGTCAA[G/T]TTGGGAATGGATCCCCAGTTGTTTGTGGAGAATATTCTCATTTGGAGGCTNGTCAAATTTGGGAATGGATCCCCAGTTGTTTGTGGAGAATATTCTCATT
newcontig15944_276	NNNNNNNNNNNNNNNNNNNNNNNNNNNNNNNNNNNGTTGTAAGGTCCGGAGATCTTATTTCTTACTGCGCTGAGGAAGGAGTGAGGATTCTCGGTGAAGG[A/C]AAATTTCTTGTNTCGGACAGCTTCCCTGGCAATGATAGAAACAAATTGTGTCTGTCCTCAAAGATTCCTCTGGGTGTTATTCTNNNNNNNNNNNNNNNNN
newcontig15944_288	NNNNNNNNNNNNNNNNNNNNNNNGTTGTAAGGTCCGGAGATCTTATTTCTTACTGCGCTGAGGAAGGAGTGAGGATTCTCGGTGAAGGNAAATTTCTTGT[A/C]TCGGACAGCTTCCCTGGCAATGATAGAAACAAATTGTGTCTGTCCTCAAAGATTCCTCTGGGTGTTATTCTNNNNNNNNNNNNNNNNNNNNNNNNNNNNN
newcontig18465_35	AGGTGTTTTTAGGACACAGTGGAGGGATGGATAC[G/T]GATGGCAATGAACTACCACGTCTAGTCTATGTNTCTCGTGAAAAGAGNCCTGGNTTTNAACACCACAANAAAGCTGGTGCNATGAATTCNTTNNNNNNNN
newcontig18762_199	CTCAGCACTCACAGTGTTATGCTGCATGGTATGCTTCCTGTCCAGGGCTTAAAGTTTTGACTCCCTATTCAGCAGAAGNTTCTCGTGGATTGCTGAAAGC[C/T]GCCATCCGTGACCCAGATCCTGTCGTCTTTCTTGAAAATGANTTGCTGNATGGGGAGTCTTTTCCAGTCTCAGCAGAATGTCTTGATCCTAGCTTCTGTC
newcontig26572_464	GAGTAAANTTTTCTGTGTTNCNATCTCTTCNNGNAGGGCCACACAACCACCAGATTGCAGCATTGGCTGTGGCTCTTAAGCAGGTTATGACTCCTGGCTT[C/T]AAGGCCTATGNNAAGCAGGTCAANNCAAATGCGGTTGCTGTTGGTAACTACTTGATGAGCAAGGGATACAAGCTTGTNACAAGTGGNACAGAAANNNCTT
newcontig26602_585	ACACACAAAGTGGTGGTGTAAGGCCCTTTGGCCTGTCCACACTTATTGTAGGCTTTGATCCATATACAGNNGCTCCTTCACTTTACCAAACAGATCCATC[C/T]GGAACATTTTCAGCATGGAAGGCAAATGCGACTGGAAGAAATTCAAATTCTATCCGAGACTTTTTAGAAAAGAATTACAAAGAGACTGCAGGGCATGAAA
newcontig30715_525	TAATTGTTGGGGCCATGTTGCCTTACTGGTTTTCAGCTATGACAATGAAAAGTGTGGGAAGTGCAGCATTGAAAATGGTTGAAGAGGTCCGCAGACAGTT[C/T]AAAAATATTCCTGGTCTGATGGAAGGAACTGCCAAACCGGACTATGCAACCTGTGTGAAGATATCNACAGATGCCTCGCTTAAAGAAATGATTCCCCCTG
contig00509_276	TGGAGTGCGGACTTGTNTTGGAGGCGCATTCAATAGACGAGACGTCGGAGTGGAGGACATTTGCAAACGAAACGGGGGACAACGATCCCGTCNGTGTCGG[C/T]GGTCCATCAAATCCCCTCCTCACCGATGGCGGCCTCTCCACAGTCATATCGAAGCCCAACGGAGCGTCGGGAGACTTTCTCTCATCATCTCTCGGGCNCT
contig01054_311	ATGGCCAGTAAAACAAAATTTACATTGNACTTGAGTTTGTATCTGGAGGCGAACTCTTTGACAAAATAGTTAACCATGGAAGATTGAAAGAAGATGAAGC[A/C]AGGAGATACTTCCAGCAGCTTATTAATGCTGTTGATTACTGCCATAGTAGGGGTGTCTACCATAGAGACTTGAAGCCTGAAAATTTACTTCTGGATACGT
contig01131_558	ATTTNAACGATTCCCAGCGGCAGGCCACTAAGGATGCTGGTGTGATTGCTGGGTTGAATGTGATGAGAATTATCAATGAACCCACCGCTGCTGCAATTGC[C/T]TATGGTTTGGACAAGAAGGCTGGCAGTGTGGGTGAGAAAAATGTGTTGATCTTTGATTTGGGCGGTGGAACGTTTGATGTTTCACTGTTGACTATTGAAG
contig01260_41	ATGATGGATTGGCTCCCCATTCACATGAACCACTGTATTC[A/T]CCAGGTTATTTCAGTCGGAGGGCTGGTCGACTTACGAATAGGGATTTTAAAGAGCGAGCTTTTACTATAGGCATTGGTGGGCCAGTTGGTTCCGGGAAAA
contig01260_267	AGTCCTGCGAGACAAGTATAGCATTGCCGCAGTTACAAACGATATTTTTACCAAAGAAGATGGTGAATTCCTGGTGAAGCATGGTGCTCTTCCTACAGAA[A/C]GAATTCGTGCTGTTGAGACTGGTGGTTGCCCACATGCTGCCATTCGAGAAGATATTAGTATTAATTNAGGTCCTCTNGAAGAGTTGTCAAACCTGTTCAC
contig01455_168	GGCGCTCCTGCNGGGAGGGCATCTGCGGATCCTGCGCCATGAACATCAANGGCTGCAACGGCCTNGCCTGCCTCACCAAGATCGAGACCGCCTCCGACTC[C/T]GCGACCACCATCACGCCCTTGCCGCACATGTNNGTCGTCAAAGATCTGGTGGTCGACATGACTAATTTCTACAATCAGTACAAGAGTATCGAACCCTGGC
contig02019_588	CTTGATTAACAGTATTGTTTTGTTGTAATCTTATCCGAGGGGNAGCCATTTTAAGCTTTTTNAAAGTTCACTCGCCCTCTCAAGGTTTNATAAGATTATT[C/G]ATAATACGAGGTTGAGAGTGCAGTGAGTGAGTTAGTTTTCTGTTCTTGGATGTTATTNANATTTNGACCATTTNATGGATCAAGCTNAGTTAGAATGAGA
contig02088_255	ACGGACGCACTCTCGCGGACTACAATATNCAGAAGGAATCCACTCTCCACCTTGTCCTCCGTCTTAGAGGTGNAATGCAGATCTTCNTTAAAACCCTCAC[G/T]GGCAAGACCATCACTCTGGAAGTTGAGAGCTCTGACACGATTGACAATGTGAAGGCNAAAATTCAAGACAAGGAGGTATTCCACNGGATTNCGCAGTGAG
contig02108_136	CTCGAGGGCGCATTAAGGGTTTTACGAGGTTTACTTCCTCTTCCTCTCTCACTGACCGCCGGGAAGGCAAGGGTTCGAGTNACACAGACAAGANAANAAG[C/T]AGCGAGGGAGAAATGAAGATAGAAGAAGTCCAGTCCACCTCAAAGAAGCAGCGGATTGCAACGCACACGCACATCAAAGGCCTCGGACTCAGGGANGATG
contig02315_161	ATTATAGATGCAATCCTATATCTCATCATCGTGTNGGGTCCAAGTACAAAGTTTATCCAACTTATGACTTTGCATGTCCATTTGTTGATAGCATTGAGGG[C/T]GTGACACATGCTCTCNGCTCAAGTGAATACCATGATCGCAATGAACANTATTACTGGGTCTTACAGGATATGGGTTTGCGCAAGGTTCATGTATGGGATT
contig05234_297	TTGTTTTGGCTGCAAAGGAAGGAGTTTTGGTGAACATAGATAGTGAATTTGATTTGGAGAATATTGTGGAGGCAGCAAGGATTGCAGAGAANAAGGTCCG[A/G]GTACTTCTTCGCATCAATCCAGATGTGGACCCTGAGGTTCACCCCTATGTTGCAACTGGAAACAAGAACTCTAAGTTTGGCATCAGGAATGAGAAACTGC
contig05566_481	ANTTTGGCAGACNTTGGCTGTCTTTGGAGTATTAAGACCCATTCGTNATTTGCAGTCTGGAAGGGATATGGTAGCAAACACAAATATTGGTGCCTGGTAC[A/T]CTAGAATGGAAGAGGCTGTGGGTGTAACTTCAGGATTCAAGGATTAAAAAGGTTTNCTCCTATTGTGAAGCAGCCAGCATCNAANGACAACACCACCATT
contig05603_139	TCTTCGGCAACTGGCTGCAGGTCGGGGATGATCTCAATCACAGAAATCTGGGGGATTTGGCTAAGAAATATGGCGAGATCTTTCTGCTGAAGATGGGACA[A/G]AGGAATCTCGTTGTGGTGTCGTCGCCGGAGCTCGCGAAGGAGGTCCTTCATACCCAGGGTGTGGAGTTCGGGTCCCGGACGAGGAATGTGGTGTTCGATA
contig06757_154	AGCTTGCTATTAAGGAAGGTCCATATGAAACCTACCTTGGGAGCCCTGTGAGTAAGGGAATACTTCAACCAGACATGTGGGGAGTAAAGCCTTCTGATCG[A/G]TGGGATTGGGCTATGCTAAGGGACATGATAGCAAAGCATGGTGTNAGAAANTCTCTTCTTGTTGCTCCTATGCCAACNGCATCAACTAGTCAAATTCTTG
contig11291_1965	NNNNNNNNNNNNNNNNNNNNNNNNNNNNNNNNNNNNNNNCTGGGCGTCTTCCAAAACACAACAACGTATCTTGGCGAGGAAACTCTGGTATGCGTGATGG[A/G]CTATCCGATCCTTCAGCTGCACACGCCAATCTGGTCGGTGGGTTTTANGATGCAGGGGATGCCATCAAGTTTAATTTTCCCGCTGCATTTGCTATGACCA
contig12124_943	GCTCTNAAAACACATTGGGAACTTGAGGCGTTCAAGAACCCAGCNACAGGAGCTGTAGGTTCGTGGTAATTAGAAACAGTGTTCATGCAGTTGCCTAAAT[C/T]GCCGAGACTAAATGAAGATATCATATACTTCTAATGTTAANGGCCAGGCTGAGAATCGATTTCTGTCATATTTTAGTATCAAACAGCCCCCTTCATCATA
contig14310_698	ATGACTGGGAANAGCACTTGGCAGTGAAACATTTCTCAGTTGAGGGACAGCTAGAGTTCAAGGCGGTCCTCTTNGTTCCAAAGAGGGCACCGTTTGATCT[A/C]TTTGATACGAAGAAGAAGCTAAACAATATCAAACTCTATGTCAGACGTGTATTCATCATGGACAACTGTGAAGAGTTGATCCCTGAATATCTTAGCTTNG
contig14409_108	TGGCTGTCATCCTACCTGTAAAGTTCCCCCAGTTCTTCACAGGGAAACGAAAACCCTGGAGAGCTTTTCTTTTGTATGGGCCTCCTGGCACAGGGAAATC[A/G]TACTTGGCAAAGGCTGTTGCAACTGAAGCAGANTCAACNTTTTANAGNATTTCTTCNTCNGACCTTGTTTCAAAATGGATGGGTGAAAGTGAGAANCTTG
contig14514_173	CTCTTCAGAGGACTGTNCCCCCTGCAGTGCCCGGCATCATGTTTCTATCCGGTGGGCAGAGTGAGGAGCAGGCCACCTTGAACTTGAATGCCATNAACAA[A/G]CTGCAGACCAAGAAGCCATGGACCTTGTCATTCTCCTTCGGCCGGNCTCTTCAGGCCAGCACCTTGAAGACATGGGCTGGAAAGGATGGGAATATCCCCG
contig15337_1228	TGGACTATGCAATAGTGTTGATATGATAATCTTGATGGTATATGACATTTTGAAAGCATACTCTACTANCCAGTGGGCATCAGTAGATAGTATTAAAGGG[A/G]CAACTGTATGAGTCATTTGATGCTGGAGTACTGGCATATTAAGATTGGTGATGGCACTTAGAAGGAAAANGGCAAGGCTTTCTCCATGTAGTTTATTATT
contig15727_126	AATGGGGNAACACNCCACTGAAGGTTGTGGACGAGGAGATATTCGATCTGATCGAGAAGGAGAAGAGAAGGCAATGCANGGGAATCGAACTNATNGCCTC[C/T]GAGAATTTCACATCCTTGGCAGTCATTGAAGCTCTCGGAACTCCCCTCACAAACAAATACTCAGAGGGCATGCCTGGTAACAGATACTACGGTGGGAATG
contig15808_829	CGACAGTATGGTCGGTCAAGCTCTCTTTGGCGANGGTGCGGCCGCTCTCATCGTGGGAGCCGATCCCATCCCTGAGGTGGAGAAGCCGTGTTTCGAGCTG[A/T]TGTGGACTGCACAGACAATTCTTCCNGACAGCGACGGAGCCATCGANGGGCACTTGAGAGAGGTTGGCCTCACCTTCCACCTTCTCAAAGACGTTCCGGG
contig16454_169	CTCTTGGTGTTCTAACAAAAACATCAGTAATGCTAGGTTGTGGGGAAACCCCAGCNCAAGTAATGGAGACAATGAAGAAGGTCAGAGATGCAGGTGTCGA[C/T]GTAATAACATTTGGTCAATACATGCGCCCCACAAAGAGACATATGGCCGTTTCGGAGTATGTAACACCAGAGGCCTTTGAAAAGTNCCAAAACTTGGGTA
contig16454_530	CATATGGGGATCTCCTGGGATTACAAATTACGGTTGTATTTTAGAGGCAGGTTTCTTTTCTTTTCTAATGATTTTTCCTTATTGTGAGCCCTATAATATN[C/G]TCTTGAAATTCGCTTCTCTAGTGAATCCCAACTTTAAAATATTATTTTACATGACGCATTCAAGCTTCTGCTCTTAAAATGGTTAATTAAAAACACAGTT
contig18067_471	ACAAAGCTGCTTACAGGCTGCGGGGTGAGTATGCCAGGCTCAATTNCCCTCACNTCAAACGCNATCTGGAAGCGAATTCCTTCGCCCCTTGGACTGGGAA[C/T]TCTGTGCTGCCATCGTCTGTTGATGCCAAGCTGCAAGCAA
contig19448_291	TAGGTGCCATCACATCTGCACAGCAAAGGCTGAAACTCTACAATAAGGTTCCTCCAAATGGTTTGGTGCTTTATACAGGAACCATTGTCACTGACGATGG[A/G]AAAGAAANGAAAGTTACAATTGATTTTGAGCCTTTCAAGCCTATTAATGCATCTCTGTATCTTTGTGATAACAAGTTCCACACAGAAGCACTTAATGAAC
contig19448_666	AACGTCATAATTATGTAAGGAAGACAGCAGAGCTAGCAACTCAATTTTATATAAATCCTGCTACCAGCCAACCCAATGTTTCAGGCTTGATTTTGGCTGG[A/T]TCTGCAGATTTTAAAACAGAATTGAGCCAATCTGACATGTTTGATCCCAGGCTACAAGCTAAGATTCTAAATGTGGTGGATGTATCTTATGGGGGANAGA
contig20156_322	ATGCTGGCTTATACAAAGGTTTAAANCAGTTGAGTGAACTCATAGCTTCATACCAGTCACTGAAGGACNGTGGAAGAGGCACACAGATAGTCAACAGTAT[C/T]ATTAGTACTGCTAAACAATGCAACCTTGACAAAGATGTTGCNTTGCCTGAGGAGGNTATAGANCTTCNAGCTGANGAGAGGGATNCTGTANTAGGTAGAG
contig21136_630	GTATGTGTTTTGTAAGGTGGAGGATTTAGTTTCATGTAGAAAAATCAAAAGAGACACGGAGATAAATTACTCTGGAGCATTGTGCATGCTTTCATTCAGA[G/T]CTTACTTCTGTAGCAAGTGGTGATTCAAAANTTTTATTNGAATGTGGTAGCAAGTGNTGATTCAAAAACTTTCTTTGAATGTNTTCGCAGTGAGTGACAG
contig23982_774	ATATAATTTCTTAAAAGTTAAAGCGCTAGTCTGAAACAGCGTATAGCCCTGATTAATAATATCCCCTTTATTTCTAAATGAACTTCAAAGAGCCAACTGA[C/T]CTACTGTCTCAGATCACCGGAACATGCAAGCTNNGCTCAATCANACATAATTTGTTCCCATACTTAACGAATTTGNAAAAATCAGAAANGATTTCCNNNN
contig24318_148	TTTGAGGNTCTCAACCGCGGCAGCTGCGTTATAAAGTTTCGTTTTGCCCTTAAGCTGGCCATCTGCAGCNTAAAGGGTTGGAATGGAGCTTTAGAAGCAG[C/T]AGATTGGTTATTTGCTGAAGAAGAGGCACGGAACCTGCNCTGGAGCTTGCAGATCTTGTATTCTGAGGGGCTAGAANGATTTTCACNNCTATTTAGAACG
contig25386_792	AATTTGGAGTGGCCGACAAGATTCTATGGCGTGGCCAGGAAGCTATAGGAGATACCCTTTCACCAGCTGAGTGGGACAAGAAAGCCGGCATTAAACTTGT[A/C]GAGCGGCCTGTGGCTTATGGTGCAGGAAGCGGTGGTTTGGGTTGATTTTTGTCTAGGTTTTGNCTGCAGTCTGTTGTAATATATTGCAGTATATCAAGGT
contig26457_409	ACAGGAAGGGTCTCAAGGAAGTTAACAAGCAAGGTCAAGAAGTTATGTATGATTACGAGGACAAGATTAATGCAGCTGTATTCCCGGGTCTTCAAGGTGG[C/T]CCACATAATCATACTATAACAGGATTGGCTGTTGCACTCAAACAGGCTGCCACTNCGGAATTTAAATCATATCAAGAGCAAGTTCTCAGCAACTGTGCTC
newcontig00575_206	AGTTATAGTAGTTAATGACAGTGGCGGTGTCAAAAATGCTTCTCATCTTTTGAAATACGACTCAATGCTGGGAACTTTTAAAGCTGACGTGAAGATCGTA[A/G]ATAACGAAACCATAAGCGTGGATGGNAAACCCATCCTCGTTGTTTCGAACAGAGACCCCCTCAAATTGCCATGGGCGGAGCTTGGTATCGATATTGTTAT
newcontig00575_232	GTGTCAAAAATGCTTCTCATCTTTTGAAATACGACTCAATGCTGGGAACTTTTAAAGCTGACGTGAAGATCGTANATAACGAAACCATAAGCGTGGATGG[C/G]AAACCCATCCTCGTTGTTTCGAACAGAGACCCCCTCAAATTGCCATGGGCGGAGCTTGGTATCGATATTGTTATTGAGGGGACTGGAGTGTTTGTGGACG
newcontig05945_426	CCATCGAGAATCTCGCTGATCATCTGGCCGACCCGGTCAACAACAACGCCTGGGCCTACGCCACCAACTTCGTTCCCGGCAAATGAAATCCNTTAACGCT[G/T]CTATTATGCCCTGTGATCATCCGTTGAGCCGGGCGGGGACCNNNACGGGNCCGGCTTTTCTCTTNTTTATCCTGTTCTTGTCTATGTGTATTATTCCAAT
newcontig06676_165	CTGGTGAGTCTTTGCCGGTGACAAAGGGTCCTGGTGATGGTGTTTATTCAGGCTCTACTTGCAAACAGGGCGAACTTGAATGTGTTGTTATCGCGACCGG[A/G]GTCCATACCTTTTTTGGTAAAGCAGCACATCTCGTGGACAGTACAAACCAAGTTGGCCACTTCCAAAAGGTTTTGACGGCAATTGGGAATTTCTGCATTT
newcontig08200_613	ATAATTTTGTGTTTTCAATGAAAGCGAGCAACCCTGTAGTNATGGTTCAGGCGTACCGTTTACTNCTTGCGGAAATGTATGTCCAAGGATGGGAATATCC[A/G]TTGCATTTAGGAGTTACTGAAGCTGGTGAGGGGGAAGANGGACGCATGAAGTCTGCAATTGGCATTGGAACACTTTTGCAGGATGGGTTGGGTGATACTA
newcontig14455_916	GAGCTTGGTCTGCTGCACCCTGCTTTCAAGGCCATCAAAGTCTGAATTTGCCCATACACCTCTAATGGTACGCCCATGCATTTTTCCTCTGCACTTTTGG[C/T]TGCATCAAAAATTTATCCGGCGCCTCTTGGGCTAGGNCTTATAGTACTAGAAAGCTTTATTATTAGATTGTAAAGCATTGTGTTTATTTTGGACTAGGGT
newcontig18465_747	TTCCCATCTTCAATCTGGAAGATATAGAAGAGGGTGTTGAAGGTGCAGGATTTGACGATGAGAAATCACTGCTCATGTCTCAGAAGAGCTTAGAGAAAAG[A/G]TTTGGTCAATCAACGGTATTTGTTGCATCTACCCTCATGGAGAATGGTGGTGTTCATCAGTCTGCTAGTCCCGCNTTCGCAGTGAGTGACAGGCC
newcontig26602_432	ACCACATTGCATTGGCTTGTGCGGGCCTCAAAGCAGATGCCCGTGTTTTGATTAATAAGGCTCGAATTGAGTGTCAGAGTCATAGACTGACTGTTGAGGA[C/T]CCTGTTACTGTAGAATATATAACTCGTTACATTGCAGGTCTCCAGCAGAAGTACACACAAAGTGGTGGTGTAAGGCCCTTTGGCCTGTCCACACTTATTG
contig00509_93	GTGACCTTGGCTGTCACTCAGAAAGACTCCGCTGAGCTGTCCTGACCTATACAAAGAAAGAAAGAAAGCAAGGAAGGAAGGAGTTAGGAGAA[A/G]ATGATAGATACAGTGAGTTGCCCGGACTGCAAGAAGCAGACGGAAGTGGTGTTCGATCACTCGGCAGGGGANNNNGTGTGTGTGGAGTGCGGACTTGTNT
contig19173_551	TGACTTTTTGGCNGAGGTGGAGTAATATCTATATAGCTTTTGATCCTGGAATCTAAATTTTCTTATTCCAAAAAACTGTACCATTGAAGGCACAAATCAT[A/G]GTAAAAGCTAATAGTTGTAGCCAAACTTTTCAAATGAACAAAGATTGGAGAAGAAACATTTTCAAGGTTGTCNATTAGAAATTTATTGCATTCACAAGGC
contig19173_687	GAACAAAGATTGGAGAAGAAACATTTTCAAGGTTGTCNATTAGAAATTTATTGCATTCACAAGGCAGAAANTTCCTATCTTGCTGGTTGACATGCTTCCC[A/T]TTTTTACACGTTTTCTGGCAAAATCTCTTGAAAATAAATGCTAGTCCATAACTCATGACTTGTGTCATAATATTTTTGGAGCATTCTAAAGNGGGNCATN
contig16157_1183	TCCCTNGATAAAGTTGGAAGTGAGGTTCTGGGTACTGCTGCCAAGGTAGTACTTACCAAGGATTCAACAACAATTGTTGGTGATGGGAGTACCCAGGAAG[C/T]TGTTAATAAAAGGGTGTCTCAAATTAGAAGCCTGATTGAGGTTGCAGAACAAGACTATGAAANGGAAAANTTGAATGAAAGANTTGCCAAGCTTTCTGGT
newcontig05330_74	GTGACCTTGGCTGTCACTCAGGGCAGAGACACTCGGAGCTGACAAGTCGGAGGATTCGCTGATAATTTCCATA[A/C]GGCGGNGTTTTCAGTACAATTTAGGGCGAAGACCGGAGTTNAAACCCCGGNAAGTTGAAAATGTTTTTCCACATAGTGTTGGAGCGGAATATGCAGCTCC
contig19448_1212	GGTTTGCAAATGAGTATAAGCGCTTTGGTTGCAGTCTNGAGTTTGTTACCAACAAATCCCAGGAGGGTNCTCAATTTTGCAGGGGCTTTGGTGGTATTGG[C/T]GGCATCCTTCGCTACNAGCTAGATATGAGGACTTTTGATGAGCTGTCTGACGATGGAGGTGTTTACGAAGA
newcontig20680_343	ATTATATGGCATAGATAATATACGAGATCTCTTTGGGCACAAGGTGGATCTAAATCTTATCAAGAAAAATCCAATTTGCCGCCTTGGCATGCNATAATAT[C/G]TCAGGCAATATGATGGACATTTTTAATNGTAGAAAATNTTCTTTTTNGTATTGTGAGNCANGCTGNAATNAATATCAACANTTGAGACAAAAGTAGNCAN
contig01131_462	AAGAGATCTCATCTATGGTGTTAATGAAGATGAGGGAGATTGCAGAGGCCTATCTTGGCATCACGATAAAGAATGCCGTTGTCACTGTTCCTGCATATTT[C/T]AACGATTCCCAGCGGCAGGCCACTAAGGATGCTGGTGTGATTGCTGGGTTGAATGTGATGAGAATTATCAATGAACCCACCGCTGCTGCAATTGCNTATG
contig16884_60	CACAGAGTGGTGATGTTATCATGAGAATGATGGCAAGGAATTCGATGTCTGAAAAGCTTGCAGAAGATATAGATGAAGCTGTCAAATCTCTTTCTGACCA[A/G]GCTTATGTGGTTGCACTTGGTCACATTCGCAACAATCGTGCAGCAATGGACAAGATTGTTGAGGTCCTTCTAGAGAAGGAAACAATGACTGGTGATGAGT
contig03380_79	GTGACCTTGGCTGTCACTCAGTGTACGAAAAAGCTGCCTTTGCTTAGCAACAAATGCAGTGTCGGTAGATCAGTGGGC[A/G]TTCCAGTTCAAGCTATGGTCTACTATCCGGGATGATCAGATATGCCGTTTTACTTCAGATAGTAAGGAAAGGTTTAGGGGAAATGTAGGTGTGGTTGTCA
contig04018_876	TAGTAGGAGAATGNGTTGCATNTATTAGCCCAATTAATNGTAAATGATGTCGTTGAAAGTGTGNTTTAGATAATCCACTGTTGCACTTTTTACGATCCTT[C/G]AGATTCTTTGACTAGAGGCACCTGNAGGGTCCACACAGCANTTCAAANTTGTGTTNCCNCCGTGAATGAAGCAAACATTGTTCTNCAAA
contig03600_120	ATTTTATTTTTTGATTAACTTGTTTCAGCAATAAATTGCGAAACTAAGTTTGAAGATTTTATAAGGGCGTTGGATCCAGGGAAATCGTGATCTGATCGAT[A/G]TGTTCATTTGTAAATTTCGTCCGCAAATTTGAAAGCCANCACATTTNCATAAGAGCGGTNTGGAGTATGGTTATGAGTTGATACTATAATGGTGCAATGT
contig14580_865	TTAGTTCTTTGTGGTTCTTCTGTGAATCGATAGTGAAAATGTCTCATATATTCCTCTCTGCAAGTAATTATGCAGGTTCGTATGATTGAACAAAGTGGAC[G/T]GATCNATATCCTGTGCTTGGCATCTTAACCCTNTGTTCAGCCAGGAGTTCACTTCAAATAATCATGCTTGTGCATATTTTCAGAGGCAATTATGTCATTT
contig10976_962	CTCAAGACTTGGGTTGGGAAAGCAGAGAAACTTGGAGTTGCACAGAAGGCATTTCTTGCTCGTTGCAAGGCCAATTCCGAAGCAACTCTTGGCAAATATG[C/T]TGGAGGTGCTGGTGCTGGGCTTGCCACGGAAAGCCTTCATGTTAAAGATTACAAATACTAACATTT
contig02522_282	CNTACAATGATGTTGGAGGTTGTAAAGAACAAATTGAAAAGATGCGAGAGGTTGTGGAGCTTCCAATGCTTCATCCAGAGAAGTTTGTTAAGCTTGGAAT[A/T]GATCCTCCTAAAGGTGTCCTTTGCTATGGACCTCCTGGCACAGGGAAAACACTATTAGCTCGAGCAGTGGCCAATCGTACTGATGCATGCTTTATNCGAG
contig01054_57	GTGGGTAAATATGANGTGGGGCGTACCCTTGGGGAGGGCACTTTTGCCAAGGTAAA[A/G]TTTGGCAGGAATTCAGAGACTGGTGAGAGTGTAGCCATCAAGGTGCTGGACAAAGAGAAAGTGCTCAAGAACAAGATGATAGAACAGATAAAGCGGGAAA
contig24145_82	GTGACCTTGGCTGTCACTCANTCTCCAGACGCTCTGCGACATAGTTTGCTTCCGTTCGAGTTTNAGGTCGTTCAGTTCATC[A/C]TACGTCTCCCGAAGTGAGACGCCCAGGGAAAGATATGGGTGAAGAAGAGGCAAAGGCAGTTGCTGTAGTGCCAGAATCTGTGTTGAAGAAGAGGAAAAGA
contig01181_99	GTGACCTTGGCTGTCACTCATTGAAAGGTGGGTTTTCTCAGAATGGTGATCAAGCTTTCCTTTCTGATTGTTTAGCAAGTGGTAGGGTTTTGAATTTT[A/G]AAAACCAGGCCAGGCATTTTTGGAGATCTGGAGTATTTCTATATTTAGAGAAGGTTTTTGTTTCTGGCGGGTTATTGGATTTTGGGGTATTTGGAGAAGG
contig00716_144	TGTCTTTCAAGGACTTGGATGAAATTATTTTGGTTGGTGGGTCTACTAGAATTCCTGCTGTTCAGGATGTTGTGAAGAGAGTGACGAACAAAGAACCGAA[C/T]GTCACTGTCAATCCAGATGAAGTTGTAGCTCTAGGGGCAGCAGTCCAGNNNNNNNNNNNNNNNNNNNNNNNNNNNNNNNNNNNNNNNNNNNNNNNNNNNN
contig10568_484	NNNNNNNNNNNNNNNNNNNNNNNNNNNNNNNNNNNNNNNNNNNNNNNNNNNNNNNNNNNNAGGTTATGCTGAGCTTCTTGAAAGCGTTTGAAACGAAACT[C/T]GGGATCAAGATTACCTGTTCTCAGGAGACAGAGCCCATGGGCACTGCTGGGCCTTTAGCTCTTGCAAGGGACAAGCTGATAGATGGATCTGGGGANCCAT
contig12178_301	TTCTGAGAACAACAGGGGCTCCTTTCATGATCAACCCTTATCCTTACTTTGGCTACACAGATAAGAACNTGAACTATGCTCTGTTTAAGCCAAATCCTGG[C/T]GTGTTTGACAAGAATACTGGCNTCACCTATNCCAACATGTTCNAAGCTCAGTTGGATGCTGTCTATTCTGCCATGAAACTGTTGGGGTTCTCGGATGTAG

## Sheet: Genotyping results
SNP_ID	Ba1_1	Ba1_2	Ba1_3	Ba1_4	Ba1_5	Ba1_6	Ba1_7	Ba1_8	Ba1_9	Ba1_10	Ba1_11	Ba1_12	Ba1_13	Ba1_14	Ba1_15	Ba1_17	Ba1_18	Ba2_1	Ba2_2	Ba2_3	Ba2_4	Ba2_5	Ba2_6	Ba2_7	Ba2_8	Ba2_9	Ba2_10	Ba2_11	Ba2_12	Ba2_13	Ba2_14	Ba2_15	Ba2_16	Ba2_17	Ba2_18	Ba2_19	Ba2_20	Ba2_21	Ba3_1	Ba3_2	Ba3_3	Ba3_4	Ba3_5	Ba3_6	Ba3_7	Ba3_8	Ba3_9	Ba3_10	Ba3_11
contig00241_160	T:T	A:A	T:A	T:T	T:A	A:A	A:A	T:A	T:A	A:A	A:A	T:A	A:A	T:T	T:T	T:A	T:A	A:A	T:A	T:A	T:A	T:A	A:A	T:A	A:A	T:A	T:T	T:A	T:A	A:A	T:T	A:A	A:A	T:A	T:A	A:A	T:T	T:T	T:T	A:A	T:T	T:A	T:T	T:A	T:T	T:T	T:A	T:A	T:A
contig00509_93	G:G	G:G	A:A	G:A	G:G	G:G	G:G	G:A	G:A	G:G	G:A	G:G	G:G	G:G	A:A	G:A	G:G	G:A	G:A	G:G	A:A	G:A	G:G	G:A	G:A	A:A	G:A	G:A	G:G	G:G	G:A	G:G	G:G	--	G:G	A:A	A:A	A:A	G:G	G:G	G:A	A:A	G:A	A:A	G:G	G:G	G:G	G:A	G:A
contig00509_192	G:A	A:A	G:G	G:G	G:G	A:A	A:A	G:G	G:G	G:G	G:G	G:G	G:A	G:G	G:G	G:G	G:G	G:G	G:G	G:G	G:G	G:G	G:G	G:G	G:G	G:G	G:G	G:G	G:G	G:G	G:G	G:G	G:G	G:G	G:G	G:G	G:G	G:G	G:G	G:G	G:G	G:G	G:G	G:G	G:G	G:G	G:G	G:G	G:G
contig00509_276	T:T	T:T	T:T	T:T	T:T	T:T	T:T	T:T	T:T	T:T	T:T	T:T	T:T	T:T	T:T	T:T	T:T	T:T	T:T	T:T	T:T	T:T	T:T	T:T	T:T	T:T	T:T	T:T	T:T	T:T	T:T	T:T	T:T	T:T	T:T	T:T	T:T	T:T	T:T	T:T	T:T	T:T	T:T	T:T	T:T	T:T	T:T	T:T	T:T
contig00628_351	G:G	G:A	G:A	A:A	A:A	G:G	A:A	A:A	G:A	G:A	A:A	A:A	G:A	A:A	G:A	G:A	G:A	G:A	G:A	G:G	G:G	A:A	A:A	G:A	G:A	--	G:G	G:A	G:G	G:G	G:G	G:A	G:A	A:A	A:A	G:A	G:A	G:A	G:G	G:A	G:A	A:A	G:A	A:A	G:A	G:G	G:A	G:G	A:A
contig00716_144	T:T	C:C	T:C	T:C	C:C	T:T	T:T	C:C	C:C	C:C	C:C	C:C	C:C	C:C	C:C	C:C	C:C	C:C	C:C	C:C	C:C	C:C	C:C	C:C	C:C	C:C	C:C	C:C	C:C	C:C	C:C	C:C	C:C	C:C	C:C	C:C	C:C	C:C	C:C	T:C	C:C	C:C	C:C	C:C	C:C	C:C	C:C	T:C	C:C
contig00945_39	C:C	C:C	A:A	C:A	A:A	C:A	C:A	A:A	A:A	A:A	A:A	A:A	A:A	A:A	A:A	A:A	A:A	A:A	A:A	A:A	A:A	A:A	C:A	A:A	A:A	A:A	A:A	C:A	A:A	A:A	A:A	C:A	A:A	C:A	A:A	A:A	C:A	C:A	C:C	A:A	A:A	A:A	A:A	A:A	A:A	A:A	A:A	A:A	A:A
contig01054_57	G:G	G:G	G:G	G:G	G:G	G:G	G:A	G:G	G:G	G:G	G:G	G:G	G:G	G:G	G:G	G:G	G:G	G:G	G:G	G:G	G:G	G:G	G:G	G:G	G:G	G:G	G:G	G:G	G:G	G:G	G:G	G:G	G:G	G:G	G:G	G:G	G:G	G:G	G:G	G:G	G:G	G:G	G:G	G:G	G:G	G:G	G:G	G:G	G:G
contig01054_311	A:A	A:A	A:A	A:A	A:A	C:A	A:A	A:A	A:A	A:A	A:A	A:A	A:A	A:A	A:A	A:A	A:A	A:A	A:A	A:A	A:A	A:A	A:A	A:A	A:A	A:A	A:A	A:A	A:A	A:A	A:A	A:A	A:A	A:A	A:A	A:A	A:A	A:A	A:A	A:A	A:A	A:A	A:A	A:A	A:A	A:A	A:A	A:A	A:A
contig01113_563	G:G	G:G	G:A	G:A	A:A	G:A	G:G	G:A	A:A	G:A	G:A	G:A	A:A	G:A	G:A	G:A	G:A	G:A	A:A	A:A	G:A	A:A	A:A	G:A	G:A	A:A	G:A	G:A	--	G:A	G:A	A:A	A:A	G:A	G:A	G:G	A:A	A:A	G:A	G:G	A:A	G:G	G:A	A:A	G:A	A:A	A:A	G:A	A:A
contig01131_462	C:C	C:C	C:C	C:C	C:C	T:C	C:C	C:C	C:C	C:C	C:C	C:C	C:C	C:C	C:C	C:C	C:C	C:C	C:C	C:C	C:C	C:C	C:C	C:C	C:C	C:C	C:C	C:C	C:C	C:C	C:C	C:C	C:C	C:C	C:C	C:C	C:C	C:C	C:C	C:C	C:C	C:C	C:C	C:C	C:C	C:C	C:C	C:C	C:C
contig01131_558	C:C	C:C	C:C	C:C	C:C	C:C	C:C	C:C	C:C	C:C	C:C	C:C	C:C	C:C	T:T	C:C	C:C	C:C	C:C	C:C	C:C	C:C	C:C	C:C	C:C	C:C	C:C	C:C	C:C	C:C	C:C	C:C	C:C	C:C	C:C	C:C	C:C	C:C	C:C	C:C	C:C	C:C	C:C	T:C	T:C	C:C	C:C	C:C	C:C
contig01260_41	T:T	T:T	T:T	T:A	T:T	T:T	T:T	T:T	T:T	T:T	T:T	T:T	T:T	T:T	T:T	T:T	T:T	T:T	T:T	T:T	T:T	T:T	T:T	T:T	T:T	T:T	T:T	T:T	T:T	T:T	T:T	T:T	T:T	T:T	T:T	T:T	T:T	T:T	T:T	T:T	T:T	T:T	T:T	T:T	T:T	T:T	T:T	T:T	T:T
contig01260_267	A:A	A:A	A:A	C:A	A:A	A:A	A:A	A:A	A:A	A:A	A:A	A:A	A:A	A:A	A:A	A:A	A:A	A:A	A:A	A:A	A:A	A:A	A:A	A:A	A:A	A:A	A:A	A:A	A:A	A:A	A:A	A:A	A:A	A:A	A:A	A:A	A:A	A:A	A:A	A:A	A:A	A:A	A:A	A:A	A:A	A:A	A:A	A:A	A:A
contig01455_168	T:C	T:C	C:C	C:C	C:C	C:C	T:C	C:C	C:C	C:C	C:C	C:C	C:C	C:C	C:C	C:C	C:C	C:C	C:C	C:C	C:C	C:C	C:C	C:C	C:C	C:C	C:C	C:C	C:C	C:C	C:C	C:C	C:C	C:C	C:C	C:C	C:C	C:C	C:C	C:C	C:C	C:C	C:C	C:C	C:C	C:C	C:C	C:C	C:C
contig01455_289	C:C	C:C	C:C	C:C	C:C	C:C	C:C	C:C	C:C	C:C	C:C	C:C	C:C	C:C	C:C	C:C	C:C	C:C	C:C	T:C	C:C	C:C	T:C	C:C	C:C	T:C	T:C	C:C	C:C	C:C	C:C	T:C	C:C	C:C	C:C	T:C	C:C	C:C	C:C	C:C	C:C	C:C	C:C	C:C	C:C	C:C	T:C	C:C	T:C
contig01468_274	T:T	T:C	T:T	T:C	T:C	C:C	T:C	T:C	T:C	T:C	T:T	T:C	C:C	T:T	T:C	T:T	T:C	T:T	T:T	T:C	T:T	T:T	T:C	T:T	T:C	T:C	T:T	T:T	T:C	T:T	T:T	T:T	T:T	T:C	C:C	T:T	T:T	T:T	T:T	T:T	T:T	T:C	T:C	T:T	T:T	T:C	T:C	C:C	T:C
contig01468_511	C:C	C:C	C:C	C:C	C:C	T:C	T:C	C:C	C:C	C:C	C:C	C:C	C:C	C:C	C:C	C:C	C:C	C:C	C:C	T:C	C:C	C:C	C:C	C:C	C:C	C:C	C:C	C:C	C:C	C:C	C:C	C:C	C:C	C:C	C:C	C:C	C:C	C:C	C:C	C:C	C:C	C:C	C:C	C:C	C:C	C:C	C:C	T:C	C:C
contig01505_255	C:C	C:C	C:C	C:C	C:C	C:C	G:C	C:C	C:C	C:C	C:C	C:C	C:C	C:C	C:C	C:C	C:C	C:C	C:C	C:C	C:C	C:C	C:C	C:C	C:C	C:C	C:C	C:C	C:C	C:C	C:C	C:C	C:C	C:C	C:C	C:C	C:C	C:C	C:C	C:C	C:C	C:C	C:C	C:C	C:C	C:C	C:C	C:C	C:C
contig02019_588	C:C	C:C	C:C	G:C	C:C	C:C	C:C	C:C	C:C	C:C	C:C	C:C	C:C	C:C	C:C	C:C	C:C	C:C	C:C	C:C	C:C	C:C	C:C	C:C	C:C	C:C	C:C	C:C	C:C	C:C	C:C	C:C	C:C	C:C	C:C	C:C	C:C	C:C	C:C	C:C	C:C	C:C	C:C	C:C	C:C	C:C	C:C	C:C	C:C
contig02088_183	T:C	C:C	C:C	C:C	C:C	C:C	T:C	C:C	T:C	C:C	C:C	C:C	C:C	T:C	C:C	C:C	C:C	T:C	C:C	T:T	T:C	C:C	C:C	C:C	T:C	--	T:C	T:C	C:C	C:C	T:C	C:C	C:C	C:C	T:C	C:C	C:C	C:C	C:C	T:C	T:C	C:C	C:C	T:C	T:C	C:C	C:C	T:C	C:C
contig02088_255	T:T	T:T	T:T	T:T	T:T	T:T	T:T	T:T	T:T	T:T	T:T	T:T	T:T	T:T	T:T	T:G	T:T	T:T	T:T	T:T	T:T	T:T	T:T	T:T	T:T	T:T	T:T	T:T	T:T	T:T	T:T	T:T	T:T	T:T	T:T	T:T	T:T	T:T	T:T	T:T	T:T	T:T	T:T	T:T	T:T	T:T	T:T	T:T	T:T
contig02108_136	C:C	C:C	C:C	C:C	C:C	C:C	C:C	C:C	C:C	C:C	C:C	C:C	C:C	T:T	C:C	C:C	C:C	C:C	C:C	C:C	C:C	C:C	C:C	C:C	--	C:C	C:C	C:C	C:C	C:C	C:C	C:C	C:C	C:C	C:C	C:C	C:C	C:C	C:C	C:C	C:C	C:C	C:C	C:C	C:C	C:C	C:C	C:C	C:C
contig02161_64	G:C	G:G	G:G	G:G	G:G	G:G	G:G	G:G	G:G	G:G	G:G	G:G	G:G	G:C	G:G	G:G	G:G	G:C	G:G	G:G	G:G	G:G	G:G	G:G	G:G	G:G	G:G	G:G	G:G	G:G	G:C	G:G	G:G	G:G	G:G	G:G	G:G	G:G	G:G	G:G	G:G	G:G	G:G	G:G	G:G	G:G	G:G	G:G	G:G
contig02161_199	G:G	G:G	G:G	G:G	G:G	G:G	G:G	G:G	G:G	G:G	G:G	G:A	G:A	G:G	G:G	G:G	G:G	G:G	G:G	G:G	G:G	G:G	G:G	G:G	G:G	G:G	G:G	G:G	G:G	G:A	G:G	G:G	G:A	G:G	G:G	G:G	G:G	G:G	G:G	G:G	G:G	G:G	G:G	G:G	G:G	G:G	G:G	G:G	G:G
contig02190_239	G:G	G:G	G:G	G:G	G:G	G:G	G:G	G:G	G:G	G:G	G:G	G:G	G:G	G:G	G:G	G:G	G:G	G:G	G:G	G:G	G:G	G:G	G:G	G:G	G:G	G:G	G:G	G:G	G:G	G:G	G:G	G:G	G:G	G:G	G:G	G:G	G:G	G:G	G:G	G:G	G:G	G:G	G:G	G:G	G:G	G:G	G:G	G:G	G:G
contig02190_265	G:G	G:G	A:A	A:A	G:G	G:G	G:G	G:A	G:A	A:A	G:A	A:A	G:G	G:G	A:A	G:A	A:A	A:A	G:A	G:A	A:A	A:A	A:A	G:A	G:G	G:G	G:A	G:G	G:A	G:A	G:A	G:A	A:A	G:A	A:A	G:A	A:A	A:A	G:A	G:G	G:G	A:A	G:A	A:A	G:A	A:A	G:A	G:G	G:A
contig02315_161	T:T	T:C	T:T	T:T	T:T	T:T	C:C	T:T	T:T	T:T	T:T	T:T	T:T	T:T	T:T	T:T	T:T	T:T	T:T	T:T	T:T	T:T	T:T	T:T	T:T	T:T	T:T	T:T	T:T	T:T	T:T	T:T	T:T	T:T	T:T	T:T	T:T	T:T	T:T	T:T	T:T	T:T	T:T	T:T	T:T	T:T	T:T	T:T	T:T
contig02315_209	G:G	G:G	G:A	A:A	G:A	G:G	G:G	G:G	G:A	A:A	G:G	G:A	G:A	A:A	A:A	G:G	A:A	A:A	G:A	G:A	G:A	G:A	A:A	A:A	G:G	A:A	A:A	G:A	A:A	A:A	G:G	A:A	A:A	G:A	G:A	A:A	A:A	A:A	G:A	A:A	G:A	A:A	G:G	G:A	G:A	A:A	G:A	G:A	G:A
contig02387_318	T:C	T:T	T:T	T:C	T:T	T:T	T:T	T:T	T:T	T:T	T:T	T:T	T:T	T:T	T:T	T:T	T:T	T:T	T:T	T:T	T:T	T:T	T:T	T:T	T:T	T:T	T:T	T:T	T:T	T:T	T:T	T:T	T:T	T:T	T:T	T:T	T:T	T:T	T:T	T:C	T:T	T:T	T:T	T:C	T:T	T:T	T:C	T:T	T:T
contig02495_3490	C:C	T:C	T:T	T:C	T:C	T:C	C:C	T:T	T:T	C:C	T:T	T:C	T:C	T:T	T:T	T:T	T:C	T:C	T:T	T:C	T:T	T:T	T:C	T:T	T:T	T:T	T:C	T:T	T:C	T:T	T:T	T:T	T:C	T:C	T:C	T:T	T:T	T:T	T:T	T:T	T:C	T:T	T:T	T:T	T:T	T:T	T:T	T:T	T:C
contig02522_282	T:T	T:T	T:T	T:T	T:T	T:T	T:T	T:T	T:T	T:T	T:T	T:T	T:T	T:T	T:T	T:T	T:T	T:T	T:T	T:T	T:T	T:T	T:T	T:T	T:T	T:T	T:T	T:T	T:T	T:T	T:T	T:T	T:T	--	T:T	T:T	T:T	T:T	T:T	T:T	T:T	T:T	T:T	T:T	T:T	T:T	T:T	T:T	T:T
contig02831_313	T:T	T:T	A:A	A:A	A:A	T:T	T:A	A:A	T:A	T:A	A:A	T:A	T:A	A:A	A:A	T:T	T:A	T:A	A:A	A:A	A:A	T:A	A:A	A:A	T:A	A:A	A:A	T:A	A:A	A:A	A:A	A:A	A:A	A:A	T:A	T:A	T:A	T:A	A:A	A:A	A:A	A:A	A:A	A:A	A:A	T:A	A:A	A:A	A:A
contig02937_405	C:C	C:C	C:C	T:C	C:C	C:C	C:C	C:C	C:C	C:C	C:C	C:C	C:C	C:C	C:C	C:C	C:C	C:C	C:C	C:C	C:C	C:C	C:C	C:C	C:C	C:C	C:C	C:C	C:C	C:C	C:C	C:C	C:C	C:C	C:C	C:C	C:C	C:C	C:C	C:C	C:C	C:C	C:C	C:C	C:C	C:C	C:C	C:C	C:C
contig02937_651	T:T	T:T	T:T	T:C	T:C	T:T	T:T	T:T	T:T	T:T	T:T	T:T	T:T	T:T	T:T	T:T	T:C	T:T	T:T	T:T	C:C	T:T	T:C	T:T	T:C	T:T	T:C	T:T	T:T	T:T	T:C	T:T	T:T	--	T:C	T:T	T:T	T:T	T:T	T:C	T:T	T:T	T:T	T:T	T:T	T:T	T:T	T:T	T:T
contig02986_147	C:C	T:C	C:C	T:T	T:T	T:T	T:C	T:C	T:C	T:T	T:T	C:C	T:T	T:T	T:C	T:T	T:T	T:T	T:C	T:C	T:C	T:C	T:T	T:C	T:C	T:C	T:T	T:C	T:T	T:C	T:C	T:T	T:T	T:T	T:T	T:C	T:T	T:T	T:T	T:C	T:C	C:C	T:C	T:T	T:C	T:T	T:T	T:T	T:T
contig02986_327	G:G	A:A	A:A	A:A	A:A	A:A	A:A	A:A	A:A	A:A	A:A	A:A	A:A	A:A	A:A	A:A	A:A	A:A	A:A	A:A	A:A	A:A	A:A	A:A	A:A	A:A	A:A	A:A	A:A	A:A	A:A	A:A	A:A	A:A	A:A	A:A	A:A	A:A	A:A	A:A	A:A	A:A	G:A	A:A	A:A	A:A	A:A	A:A	A:A
contig03380_79	G:A	A:A	A:A	A:A	A:A	G:A	A:A	A:A	A:A	A:A	A:A	A:A	A:A	A:A	A:A	A:A	A:A	A:A	A:A	A:A	A:A	A:A	A:A	A:A	A:A	A:A	A:A	A:A	A:A	A:A	A:A	A:A	A:A	A:A	A:A	A:A	A:A	A:A	A:A	A:A	A:A	A:A	A:A	A:A	A:A	A:A	A:A	A:A	A:A
contig03600_120	G:G	G:G	G:G	G:G	G:G	G:G	G:G	G:G	G:G	G:G	G:G	G:G	G:G	G:G	G:G	G:G	G:G	G:G	G:G	G:G	G:G	G:G	G:G	G:G	G:G	G:G	G:G	G:G	G:G	G:G	G:G	G:G	G:G	G:G	G:G	G:G	G:G	G:G	G:G	G:G	G:G	G:G	G:G	G:G	G:G	G:G	G:G	G:G	G:G
contig03765_215	C:C	C:A	C:C	C:C	C:C	C:C	C:C	C:C	C:C	C:A	C:C	C:C	C:C	C:C	C:C	C:C	C:C	C:C	C:C	C:C	C:C	C:C	C:C	C:C	C:C	C:C	C:C	C:C	C:C	C:C	C:C	C:C	C:C	C:C	C:C	C:C	C:C	C:C	C:C	C:C	C:A	C:C	C:C	C:C	C:C	C:C	C:C	C:C	C:A
contig03803_208	T:T	T:T	T:T	T:T	T:T	T:C	T:T	T:T	T:T	T:T	T:T	T:T	T:T	T:T	T:T	T:T	T:T	T:T	T:T	T:T	T:T	T:T	T:T	T:T	T:T	T:C	T:T	T:T	T:C	T:T	T:T	T:T	T:T	T:T	T:T	T:T	T:T	T:T	T:T	T:T	T:T	T:T	T:T	T:T	T:T	T:T	T:T	T:T	T:T
contig03908_414	G:A	G:A	G:A	A:A	A:A	G:G	G:A	G:A	G:A	G:A	G:A	A:A	G:A	A:A	G:A	A:A	A:A	A:A	--	G:A	A:A	A:A	G:A	A:A	A:A	A:A	A:A	G:A	G:G	A:A	A:A	A:A	A:A	A:A	G:A	A:A	A:A	A:A	G:G	A:A	A:A	A:A	A:A	G:A	G:A	G:A	G:A	A:A	G:A
contig03942_73	G:G	G:G	G:G	G:G	G:G	G:G	T:G	G:G	T:G	G:G	G:G	G:G	G:G	G:G	G:G	G:G	G:G	G:G	G:G	G:G	G:G	G:G	T:G	G:G	G:G	G:G	T:T	G:G	G:G	G:G	G:G	G:G	G:G	G:G	G:G	G:G	G:G	G:G	G:G	T:G	G:G	T:G	G:G	G:G	G:G	T:G	T:G	T:G	G:G
contig03942_88	C:C	T:C	T:T	T:C	T:T	T:C	T:C	T:C	T:T	T:T	T:T	T:T	T:C	T:T	T:C	T:T	T:T	T:T	T:C	T:T	T:T	T:C	T:T	T:C	T:C	T:T	T:T	T:T	T:C	C:C	T:C	T:C	T:T	T:T	T:T	T:C	T:C	T:C	T:T	T:T	T:C	T:T	T:C	T:C	T:T	T:T	T:C	T:T	T:T
contig04018_876	G:G	G:G	G:G	G:G	G:G	G:G	G:G	G:G	G:G	G:G	G:G	G:G	G:G	G:G	G:G	G:G	G:G	G:G	G:G	G:G	G:G	G:G	G:G	G:G	G:G	G:G	G:G	G:G	G:G	G:G	G:G	G:G	G:G	G:G	G:G	G:G	G:G	G:G	G:G	G:G	G:G	G:G	G:G	G:G	G:G	G:G	G:G	G:G	G:G
contig04538_344	C:C	T:T	T:T	T:T	T:T	T:T	T:T	T:T	T:T	T:T	T:T	T:T	T:T	T:T	T:T	T:T	T:T	T:T	T:T	T:T	T:T	T:T	T:T	T:T	T:T	T:T	T:T	T:T	T:T	T:T	T:T	T:T	T:T	T:T	T:T	T:T	T:T	T:T	T:T	T:T	T:T	T:T	T:T	T:T	T:T	T:T	T:T	T:T	T:T
contig04538_470	G:G	G:A	A:A	G:A	G:A	G:G	G:G	G:A	A:A	A:A	A:A	G:A	A:A	G:A	A:A	G:A	A:A	A:A	G:A	A:A	A:A	G:A	A:A	A:A	A:A	A:A	A:A	A:A	A:A	A:A	A:A	A:A	A:A	A:A	A:A	A:A	A:A	A:A	A:A	A:A	A:A	A:A	A:A	A:A	G:A	A:A	G:A	A:A	G:A
contig04911_323	A:A	A:A	A:A	A:A	A:A	G:G	A:A	A:A	A:A	A:A	A:A	A:A	A:A	G:A	A:A	A:A	A:A	A:A	A:A	A:A	A:A	A:A	A:A	A:A	A:A	A:A	A:A	A:A	A:A	A:A	--	A:A	A:A	A:A	A:A	A:A	A:A	A:A	A:A	A:A	A:A	A:A	A:A	A:A	A:A	A:A	A:A	A:A	A:A
contig05004_249	T:C	T:T	C:C	T:C	T:T	T:T	T:T	T:C	T:C	T:T	T:C	C:C	T:C	C:C	T:C	C:C	C:C	T:C	T:T	T:C	C:C	C:C	C:C	C:C	C:C	T:C	T:C	T:C	T:C	C:C	T:T	C:C	C:C	T:C	C:C	C:C	C:C	C:C	C:C	C:C	T:T	C:C	T:C	C:C	T:C	T:C	C:C	C:C	C:C
contig05004_671	C:C	G:G	C:C	C:C	C:C	G:C	G:C	C:C	C:C	C:C	C:C	C:C	G:C	C:C	C:C	C:C	C:C	C:C	C:C	C:C	C:C	C:C	C:C	C:C	C:C	C:C	C:C	C:C	C:C	C:C	C:C	C:C	C:C	C:C	C:C	C:C	C:C	C:C	C:C	C:C	C:C	C:C	C:C	C:C	C:C	C:C	C:C	C:C	C:C
contig05234_297	A:A	--	A:A	A:A	A:A	G:A	G:A	A:A	A:A	A:A	A:A	A:A	A:A	A:A	A:A	A:A	A:A	A:A	A:A	A:A	A:A	A:A	A:A	A:A	A:A	A:A	A:A	A:A	A:A	A:A	A:A	A:A	A:A	A:A	A:A	A:A	A:A	A:A	A:A	A:A	A:A	A:A	A:A	A:A	A:A	A:A	A:A	A:A	A:A
contig05306_661	T:T	T:T	T:T	T:T	T:T	T:T	T:C	T:T	T:T	T:T	T:T	T:T	T:T	T:T	T:T	T:T	T:T	T:T	T:T	T:T	T:T	T:T	T:T	T:T	T:T	T:T	T:T	T:T	T:T	T:T	T:T	T:T	T:T	T:T	T:T	T:T	T:T	T:T	T:T	T:T	T:T	T:T	T:T	T:T	T:T	T:T	T:T	T:T	T:T
contig05566_56	G:G	G:G	A:A	G:A	A:A	G:G	G:G	A:A	A:A	A:A	A:A	A:A	A:A	A:A	A:A	A:A	A:A	G:A	G:G	G:A	A:A	A:A	A:A	G:A	A:A	G:A	A:A	G:A	G:A	G:A	A:A	A:A	G:A	A:A	A:A	G:A	G:G	G:G	A:A	A:A	A:A	G:A	A:A	A:A	A:A	G:A	A:A	A:A	A:A
contig05566_130	G:A	G:G	G:G	G:G	G:G	G:G	A:A	G:G	G:G	G:G	G:G	G:G	G:G	G:G	G:G	G:G	G:G	G:G	A:A	G:G	G:G	G:G	G:G	G:A	G:G	G:G	G:G	G:A	G:G	G:G	G:G	G:G	G:G	G:G	G:G	G:G	G:A	G:A	G:G	G:G	G:G	G:G	G:G	G:G	G:G	G:G	G:G	G:G	G:G
contig05566_481	A:A	A:A	A:A	A:A	T:A	A:A	A:A	A:A	T:A	A:A	A:A	A:A	A:A	A:A	A:A	A:A	T:A	A:A	A:A	A:A	A:A	A:A	A:A	A:A	T:A	A:A	A:A	A:A	A:A	A:A	A:A	A:A	A:A	A:A	A:A	A:A	A:A	A:A	A:A	A:A	A:A	A:A	A:A	A:A	A:A	A:A	T:A	T:A	A:A
contig05603_139	G:A	G:A	G:G	G:G	G:G	G:A	G:A	G:A	G:G	G:G	G:G	G:G	G:G	G:A	G:G	G:G	G:G	G:G	G:A	G:G	G:G	G:G	G:G	G:G	G:G	G:G	G:G	G:G	G:G	G:G	G:G	G:G	G:G	G:G	G:G	G:G	G:G	G:G	G:G	G:G	G:G	G:G	G:G	G:G	G:G	G:G	G:G	G:G	G:G
contig06119_125	A:A	G:A	A:A	G:A	G:A	A:A	G:A	A:A	A:A	A:A	A:A	A:A	A:A	A:A	G:A	A:A	A:A	G:A	G:G	G:A	A:A	A:A	A:A	G:A	A:A	G:A	A:A	G:A	A:A	A:A	A:A	G:A	A:A	--	A:A	A:A	G:A	G:A	A:A	A:A	A:A	A:A	G:A	A:A	G:A	G:A	A:A	G:A	G:A
contig06331_174	C:C	C:C	C:C	C:C	C:C	C:C	T:C	C:C	C:C	C:C	C:C	C:C	C:C	C:C	C:C	C:C	C:C	C:C	C:C	C:C	C:C	C:C	C:C	C:C	C:C	C:C	C:C	C:C	C:C	C:C	C:C	C:C	C:C	C:C	C:C	C:C	C:C	C:C	C:C	C:C	C:C	C:C	C:C	C:C	C:C	C:C	C:C	C:C	C:C
contig06757_46	G:G	G:G	G:G	G:A	G:A	G:A	G:A	G:G	G:G	A:A	G:G	G:G	G:G	G:A	G:G	G:A	G:A	A:A	A:A	G:A	G:A	G:A	G:A	G:G	G:G	G:G	A:A	G:G	G:A	G:A	G:G	G:A	G:G	G:A	G:G	G:A	G:A	G:A	G:G	--	G:G	G:G	G:A	G:G	G:G	G:G	G:A	G:G	G:G
contig06757_154	A:A	A:A	G:A	G:A	A:A	A:A	A:A	G:G	G:A	A:A	G:A	A:A	A:A	A:A	G:A	A:A	G:A	A:A	A:A	A:A	A:A	A:A	A:A	G:A	G:G	A:A	A:A	A:A	G:A	A:A	G:A	A:A	G:A	A:A	A:A	A:A	G:A	G:A	G:G	G:A	G:A	G:A	G:A	A:A	G:A	A:A	G:A	A:A	G:A
contig06968_51	G:G	T:G	--	T:G	G:G	T:G	T:T	T:G	T:T	G:G	T:G	T:G	T:T	T:G	T:T	T:G	T:G	T:G	T:T	T:G	T:G	T:G	G:G	T:T	T:G	T:G	T:G	T:G	T:G	G:G	T:T	T:T	T:G	T:T	T:T	T:G	T:G	T:G	T:G	G:G	G:G	T:T	T:G	T:T	T:G	T:G	T:G	G:G	G:G
contig07082_263	G:A	G:A	A:A	G:A	G:A	G:A	G:A	A:A	G:A	A:A	A:A	A:A	A:A	G:G	A:A	G:G	A:A	G:G	A:A	G:A	A:A	G:G	A:A	G:A	A:A	A:A	G:G	A:A	--	G:A	A:A	G:A	A:A	G:G	G:A	G:G	A:A	A:A	G:A	A:A	A:A	A:A	G:A	A:A	G:A	A:A	A:A	A:A	G:A
contig07082_314	T:G	T:G	T:G	T:G	G:G	T:G	T:T	G:G	G:G	G:G	G:G	G:G	G:G	T:T	T:G	T:T	T:G	T:T	T:G	T:T	T:G	T:T	T:G	T:T	T:G	T:G	T:T	T:G	T:G	T:G	T:G	T:G	T:G	T:T	T:G	--	T:T	T:T	T:T	T:G	T:G	T:T	T:T	G:G	T:G	T:G	G:G	T:T	T:T
contig07150_658	T:T	T:T	T:T	T:T	T:T	T:T	T:T	T:T	T:T	T:T	T:T	T:T	T:T	T:T	T:T	T:T	T:T	T:T	T:T	T:T	T:T	T:T	T:T	T:T	T:T	T:T	T:T	T:T	T:T	T:T	T:T	T:T	T:T	T:T	T:T	T:T	T:T	T:T	T:T	T:T	T:T	T:T	T:T	T:T	T:T	T:T	T:T	T:T	T:T
contig07377_148	G:G	G:G	G:G	G:G	G:G	T:T	G:G	T:G	G:G	G:G	G:G	G:G	G:G	G:G	G:G	G:G	G:G	G:G	G:G	G:G	G:G	G:G	G:G	G:G	G:G	G:G	G:G	G:G	G:G	T:G	G:G	G:G	T:G	G:G	G:G	G:G	G:G	G:G	G:G	T:G	G:G	G:G	G:G	G:G	G:G	G:G	G:G	T:G	G:G
contig07377_313	C:C	C:C	C:C	C:C	C:C	C:C	C:C	C:C	C:C	C:C	C:C	C:C	C:C	C:C	T:C	C:C	C:C	C:C	C:C	C:C	C:C	C:C	C:C	C:C	C:C	C:C	C:C	C:C	C:C	C:C	C:C	C:C	C:C	C:C	C:C	C:C	C:C	C:C	C:C	C:C	C:C	C:C	C:C	C:C	C:C	T:C	C:C	C:C	C:C
contig08092_366	A:A	A:A	A:A	A:A	A:A	A:A	A:A	A:A	A:A	A:A	A:A	A:A	A:A	A:A	A:A	A:A	A:A	A:A	A:A	A:A	A:A	A:A	A:A	A:A	A:A	A:A	A:A	A:A	A:A	A:A	A:A	A:A	A:A	A:A	A:A	A:A	A:A	A:A	A:A	A:A	A:A	A:A	A:A	A:A	A:A	A:A	A:A	A:A	A:A
contig08213_487	G:G	G:A	G:A	G:A	G:A	G:A	G:A	A:A	G:A	A:A	G:G	G:A	G:A	G:A	A:A	G:A	G:A	G:A	G:A	A:A	G:A	A:A	G:A	A:A	G:A	G:A	G:G	A:A	G:A	G:A	G:A	G:A	A:A	G:A	G:A	G:A	G:A	G:A	G:G	G:A	G:A	A:A	--	G:A	G:A	G:A	G:A	A:A	A:A
contig08213_555	A:A	C:A	C:C	C:C	C:C	C:A	C:C	C:C	C:C	C:C	C:C	C:C	C:C	C:C	C:C	C:C	C:C	C:C	C:C	C:C	C:C	C:C	C:C	C:C	C:C	C:C	C:C	C:C	C:C	C:C	C:C	C:C	C:C	C:C	C:C	C:C	C:C	C:C	C:C	C:C	C:C	C:C	C:C	C:C	C:C	C:C	C:C	C:C	C:C
contig08248_183	G:G	G:G	G:G	G:G	G:G	G:G	G:G	G:G	G:G	G:A	G:G	G:G	G:G	G:G	G:G	G:A	G:G	G:G	G:G	G:G	G:G	G:A	G:G	G:G	G:G	G:G	G:G	G:G	G:G	G:G	G:G	G:G	G:G	G:G	G:G	G:G	G:G	G:G	G:G	G:G	G:G	G:G	G:G	G:G	G:G	G:G	G:G	G:G	G:G
contig08255_1089	T:T	T:T	T:G	T:G	T:T	T:G	T:G	T:G	T:G	T:T	T:T	G:G	G:G	T:T	T:T	T:G	T:G	T:G	T:G	T:T	T:G	T:G	T:G	T:T	T:G	T:G	T:G	T:G	T:T	T:G	T:G	G:G	T:T	T:G	T:T	T:T	T:T	T:T	T:G	T:T	T:T	T:T	T:T	T:T	T:T	T:T	T:T	T:T	T:G
contig08649_617	A:A	G:A	A:A	A:A	A:A	A:A	A:A	A:A	A:A	A:A	A:A	A:A	A:A	A:A	A:A	A:A	A:A	A:A	A:A	A:A	A:A	A:A	A:A	A:A	A:A	A:A	A:A	A:A	A:A	A:A	A:A	A:A	A:A	A:A	A:A	A:A	A:A	A:A	A:A	A:A	A:A	A:A	A:A	A:A	A:A	A:A	A:A	A:A	A:A
contig08759_481	T:A	T:A	A:A	A:A	T:A	T:A	T:T	T:T	T:A	T:A	A:A	T:A	T:T	T:T	A:A	A:A	T:A	T:T	T:T	T:A	T:A	T:T	T:A	T:T	T:T	T:A	T:T	T:A	T:A	T:T	T:T	T:A	T:T	A:A	T:A	T:T	T:T	T:T	T:T	T:A	T:T	T:T	T:A	T:A	A:A	T:A	T:T	A:A	T:A
contig08815_372	T:C	T:C	T:T	T:C	T:T	C:C	T:T	T:C	T:T	T:C	T:C	T:T	T:T	C:C	T:T	T:C	T:C	T:C	T:T	T:T	T:T	T:T	T:C	T:T	T:C	T:T	T:T	T:T	T:T	T:T	T:T	T:T	T:T	T:T	T:T	T:T	T:T	T:T	T:T	C:C	T:T	T:C	T:T	T:T	C:C	T:T	T:C	T:T	T:T
contig08855_98	C:A	A:A	A:A	A:A	A:A	C:A	C:A	A:A	C:A	C:A	C:A	A:A	A:A	A:A	C:C	A:A	A:A	A:A	A:A	A:A	C:A	A:A	C:A	A:A	A:A	A:A	A:A	C:A	A:A	C:A	A:A	C:A	A:A	C:A	A:A	A:A	A:A	A:A	A:A	A:A	A:A	A:A	A:A	A:A	A:A	C:C	C:A	C:A	A:A
contig08855_137	T:C	T:T	T:T	T:C	T:T	C:C	T:C	T:T	T:C	T:C	T:C	T:C	T:T	T:T	C:C	T:T	T:T	T:T	T:T	T:T	T:C	T:T	T:C	T:T	T:C	T:T	T:T	T:C	T:C	T:C	T:T	T:C	T:T	T:C	T:C	T:T	T:T	T:T	T:C	T:C	T:T	T:T	T:T	T:T	T:T	C:C	C:C	C:C	T:T
contig09065_715	C:C	T:C	C:C	T:C	T:C	T:C	C:C	C:C	C:C	C:C	C:C	C:C	C:C	C:C	C:C	C:C	T:C	C:C	C:C	C:C	T:C	C:C	T:C	C:C	C:C	C:C	T:C	C:C	T:C	C:C	T:C	T:C	C:C	T:C	T:C	C:C	T:C	T:C	C:C	C:C	T:C	C:C	C:C	C:C	C:C	C:C	T:C	T:C	C:C
contig09197_63	T:T	T:T	T:T	T:T	T:T	T:T	T:T	T:T	T:G	T:T	T:T	T:T	T:T	T:G	T:T	T:T	T:T	T:T	T:T	T:T	T:T	T:T	T:T	T:T	T:T	T:T	T:T	T:T	T:T	T:T	T:T	T:G	T:T	T:T	T:T	T:T	T:T	T:T	T:T	T:T	T:T	T:T	T:T	T:T	T:G	T:G	T:T	T:T	T:G
contig09263_403	T:T	T:C	T:C	T:C	C:C	C:C	T:C	T:C	C:C	T:C	T:C	C:C	T:C	C:C	T:T	T:C	C:C	T:C	T:C	C:C	C:C	C:C	T:T	T:C	C:C	T:C	C:C	C:C	C:C	T:C	T:C	--	C:C	T:C	C:C	T:C	C:C	C:C	T:C	T:C	C:C	C:C	C:C	T:C	T:C	T:C	C:C	C:C	T:C
contig10568_484	T:T	T:T	T:T	T:C	T:T	T:C	T:C	T:T	T:C	T:T	T:T	T:T	T:C	T:T	T:T	T:T	T:T	T:T	T:T	T:C	T:T	T:C	T:T	T:T	T:T	T:T	T:T	T:C	T:T	T:T	T:T	T:T	T:T	T:T	T:T	T:C	T:T	T:T	T:T	T:T	T:T	T:T	T:T	T:T	T:T	T:T	T:T	T:T	T:T
contig10976_962	C:C	C:C	C:C	C:C	C:C	C:C	C:C	C:C	C:C	C:C	C:C	C:C	C:C	C:C	C:C	T:C	C:C	C:C	C:C	C:C	C:C	C:C	C:C	C:C	C:C	C:C	T:C	C:C	C:C	C:C	C:C	C:C	C:C	C:C	C:C	C:C	C:C	C:C	C:C	C:C	C:C	C:C	C:C	C:C	C:C	C:C	C:C	C:C	C:C
contig11291_1965	G:G	G:G	G:G	G:G	G:G	G:G	G:G	G:G	G:G	G:G	G:G	G:G	G:G	G:G	G:G	G:G	G:G	G:G	G:G	G:G	G:G	G:G	G:G	G:G	G:G	G:G	G:G	G:G	G:G	G:G	G:G	G:G	G:G	G:G	G:G	G:G	G:G	G:G	G:G	G:G	G:G	G:G	G:G	G:G	G:G	G:G	G:G	G:G	G:G
contig11291_4439	G:G	G:C	G:C	G:C	G:C	G:C	G:C	G:C	G:C	G:C	G:G	C:C	G:C	C:C	C:C	G:C	C:C	G:C	G:C	G:C	G:C	G:G	G:C	G:C	G:G	C:C	G:C	G:C	G:C	G:G	C:C	G:C	G:G	C:C	G:C	C:C	G:C	G:C	G:C	G:G	C:C	C:C	G:C	C:C	G:C	C:C	G:G	G:C	G:C
contig12124_943	T:T	T:T	T:T	T:T	T:T	T:C	T:C	T:T	T:T	T:T	T:T	T:C	T:T	T:T	T:C	T:T	T:T	T:C	T:T	T:T	T:T	T:T	T:T	T:C	T:T	T:T	T:C	T:T	T:C	T:C	T:T	T:C	C:C	T:C	T:T	T:T	T:T	T:T	T:T	T:C	T:T	T:T	T:C	T:T	T:T	T:T	T:T	T:T	T:T
contig12178_301	T:T	T:T	T:T	T:T	T:T	T:T	T:T	T:T	T:T	T:T	T:T	T:T	T:T	T:T	T:T	T:C	T:T	T:T	T:T	T:T	T:T	T:T	T:T	T:T	T:T	T:C	T:T	T:T	T:T	T:T	T:T	T:T	T:T	T:T	T:T	T:T	T:T	T:T	T:T	T:T	T:T	T:T	T:T	T:T	T:C	T:T	T:T	T:T	T:C
contig12900_345	A:A	A:A	G:A	G:A	A:A	A:A	A:A	A:A	A:A	A:A	A:A	A:A	A:A	A:A	A:A	A:A	A:A	G:A	G:A	A:A	A:A	A:A	G:A	A:A	A:A	A:A	A:A	A:A	A:A	A:A	A:A	A:A	A:A	G:A	A:A	G:A	A:A	A:A	A:A	A:A	G:A	A:A	A:A	A:A	A:A	A:A	A:A	A:A	A:A
contig14101_217	G:G	G:G	G:G	G:G	G:G	G:G	G:G	G:G	G:G	G:G	G:G	G:G	G:G	G:G	G:G	G:G	G:G	G:G	G:G	G:G	G:G	G:G	G:G	G:G	G:G	G:G	G:A	G:G	G:G	G:G	G:A	G:G	G:G	G:G	G:G	G:G	G:G	G:G	G:G	G:G	G:G	G:G	G:G	G:G	G:A	G:G	G:G	G:G	G:G
contig14310_698	C:C	C:A	C:C	C:C	C:C	C:A	C:C	C:C	C:C	C:C	C:C	C:C	C:C	C:C	C:C	C:C	C:C	C:C	C:C	C:C	C:C	C:C	C:C	C:C	C:C	C:C	C:C	C:C	C:C	C:C	C:C	C:C	C:C	C:C	C:C	C:C	C:C	C:C	C:C	C:C	C:C	C:C	C:C	C:C	C:C	C:C	C:C	C:C	C:C
contig14409_108	G:G	G:G	G:G	G:G	G:G	G:G	G:A	G:G	G:G	G:G	G:A	G:A	G:G	G:G	G:G	G:G	G:G	G:G	G:G	G:G	G:G	G:G	G:G	G:G	G:G	G:G	G:G	G:G	G:G	G:G	G:G	G:G	G:G	G:G	G:G	G:G	G:G	G:G	G:G	G:G	G:G	G:G	G:G	G:G	G:G	G:G	G:G	G:G	G:G
contig14514_32	C:C	C:A	A:A	C:A	C:A	C:A	A:A	C:A	C:C	C:A	C:C	A:A	C:C	C:A	C:A	C:C	C:A	C:C	C:C	C:A	A:A	C:C	A:A	C:C	C:A	C:C	C:A	C:A	C:C	C:C	A:A	C:C	C:C	C:A	C:A	C:C	C:C	C:C	C:A	A:A	C:C	C:A	C:A	C:C	C:C	C:C	C:C	C:C	C:A
contig14514_173	G:G	G:A	A:A	G:A	G:A	G:A	A:A	G:A	G:G	G:A	G:G	A:A	G:G	G:A	G:A	G:G	G:A	G:G	G:G	G:A	A:A	G:G	A:A	G:G	G:A	G:G	G:A	G:A	G:G	G:G	A:A	G:G	G:G	G:A	G:A	G:G	G:G	G:G	G:A	A:A	G:G	G:A	G:A	G:G	G:G	G:G	G:G	G:G	G:A
contig14580_627	G:G	G:G	A:A	G:A	A:A	G:A	G:A	A:A	G:A	A:A	A:A	A:A	A:A	A:A	A:A	G:A	A:A	A:A	G:A	G:A	G:A	A:A	G:A	G:G	G:A	A:A	A:A	A:A	A:A	--	G:A	A:A	G:G	G:G	A:A	G:A	G:G	G:G	A:A	A:A	A:A	A:A	A:A	G:A	A:A	A:A	G:A	A:A	A:A
contig14580_865	G:G	G:G	T:T	T:G	T:T	T:G	T:G	T:T	T:G	T:T	T:T	T:T	T:T	T:T	T:T	T:G	T:T	T:T	T:G	T:G	T:G	T:T	T:G	G:G	T:G	T:T	T:T	T:T	T:T	T:G	T:G	T:T	G:G	T:G	T:T	T:G	G:G	G:G	T:T	T:T	T:T	T:T	T:T	T:G	T:T	T:T	T:G	T:T	T:T
contig14623_303	C:C	C:C	C:C	C:C	C:C	C:C	C:C	C:C	C:C	C:C	C:C	C:C	C:C	C:C	C:C	C:C	C:C	C:C	C:C	C:C	C:C	C:C	C:C	C:C	C:C	C:C	C:C	C:C	--	C:C	C:C	C:C	C:C	C:C	C:A	C:C	C:C	C:C	C:C	C:C	C:C	C:C	C:C	C:C	C:C	C:A	C:C	C:C	C:A
contig14915_331	G:G	G:G	G:G	G:A	G:G	G:G	G:G	G:G	G:G	G:A	G:G	G:G	--	G:A	G:G	G:G	G:G	G:G	G:A	G:A	G:A	G:A	G:A	G:G	A:A	G:A	G:G	G:G	A:A	G:A	A:A	A:A	G:G	A:A	A:A	G:A	G:G	G:G	G:A	G:G	G:G	A:A	G:G	G:G	A:A	G:A	G:A	G:G	G:G
contig15256_604	T:T	T:T	T:T	T:T	T:T	T:T	T:T	T:T	A:A	T:T	T:T	T:A	T:T	T:T	T:T	T:T	T:T	T:A	A:A	T:T	T:T	T:T	T:T	T:T	T:A	T:T	T:T	T:T	T:T	T:T	T:A	T:A	T:T	T:A	T:T	T:A	T:A	T:A	T:T	T:T	T:T	T:T	T:T	T:T	T:T	T:T	T:T	T:T	T:T
contig15256_660	G:A	G:G	G:G	A:A	G:A	G:G	G:G	G:A	A:A	G:G	G:A	G:A	G:A	G:G	G:A	A:A	G:A	G:A	A:A	G:A	G:G	G:A	G:G	G:A	A:A	G:G	G:A	G:G	G:G	G:A	G:A	A:A	G:A	A:A	G:G	G:A	G:A	G:A	G:A	G:G	G:A	A:A	G:G	G:A	G:A	G:A	G:A	G:A	G:A
contig15337_1228	A:A	A:A	A:A	A:A	A:A	A:A	A:A	A:A	A:A	A:A	A:A	A:A	A:A	A:A	A:A	A:A	A:A	A:A	A:A	A:A	A:A	A:A	A:A	A:A	A:A	A:A	A:A	A:A	A:A	A:A	A:A	A:A	A:A	A:A	A:A	A:A	A:A	A:A	A:A	G:A	A:A	A:A	A:A	A:A	A:A	A:A	A:A	A:A	A:A
contig15727_126	T:T	T:C	T:T	T:T	T:T	T:C	T:T	T:T	T:T	T:T	T:T	T:T	T:T	T:T	T:T	T:T	T:T	T:T	T:T	T:T	T:T	T:T	T:T	T:T	T:T	T:T	T:C	T:T	T:T	T:T	T:T	T:C	T:T	T:T	T:T	T:T	T:T	T:T	T:T	T:T	T:T	T:T	T:T	T:T	T:T	T:T	T:T	T:C	T:C
contig15808_829	T:T	T:T	T:T	T:A	T:T	A:A	T:T	T:T	T:T	T:T	T:T	T:T	T:T	T:T	T:T	T:T	T:T	T:T	T:T	T:T	T:T	T:T	T:T	T:T	T:T	T:T	T:T	T:T	T:T	T:T	T:T	T:T	T:T	T:T	T:T	T:T	T:T	T:T	T:T	T:T	T:T	T:T	T:T	T:T	T:T	T:T	T:T	T:T	T:T
contig16157_1183	C:C	C:C	C:C	T:C	C:C	C:C	T:C	C:C	C:C	C:C	C:C	C:C	C:C	C:C	C:C	T:C	C:C	C:C	T:C	C:C	C:C	C:C	C:C	T:C	C:C	C:C	C:C	C:C	C:C	C:C	C:C	C:C	C:C	C:C	C:C	C:C	C:C	C:C	C:C	C:C	C:C	C:C	C:C	C:C	C:C	C:C	C:C	C:C	C:C
contig16332_419	T:G	T:T	T:T	T:T	T:T	T:T	T:T	T:T	T:T	T:T	G:G	T:T	T:T	T:G	T:T	T:T	T:T	T:G	T:T	T:T	T:T	T:T	T:G	T:G	T:T	T:G	T:T	T:G	T:T	T:T	T:G	T:T	T:T	T:T	T:T	T:T	T:G	T:G	T:T	T:T	T:T	T:T	T:T	T:T	T:T	T:T	T:T	T:T	T:T
contig16356_332	T:C	T:T	T:T	T:T	T:T	T:T	T:C	T:T	T:T	T:T	T:T	T:T	T:T	T:T	T:T	T:T	T:T	T:T	T:T	T:T	T:T	T:T	T:T	T:T	T:T	T:T	T:T	T:T	T:T	T:T	T:T	T:T	T:T	T:T	T:T	T:T	T:T	T:T	T:T	T:T	T:T	T:T	T:T	T:T	T:T	T:T	T:T	T:T	T:T
contig16411_197	A:A	T:A	T:A	T:A	A:A	A:A	A:A	A:A	T:A	A:A	T:A	T:A	A:A	A:A	A:A	A:A	T:T	A:A	A:A	A:A	A:A	T:A	A:A	A:A	A:A	T:A	A:A	A:A	A:A	A:A	A:A	A:A	A:A	A:A	A:A	A:A	A:A	A:A	T:A	A:A	A:A	A:A	A:A	A:A	A:A	A:A	A:A	A:A	A:A
contig16454_169	C:C	C:C	C:C	C:C	C:C	C:C	C:C	C:C	C:C	C:C	C:C	C:C	C:C	C:C	C:C	C:C	C:C	C:C	C:C	C:C	C:C	C:C	C:C	C:C	C:C	C:C	C:C	C:C	C:C	T:C	C:C	C:C	C:C	C:C	C:C	C:C	C:C	C:C	C:C	C:C	C:C	C:C	C:C	C:C	C:C	C:C	C:C	C:C	C:C
contig16454_530	G:G	G:G	G:G	G:G	G:G	G:G	G:G	G:C	G:G	G:C	G:G	G:G	G:G	G:G	G:G	G:G	G:G	G:G	G:G	G:G	G:G	G:C	G:G	G:G	G:G	G:C	G:C	G:C	G:G	G:C	G:G	G:C	G:G	G:G	G:C	G:G	G:G	G:G	G:G	G:G	G:G	G:G	G:G	G:C	G:G	G:G	G:C	G:G	G:C
contig16727_97	C:C	--	C:C	A:A	C:C	C:C	C:C	C:A	C:C	C:A	C:C	C:C	C:C	C:A	C:C	C:C	C:C	C:C	C:A	C:C	C:C	C:C	C:C	C:C	C:A	C:C	C:A	C:C	C:C	C:C	C:C	C:C	C:C	C:C	C:C	C:C	C:C	C:C	C:A	C:C	C:C	C:C	C:C	C:A	C:C	C:C	C:C	C:A	C:C
contig16756_89	C:C	C:C	C:C	C:C	C:C	C:C	C:C	C:C	C:C	C:C	C:C	C:C	C:C	C:C	C:C	C:C	C:C	C:C	C:C	C:C	C:C	C:C	C:C	C:C	C:C	C:C	C:C	C:C	C:C	C:C	C:C	C:C	C:C	C:C	C:C	C:C	C:C	C:C	C:C	C:C	C:C	C:C	C:C	C:C	C:C	C:C	C:C	C:C	C:C
contig16774_460	C:C	C:C	T:C	C:C	T:C	C:C	C:C	T:T	C:C	C:C	T:C	C:C	T:T	T:C	T:T	T:T	T:C	T:T	T:C	T:C	T:C	C:C	T:C	T:C	T:T	T:C	T:C	T:T	T:T	T:C	T:C	T:C	T:T	T:C	C:C	T:T	T:C	T:C	C:C	C:C	T:T	C:C	T:T	T:T	T:C	C:C	C:C	C:C	T:T
contig16822_456	T:C	T:C	C:C	T:C	C:C	C:C	C:C	C:C	C:C	C:C	C:C	C:C	C:C	C:C	C:C	C:C	C:C	C:C	C:C	C:C	C:C	C:C	C:C	C:C	C:C	C:C	C:C	C:C	C:C	C:C	C:C	C:C	C:C	C:C	C:C	C:C	C:C	C:C	C:C	C:C	C:C	C:C	C:C	C:C	C:C	C:C	C:C	C:C	C:C
contig16884_60	A:A	A:A	A:A	A:A	A:A	A:A	A:A	A:A	A:A	A:A	A:A	A:A	A:A	A:A	A:A	A:A	A:A	A:A	G:A	A:A	A:A	A:A	A:A	A:A	A:A	A:A	A:A	A:A	A:A	A:A	A:A	A:A	A:A	A:A	A:A	A:A	A:A	A:A	A:A	A:A	A:A	A:A	A:A	A:A	A:A	A:A	A:A	A:A	A:A
contig17540_195	T:T	T:T	T:T	T:T	T:T	T:T	T:T	T:T	T:C	T:C	T:T	T:T	T:T	T:T	T:T	T:T	T:T	T:T	T:T	T:C	T:T	T:T	T:T	T:C	T:C	T:T	T:C	T:T	T:T	T:T	T:T	T:T	T:T	T:T	T:T	T:C	T:T	T:T	T:T	T:T	T:T	T:T	T:T	T:T	T:T	T:T	T:T	T:T	T:T
contig18067_318	C:C	C:C	C:C	C:C	C:C	C:A	C:C	C:C	C:C	C:C	C:C	C:C	C:C	C:C	C:C	C:C	C:C	C:C	C:C	C:C	C:C	C:C	C:C	C:C	C:C	C:C	C:C	C:C	C:C	C:C	C:C	C:C	C:C	C:C	C:C	C:C	C:C	C:C	C:C	C:C	C:C	C:C	C:C	C:C	C:C	C:C	C:C	C:C	C:C
contig18067_471	T:T	T:T	T:T	T:T	T:T	T:C	T:T	T:T	T:T	T:T	T:T	T:T	T:T	T:T	T:T	T:T	T:T	T:T	T:T	T:T	T:T	T:T	T:T	T:T	T:T	T:T	T:T	T:T	T:T	T:T	T:T	T:T	T:T	T:T	T:T	T:T	T:T	T:T	T:T	T:T	T:T	T:T	T:T	T:T	T:T	T:T	T:T	T:T	T:T
contig18599_280	G:A	A:A	A:A	A:A	A:A	A:A	A:A	G:A	G:A	G:A	G:A	A:A	A:A	G:A	A:A	G:A	G:A	A:A	A:A	G:G	G:A	G:A	G:A	G:A	A:A	A:A	G:A	A:A	A:A	G:G	G:A	A:A	G:G	A:A	A:A	G:A	G:A	G:A	A:A	G:A	G:A	A:A	A:A	A:A	A:A	A:A	A:A	A:A	G:A
contig18599_772	C:C	C:C	C:C	C:C	C:C	C:C	C:C	C:C	C:C	C:C	C:C	C:C	C:C	C:C	C:C	C:C	C:C	C:C	C:C	C:C	C:C	C:C	C:C	C:C	C:C	C:C	C:C	C:C	C:C	C:C	C:C	C:C	C:C	C:C	C:C	C:C	C:C	C:C	C:C	C:C	C:C	C:C	C:C	C:C	C:C	C:C	C:C	C:C	C:C
contig18676_31	G:C	G:C	G:C	G:C	G:G	G:C	G:G	G:C	G:G	G:C	C:C	G:C	G:C	G:C	G:G	G:C	G:G	G:G	G:G	G:G	G:C	G:C	G:G	G:G	G:G	G:G	G:G	G:C	G:G	G:G	G:C	G:G	G:C	G:G	G:G	C:C	G:C	G:C	G:G	G:C	G:G	G:C	G:G	G:C	G:C	G:C	C:C	G:G	G:C
contig18676_73	C:C	T:C	C:C	T:C	T:C	T:C	T:C	C:C	C:C	C:C	C:C	C:C	C:C	C:C	C:C	T:C	T:C	T:C	C:C	C:C	C:C	C:C	C:C	C:C	C:C	C:C	C:C	C:C	T:C	C:C	C:C	C:C	C:C	T:C	C:C	C:C	T:C	T:C	C:C	T:C	C:C	C:C	C:C	C:C	C:C	C:C	C:C	T:C	C:C
contig18676_245	T:C	T:T	T:T	T:T	T:T	T:T	T:T	T:T	T:T	T:T	T:T	T:T	T:T	T:T	T:T	T:T	T:T	T:T	T:T	T:T	T:T	T:T	T:T	T:T	T:T	T:T	T:T	T:T	T:T	T:T	T:T	T:T	T:T	T:T	T:T	T:T	T:T	T:T	T:T	T:T	T:T	T:T	T:T	T:T	T:T	T:T	T:T	T:T	T:T
contig19054_28	C:C	C:C	C:C	C:C	--	C:C	C:C	C:C	C:C	C:C	C:C	C:C	C:C	C:C	C:C	C:C	C:C	C:C	C:C	C:C	C:C	C:C	C:C	C:C	C:C	T:C	C:C	C:C	C:C	C:C	C:C	T:C	C:C	T:C	C:C	C:C	C:C	C:C	C:C	C:C	T:C	C:C	C:C	C:C	C:C	C:C	T:C	C:C	C:C
contig19173_551	G:G	G:G	G:G	G:G	G:G	G:G	A:A	G:G	G:G	G:G	G:G	G:G	G:G	G:G	G:G	G:G	G:G	G:G	G:G	G:G	G:G	G:G	G:G	G:G	G:G	G:G	G:G	G:G	G:G	G:G	G:G	G:G	G:G	G:G	G:G	G:G	G:G	G:G	G:G	G:G	G:G	G:G	G:G	G:G	G:G	G:G	G:G	G:G	G:G
contig19173_687	A:A	A:A	A:A	T:A	T:A	T:A	T:T	A:A	T:A	T:A	T:A	A:A	T:T	T:A	T:A	T:T	T:A	T:A	T:T	T:A	A:A	A:A	T:A	T:A	T:A	A:A	T:A	T:A	T:A	A:A	T:A	A:A	T:T	A:A	T:A	A:A	T:A	T:A	A:A	A:A	T:T	A:A	T:A	T:T	A:A	T:T	T:T	T:T	A:A
contig19448_291	G:G	G:G	G:G	G:G	G:A	G:A	G:G	G:A	G:G	G:G	G:A	G:G	G:G	G:G	G:G	G:G	G:A	G:A	G:G	G:G	A:A	G:G	G:A	G:A	G:G	G:A	A:A	G:A	A:A	G:G	G:G	G:G	G:A	G:G	G:G	G:G	G:G	G:G	G:G	G:G	G:G	G:G	G:A	G:A	G:G	G:G	G:G	G:G	G:A
contig19448_666	A:A	A:A	A:A	A:A	T:A	A:A	A:A	A:A	T:A	A:A	A:A	A:A	A:A	T:A	A:A	A:A	A:A	A:A	A:A	A:A	A:A	A:A	A:A	A:A	T:A	T:A	A:A	A:A	A:A	A:A	A:A	A:A	A:A	A:A	A:A	A:A	A:A	A:A	A:A	A:A	A:A	T:A	T:A	A:A	A:A	A:A	A:A	A:A	A:A
contig19448_1212	C:C	C:C	C:C	C:C	C:C	C:C	C:C	T:C	C:C	C:C	C:C	C:C	C:C	C:C	C:C	C:C	C:C	C:C	C:C	C:C	C:C	C:C	C:C	C:C	C:C	C:C	C:C	C:C	C:C	C:C	C:C	C:C	C:C	C:C	C:C	C:C	C:C	C:C	C:C	C:C	C:C	C:C	C:C	C:C	C:C	C:C	C:C	C:C	C:C
contig20156_322	T:C	C:C	C:C	C:C	C:C	T:C	T:C	C:C	C:C	T:C	C:C	C:C	C:C	C:C	T:C	C:C	C:C	C:C	C:C	C:C	C:C	C:C	C:C	C:C	C:C	C:C	C:C	T:C	C:C	C:C	T:C	C:C	C:C	C:C	C:C	C:C	C:C	C:C	C:C	C:C	C:C	C:C	T:C	C:C	C:C	C:C	C:C	C:C	C:C
contig20694_92	T:T	C:C	C:C	C:C	C:C	T:T	C:C	C:C	C:C	C:C	C:C	C:C	C:C	C:C	C:C	C:C	C:C	C:C	C:C	C:C	C:C	C:C	C:C	C:C	C:C	C:C	C:C	C:C	C:C	C:C	C:C	C:C	C:C	C:C	C:C	C:C	C:C	C:C	C:C	C:C	C:C	C:C	C:C	C:C	C:C	C:C	C:C	C:C	C:C
contig20694_312	T:T	T:T	T:T	T:C	C:C	T:T	T:C	T:T	T:C	T:T	T:C	T:C	T:T	T:C	T:C	T:T	T:T	T:C	T:T	C:C	T:T	T:T	T:T	T:T	T:T	T:C	T:T	T:C	C:C	T:T	T:C	T:T	T:C	T:T	T:C	T:C	T:C	T:C	C:C	T:T	T:C	C:C	T:T	T:T	T:C	T:T	T:T	T:T	T:T
contig21136_630	G:G	G:G	G:G	G:G	G:G	T:G	G:G	G:G	G:G	G:G	G:G	G:G	G:G	G:G	G:G	G:G	G:G	G:G	T:G	--	G:G	G:G	G:G	G:G	G:G	G:G	T:T	G:G	G:G	T:G	T:G	G:G	T:G	G:G	G:G	G:G	G:G	G:G	G:G	G:G	G:G	G:G	G:G	G:G	G:G	G:G	G:G	G:G	G:G
contig21141_311	A:A	A:A	T:A	T:A	A:A	A:A	A:A	A:A	T:A	A:A	T:A	A:A	T:A	A:A	T:A	A:A	A:A	T:T	A:A	A:A	A:A	T:A	T:A	T:A	T:A	T:A	T:A	T:A	A:A	T:A	T:A	A:A	T:A	T:A	T:A	T:A	T:T	T:T	T:A	T:A	T:A	A:A	A:A	T:A	A:A	T:A	T:A	T:A	T:T
contig23982_493	T:T	T:T	T:C	T:T	C:C	T:C	T:T	C:C	T:T	T:T	C:C	T:T	C:C	T:T	T:C	T:C	T:T	T:T	T:T	T:C	C:C	T:T	T:C	T:C	T:C	T:T	T:C	C:C	T:C	T:T	C:C	T:T	T:T	T:T	T:C	C:C	T:C	T:C	T:C	T:C	T:C	C:C	T:C	C:C	T:C	T:C	T:T	T:C	C:C
contig23982_774	C:C	C:C	C:C	C:C	C:C	C:C	C:C	C:C	C:C	C:C	C:C	T:C	C:C	C:C	C:C	C:C	T:C	C:C	T:C	C:C	C:C	C:C	C:C	C:C	T:C	T:C	C:C	--	C:C	--	C:C	C:C	C:C	--	T:C	C:C	C:C	C:C	T:C	T:C	T:C	C:C	C:C	C:C	T:C	C:C	T:C	C:C	C:C
contig24145_82	C:C	C:C	C:C	C:C	C:C	C:C	C:C	C:C	C:C	C:C	C:C	C:C	C:C	C:C	C:A	C:C	C:C	C:C	C:C	C:C	C:C	C:C	C:C	C:C	C:C	C:C	C:C	C:C	C:C	C:C	C:C	C:C	C:C	C:C	C:C	C:C	C:C	C:C	C:C	C:C	C:C	C:C	C:C	C:C	C:C	C:C	C:C	--	C:C
contig24318_117	A:A	A:A	G:G	G:A	G:G	G:A	G:G	G:A	G:G	G:G	G:A	G:A	G:A	G:G	G:G	G:A	G:G	G:A	A:A	G:G	G:G	G:A	G:G	G:A	G:A	G:A	G:A	A:A	G:A	A:A	G:A	G:A	G:A	G:A	G:A	G:A	A:A	A:A	G:G	G:G	G:G	G:G	G:A	G:A	G:A	G:A	G:A	G:A	G:G
contig24318_148	C:C	C:C	C:C	C:C	T:C	C:C	T:C	T:C	C:C	C:C	C:C	T:C	T:C	T:C	C:C	C:C	C:C	T:C	C:C	C:C	C:C	C:C	C:C	C:C	C:C	T:C	C:C	C:C	C:C	C:C	C:C	C:C	T:C	C:C	C:C	C:C	C:C	C:C	C:C	C:C	C:C	C:C	C:C	C:C	C:C	C:C	C:C	C:C	C:C
contig24902_128	T:T	T:T	T:T	T:T	T:T	T:T	T:C	T:C	T:T	T:T	T:T	T:T	T:T	T:T	T:T	T:T	T:T	T:T	T:T	T:T	T:C	T:T	T:T	T:C	T:T	T:T	T:T	T:C	T:T	T:T	T:C	T:T	T:C	T:T	T:C	T:C	T:C	T:C	T:C	T:T	T:T	T:T	T:T	T:T	T:C	T:C	T:T	T:C	T:T
contig24902_464	T:T	A:A	T:A	T:T	T:A	T:A	T:A	A:A	A:A	A:A	T:A	T:T	T:A	A:A	A:A	A:A	T:T	T:T	T:A	T:T	T:A	T:A	T:A	T:A	A:A	--	T:A	T:A	A:A	T:T	T:A	T:T	T:A	T:T	T:A	A:A	A:A	A:A	A:A	T:A	T:A	T:T	T:A	T:T	A:A	A:A	A:A	T:A	T:A
contig24902_466	T:T	C:C	T:T	T:T	T:T	T:C	T:C	T:C	T:T	T:T	T:T	T:T	T:C	T:C	T:T	T:C	T:T	T:T	T:C	T:T	T:C	T:C	T:C	T:C	C:C	T:T	T:C	T:C	T:T	T:T	T:C	T:T	T:C	T:T	T:C	C:C	C:C	C:C	T:C	T:T	T:T	T:T	T:T	T:T	C:C	C:C	T:T	T:C	T:T
contig25386_792	A:A	A:A	A:A	A:A	A:A	A:A	A:A	A:A	A:A	A:A	A:A	A:A	A:A	A:A	A:A	A:A	A:A	A:A	A:A	A:A	A:A	A:A	A:A	A:A	A:A	A:A	A:A	A:A	A:A	A:A	A:A	A:A	A:A	A:A	A:A	A:A	A:A	A:A	A:A	A:A	A:A	A:A	A:A	A:A	A:A	A:A	A:A	A:A	A:A
contig26457_409	T:T	T:T	T:T	T:T	T:T	T:T	T:T	T:T	T:C	T:T	T:T	T:T	T:T	T:T	T:T	T:T	T:T	T:T	T:T	T:T	T:T	T:T	T:T	T:T	T:T	T:T	T:T	T:T	T:T	T:C	T:T	T:C	T:T	T:T	T:C	T:T	T:T	T:T	T:T	T:T	T:T	T:T	T:T	T:C	T:T	T:T	T:T	T:C	T:T
contig26764_484	T:T	C:C	T:T	T:T	T:T	C:C	T:T	T:T	T:T	T:T	T:T	T:T	T:T	T:T	T:T	T:T	T:T	T:T	T:T	T:T	T:T	T:T	T:T	T:T	T:T	T:T	T:T	T:T	T:T	T:T	T:T	T:T	T:T	T:T	T:T	T:T	T:T	T:T	T:T	T:T	T:T	T:T	T:T	T:T	T:T	T:T	T:T	T:T	T:T
contig27000_1448	G:G	G:G	G:G	G:G	G:A	G:G	G:G	G:A	G:G	G:G	G:G	G:G	G:G	G:G	G:G	G:G	G:G	G:G	G:G	A:A	G:G	G:G	G:G	G:G	G:G	G:A	G:G	G:G	G:G	G:A	G:G	G:G	G:A	G:G	G:A	G:A	A:A	A:A	A:A	G:G	G:G	G:G	G:G	G:A	G:G	G:G	G:A	G:G	G:A
contig31121_47	G:A	G:G	G:G	G:G	G:G	G:A	G:A	G:G	G:G	G:G	G:G	G:G	G:G	G:G	G:G	G:G	G:G	G:G	G:G	G:G	G:G	G:G	G:G	G:G	G:G	G:G	G:G	G:G	G:G	G:G	G:G	G:G	G:G	G:G	G:G	G:G	G:G	G:G	G:G	G:G	G:G	G:G	G:G	G:G	G:G	G:G	G:G	G:G	G:G
newcontig00251_177	G:A	G:A	G:A	G:G	G:G	G:G	G:G	G:G	A:A	G:G	G:G	G:G	G:G	G:A	G:G	A:A	G:G	G:A	G:G	G:G	G:G	G:G	G:G	A:A	G:G	G:G	G:G	G:G	G:A	G:G	G:G	G:G	G:A	G:G	G:G	G:G	G:G	G:G	G:G	G:G	G:A	G:G	G:G	G:G	G:A	G:G	G:G	G:G	G:G
newcontig00575_206	A:A	A:A	A:A	G:A	A:A	A:A	G:A	A:A	A:A	A:A	A:A	G:A	G:A	A:A	A:A	A:A	A:A	A:A	A:A	G:A	A:A	G:A	G:A	G:G	A:A	A:A	A:A	G:A	A:A	A:A	A:A	A:A	A:A	A:A	G:A	A:A	A:A	A:A	A:A	A:A	A:A	A:A	A:A	A:A	A:A	G:A	A:A	A:A	A:A
newcontig00575_232	G:G	G:G	G:G	G:G	G:G	G:G	G:C	G:G	G:G	G:G	G:G	G:C	G:C	G:G	G:G	G:G	G:G	G:G	G:G	G:G	G:G	G:G	G:G	G:C	G:G	G:G	G:G	G:G	G:G	G:G	G:G	G:G	G:G	G:G	G:C	G:G	G:G	G:G	G:G	G:G	G:G	G:G	G:G	G:G	G:G	G:G	G:G	G:G	G:G
newcontig01181_592	T:T	T:C	T:T	T:T	T:T	T:C	T:C	T:T	T:T	T:T	T:T	T:T	T:T	T:T	T:T	T:T	T:T	T:T	T:T	T:T	T:T	T:C	T:T	T:T	T:T	T:T	T:C	T:T	T:T	T:T	T:T	T:C	T:T	--	T:T	T:T	T:T	T:T	T:T	T:T	T:T	T:T	T:C	T:T	T:T	T:T	T:T	T:T	T:T
contig01181_99	G:G	G:G	G:G	G:G	G:G	G:G	G:G	G:G	G:G	G:G	G:G	G:G	G:G	G:G	G:G	G:G	G:G	G:G	G:G	G:G	G:G	G:G	G:G	G:G	G:G	G:G	G:G	G:G	G:G	G:G	G:G	G:G	G:G	G:G	G:G	G:G	G:G	G:G	G:G	G:G	G:G	G:G	G:G	G:G	G:G	G:G	G:G	G:G	G:G
newcontig03196_56	C:C	T:C	T:T	T:T	T:T	C:C	T:C	T:C	T:T	T:T	T:T	T:T	T:T	T:T	T:T	T:T	T:T	T:T	T:C	T:T	T:C	T:T	T:T	T:T	T:T	T:T	T:T	T:T	T:C	T:T	T:T	T:T	T:T	T:T	T:T	T:T	T:T	T:T	T:T	T:T	T:C	T:T	T:C	T:T	T:T	T:T	T:T	T:T	T:T
newcontig05181_2450	T:T	T:T	T:T	T:T	T:T	C:C	T:T	T:C	T:T	T:T	T:T	T:T	T:T	T:C	T:T	T:T	T:C	T:T	T:C	T:C	T:T	T:T	T:T	T:T	T:T	T:T	T:T	T:T	T:T	T:T	T:T	T:T	T:T	T:T	T:T	T:T	T:T	T:T	T:T	T:T	T:T	T:T	T:T	T:T	T:T	T:C	T:C	T:T	T:T
newcontig05330_74	C:C	C:C	C:C	C:C	C:C	C:C	C:C	C:C	C:C	C:C	C:C	C:C	C:C	C:C	C:C	C:C	C:C	C:C	C:A	C:C	C:C	C:C	C:C	C:C	C:C	C:C	C:C	C:C	C:C	C:C	C:C	C:C	C:C	C:C	C:C	C:C	C:C	C:C	C:C	C:C	C:C	C:C	C:A	C:A	C:C	C:A	C:C	C:A	C:C
newcontig05502_128	A:A	A:A	G:G	G:A	G:A	A:A	A:A	G:G	G:A	G:A	G:A	G:A	G:A	A:A	G:A	G:G	G:A	G:A	G:A	G:G	G:A	A:A	A:A	G:A	G:A	G:A	G:A	A:A	A:A	G:G	G:G	A:A	G:A	G:A	G:A	G:G	G:A	G:A	G:A	A:A	A:A	G:G	A:A	A:A	G:A	A:A	A:A	G:A	G:A
newcontig05502_167	C:C	A:A	A:A	C:A	C:A	C:C	C:C	A:A	A:A	A:A	C:A	C:A	A:A	A:A	C:A	A:A	A:A	A:A	A:A	A:A	C:A	C:A	C:A	A:A	A:A	C:A	A:A	C:A	A:A	A:A	A:A	C:C	A:A	C:A	C:A	A:A	C:A	C:A	A:A	C:C	A:A	A:A	C:A	C:A	A:A	C:A	C:A	A:A	C:A
newcontig05945_417	G:A	G:G	G:A	G:A	G:A	G:A	G:G	G:A	G:G	G:A	G:G	G:A	G:G	G:A	G:G	G:G	G:A	A:A	G:G	G:A	G:G	G:A	G:G	G:G	G:A	G:G	G:A	G:A	G:A	G:A	G:G	G:A	G:A	A:A	A:A	G:G	G:G	G:G	G:G	G:G	G:G	G:G	G:A	G:G	G:G	G:A	G:A	G:G	A:A
newcontig05945_426	T:G	G:G	T:G	T:G	T:G	T:G	G:G	T:G	G:G	T:G	G:G	T:G	G:G	T:G	G:G	G:G	T:G	T:T	G:G	T:G	G:G	T:G	G:G	G:G	T:G	G:G	T:G	T:G	T:G	T:G	G:G	T:G	T:G	T:T	T:T	G:G	G:G	G:G	G:G	G:G	G:G	G:G	T:G	G:G	G:G	T:G	T:G	G:G	T:T
newcontig06676_165	A:A	A:A	A:A	A:A	A:A	A:A	A:A	A:A	A:A	A:A	A:A	A:A	A:A	A:A	A:A	A:A	A:A	A:A	A:A	A:A	A:A	A:A	A:A	A:A	A:A	A:A	A:A	A:A	A:A	A:A	A:A	A:A	A:A	A:A	A:A	A:A	A:A	A:A	A:A	A:A	A:A	A:A	A:A	A:A	A:A	A:A	A:A	A:A	A:A
newcontig07067_53	T:T	T:T	T:T	T:T	T:T	T:T	T:T	T:C	T:T	T:T	T:T	T:T	T:T	T:C	T:C	T:T	T:T	T:C	T:T	T:T	T:T	T:T	T:T	T:T	T:T	T:T	T:T	T:T	T:T	T:T	T:T	T:T	T:T	T:T	T:T	T:T	T:T	T:T	T:T	T:T	T:T	T:T	T:T	T:T	T:T	T:T	T:T	T:T	T:T
newcontig08200_613	A:A	G:A	A:A	A:A	A:A	A:A	A:A	A:A	A:A	A:A	A:A	A:A	A:A	A:A	A:A	A:A	A:A	A:A	A:A	A:A	A:A	A:A	A:A	A:A	A:A	A:A	A:A	A:A	A:A	A:A	A:A	A:A	A:A	A:A	A:A	A:A	A:A	A:A	A:A	A:A	A:A	A:A	A:A	A:A	A:A	A:A	A:A	A:A	A:A
newcontig08206_176	C:C	T:C	T:T	T:T	T:T	T:C	T:T	T:T	T:C	T:T	T:T	T:C	T:T	T:T	T:T	T:T	T:T	T:C	T:T	T:T	T:T	T:T	T:T	T:T	T:T	T:T	T:T	T:T	T:T	T:T	T:T	C:C	T:T	T:T	T:T	T:T	T:T	T:T	T:T	T:T	T:T	T:T	T:T	T:T	T:C	T:T	T:T	T:T	T:T
newcontig08206_228	C:C	C:A	A:A	A:A	A:A	C:A	A:A	A:A	C:A	A:A	A:A	A:A	A:A	A:A	A:A	A:A	A:A	A:A	A:A	A:A	A:A	A:A	A:A	A:A	A:A	A:A	A:A	A:A	A:A	A:A	A:A	C:C	A:A	A:A	A:A	A:A	A:A	A:A	A:A	A:A	A:A	A:A	A:A	A:A	C:A	A:A	A:A	A:A	A:A
newcontig14455_916	C:C	C:C	C:C	C:C	C:C	T:C	C:C	C:C	C:C	C:C	C:C	C:C	C:C	C:C	C:C	C:C	C:C	C:C	C:C	C:C	C:C	C:C	C:C	C:C	C:C	C:C	C:C	C:C	C:C	C:C	C:C	--	C:C	C:C	C:C	C:C	C:C	C:C	C:C	C:C	C:C	C:C	T:C	C:C	C:C	C:C	C:C	C:C	C:C
newcontig14455_953	C:C	C:C	C:C	C:C	C:C	C:C	C:C	C:C	C:C	C:C	C:C	C:C	C:C	C:C	C:C	C:C	C:C	C:C	C:C	C:C	C:C	C:C	C:C	C:C	C:C	C:C	C:C	C:C	C:C	C:C	C:C	C:C	C:C	C:C	C:C	C:C	C:C	C:C	C:C	C:C	C:C	C:C	C:C	C:C	C:C	C:C	C:C	C:C	C:C
newcontig15452_813	T:T	T:G	T:G	T:T	T:G	T:T	T:T	T:G	G:G	T:G	T:G	T:T	T:G	G:G	T:T	T:G	T:G	T:G	T:T	T:G	T:G	T:G	T:T	T:G	T:T	T:T	T:T	T:G	T:T	T:T	G:G	T:G	T:T	T:T	T:G	T:G	G:G	G:G	T:T	T:G	T:G	G:G	T:G	T:G	T:G	T:G	T:G	T:G	T:T
newcontig15944_276	A:A	C:A	C:C	C:C	C:C	C:A	C:A	C:C	C:C	C:C	C:C	C:C	C:C	C:C	C:C	C:C	C:A	C:C	C:C	C:C	C:C	C:C	C:C	C:C	C:C	C:C	C:C	C:C	C:A	C:C	C:C	C:C	C:C	C:C	C:C	C:C	C:C	C:C	C:C	C:C	C:C	C:C	C:A	C:C	C:C	C:C	C:C	C:C	C:C
newcontig15944_288	C:C	C:C	C:C	C:C	C:C	C:C	C:C	C:C	C:C	C:C	C:C	C:C	C:C	C:C	C:C	C:C	C:C	C:C	C:C	C:C	C:C	C:C	C:C	C:C	C:C	C:C	C:C	C:C	C:C	C:C	C:C	C:C	C:C	C:C	C:C	C:C	C:C	C:C	C:C	C:C	C:C	C:C	C:C	C:C	C:C	C:C	C:C	C:C	C:C
newcontig16430_504	G:G	G:G	T:T	G:G	T:G	G:G	T:G	T:T	T:G	T:G	G:G	G:G	G:G	G:G	--	T:G	T:G	G:G	G:G	G:G	T:G	G:G	G:G	T:G	T:G	T:G	T:G	T:G	G:G	T:G	G:G	G:G	G:G	T:G	T:G	T:G	G:G	G:G	G:G	T:G	G:G	G:G	T:G	G:G	T:G	T:G	T:G	T:G	G:G
newcontig18465_35	T:G	G:G	T:T	T:G	T:T	T:G	T:G	T:T	T:T	T:T	T:T	T:T	T:G	T:T	T:T	T:G	T:T	T:T	T:T	T:T	T:G	T:T	T:G	T:T	T:G	T:T	T:T	T:T	T:G	T:T	T:G	T:G	T:G	T:G	T:T	T:T	T:T	T:T	T:T	T:T	T:T	T:T	T:T	T:T	T:T	T:T	T:G	T:T	T:T
newcontig18465_747	G:A	G:A	A:A	A:A	A:A	G:A	G:A	A:A	A:A	A:A	A:A	A:A	A:A	A:A	A:A	A:A	A:A	A:A	A:A	A:A	A:A	A:A	A:A	A:A	A:A	A:A	A:A	A:A	A:A	A:A	A:A	A:A	A:A	A:A	A:A	A:A	A:A	A:A	A:A	A:A	A:A	A:A	A:A	A:A	A:A	A:A	A:A	A:A	A:A
newcontig18762_199	--	T:T	T:T	T:C	C:C	T:C	T:T	T:T	T:T	T:C	T:T	T:T	T:C	T:C	T:C	C:C	T:C	T:T	T:C	T:C	T:C	T:C	T:C	T:C	T:C	T:T	T:C	T:C	T:C	C:C	T:C	T:C	T:T	T:C	C:C	C:C	T:C	T:C	T:C	T:C	T:C	T:C	T:C	C:C	T:C	T:C	T:T	T:C	T:C
newcontig20680_343	C:C	C:C	C:C	G:C	G:C	C:C	C:C	C:C	C:C	C:C	C:C	C:C	C:C	C:C	C:C	G:C	G:C	G:C	C:C	G:C	C:C	C:C	C:C	C:C	C:C	G:C	G:C	C:C	C:C	G:C	G:C	C:C	G:C	C:C	C:C	C:C	C:C	C:C	C:C	C:C	C:C	C:C	C:C	C:C	C:C	C:C	C:C	G:C	C:C
newcontig26572_464	T:T	T:T	T:T	T:C	T:T	T:T	T:T	T:C	T:T	T:C	T:T	T:T	T:T	T:T	T:T	T:C	T:T	T:C	T:C	T:T	T:C	T:T	T:C	T:C	T:C	T:C	T:C	T:C	T:T	T:C	T:C	T:T	T:C	T:C	T:C	T:C	T:T	T:T	T:T	T:C	T:T	T:T	T:C	T:C	T:T	T:T	T:T	T:T	T:T
newcontig26602_432	T:T	T:T	T:T	T:T	T:T	T:T	T:T	T:T	T:T	T:T	T:T	T:T	T:T	T:T	T:T	T:T	T:T	T:T	T:T	T:T	T:T	T:T	T:T	T:T	T:T	T:T	T:T	T:T	T:T	T:T	T:T	T:T	T:T	T:T	T:T	T:T	T:T	T:T	T:T	T:T	T:T	T:C	T:T	T:T	T:C	T:T	T:T	T:T	T:T
newcontig26602_585	T:T	T:T	T:T	T:C	T:T	T:C	T:C	T:C	T:C	T:C	T:T	T:T	T:T	T:C	T:T	T:T	T:C	T:T	T:T	T:T	T:T	T:T	T:T	T:T	T:T	T:T	T:T	T:T	T:T	T:T	T:T	T:T	T:T	T:T	T:T	T:T	T:T	T:T	T:C	T:T	T:C	T:T	T:T	T:T	T:T	T:C	T:T	T:C	T:C
newcontig30715_525	T:C	T:C	T:T	T:C	T:T	T:C	C:C	T:C	T:T	T:C	T:T	T:T	T:C	T:T	T:C	T:C	T:C	T:T	C:C	T:T	T:T	T:C	T:C	T:C	T:C	T:C	T:C	T:C	T:T	T:T	T:T	T:T	T:T	C:C	T:C	T:T	T:C	T:C	C:C	T:C	T:T	C:C	C:C	T:T	T:C	C:C	T:C	C:C	C:C
[truncated: 427 more columns]

## Sheet: European set
	contig00241_160	contig00509_192	contig00628_351	contig00945_39	contig01113_563	contig01455_289	contig01468_274	contig01468_511	contig01505_255	contig02088_183	contig02161_64	contig02161_199	contig02190_239	contig02190_265	contig02315_209	contig02387_318	contig02495_3490	contig02831_313	contig02937_405	contig02937_651	contig02986_147	contig02986_327	contig03765_215	contig03803_208	contig03908_414	contig03942_73	contig03942_88	contig04538_344	contig04538_470	contig04911_323	contig05004_249	contig05004_671	contig05306_661	contig05566_56	contig05566_130	contig06119_125	contig06331_174	contig06757_46	contig06968_51	contig07082_263	contig07082_314	contig07150_658	contig07377_148	contig07377_313	contig08092_366	contig08213_487	contig08213_555	contig08248_183	contig08255_1089
16_Ventoux_N2_139	AA	AA	GG	CC	GG	TC	TC	TC	GC	CC	CC	GG	GG	GG	GG	TC	TC	TA	CC	TT	TT	AA	CC	TT	GG	TG	TC	TT	GG	GA	TT	CC	TC	GG	GG	GA	TC	GG	TT	AA	TT	TT	GG	CC	AA	GA	CC	GG	TG
47_Ventoux_N2_201	TA	GA	GA	CC	AA	CC	TT	CC	CC	CC	GC	GG	GG	GG	GG	TC	CC	AA	CC	TT	TT	AA	CC	TC	GG	GG	CC	TT	GG	AA	TT	CC	TC	AA	GG	GA	TC	AA	TG	AA	TT	TT	GG	CC	AA	GG	CC	GG	TG
59_Ventoux_N2_202	TA	AA	GG	CA	GG	CC	TT	CC	CC	TC	GG	GA	GG	GG	GG	TT	CC	AA	CC	TT	TT	AA	CC	TT	GG	TG	TT	TT	GA	GA	TT	CC	TC	AA	GG	GA	CC	GA	TT	AA	GG	TT	GG	CC	AA	GG	CC	GG	GG
90_Ventoux_N2_162	-9	AA	GG	CC	AA	CC	TC	CC	CC	TC	GG	GG	GG	GG	GG	TT	TC	AA	CC	TT	TT	AA	CC	TT	GG	TT	TT	TT	GG	GA	TT	-9	TC	AA	GG	AA	CC	GG	TG	AA	TT	TT	TG	CC	AA	GG	CC	GG	GG
106_Ventoux_N2_TB_017	TA	AA	GG	-9	-9	CC	TT	CC	CC	TC	GG	GG	GG	GG	GG	TT	TC	AA	CC	TT	TC	GA	CC	TT	GA	GG	TC	TT	GA	GA	TT	GC	TT	GG	GA	AA	TC	AA	TT	AA	TT	TT	GG	CC	AA	GG	CA	GG	TG
152_Ventoux_N2_320	AA	GA	GG	CC	GA	CC	TC	TC	CC	TT	GG	GG	GG	GG	GG	TC	TC	AA	CC	TT	TT	-9	CC	TT	GA	TG	TC	TT	-9	AA	TT	GC	TT	AA	GG	-9	TC	GA	TT	AA	TT	TT	GG	CC	AA	GG	AA	-9	-9
221_Ventoux_257.1_45	TA	GA	GG	CC	AA	-9	TC	CC	CC	TC	GG	GG	GG	GG	GG	TT	CC	TA	CC	TT	TC	AA	CC	TT	GG	TG	TC	TT	GG	GA	TT	CC	TT	GG	GA	-9	TC	GA	TT	AA	TG	TT	GG	CC	AA	GA	CC	GG	TG
259_Ventoux_N2_039	TA	GA	GG	CA	GG	TC	CC	TC	CC	CC	GG	GG	GG	GG	GG	TT	CC	TA	CC	TT	TC	AA	CC	TT	GG	GG	TC	TC	GG	AA	TT	GC	TT	GA	GG	GA	CC	GG	TT	AA	TT	TT	GG	CC	AA	GG	CA	GG	TT
340_Ventoux_384_532	AA	AA	GG	CC	GG	CC	TT	CC	CC	TC	GG	GG	GG	GG	GG	TT	TC	AA	CC	TT	TT	AA	CA	TT	GG	TG	TC	TT	AA	AA	TT	CC	TT	AA	GG	GA	CC	GG	TT	AA	GG	TT	GG	CC	AA	GG	CC	GG	GG
350_Ventoux_384_459	AA	GG	GG	CC	GG	CC	TT	CC	CC	CC	GG	GA	GG	GG	GG	TT	CC	TA	CC	TT	TC	GA	CC	TT	GA	GG	TC	TT	GA	AA	TT	GC	TT	AA	GG	GA	TC	AA	TT	AA	TG	TT	GG	CC	GA	GG	CC	GG	TT
392_Ventoux_384_611	TA	GA	GA	CC	GA	CC	TT	CC	CC	CC	GC	GG	GG	GG	GG	TT	CC	TA	CC	TT	TC	GA	CA	TT	GG	GG	TC	TT	GA	GG	TT	CC	TC	AA	GG	GA	CC	GA	TT	AA	TT	TT	GG	CC	AA	GG	CA	GG	GG
396_Ventoux_384_745	AA	AA	GG	CC	GA	TC	TT	CC	CC	TC	GG	GG	GG	GG	GG	TT	CC	TA	CC	TT	TC	GA	CC	TT	GG	GG	CC	TT	GA	GA	TT	GC	TT	GG	GA	GA	TC	-9	TG	GA	TT	TT	GG	TC	AA	GG	CC	GG	TG
432_Ventoux_384_761	TA	AA	GG	CA	GA	CC	TT	CC	CC	TC	GG	GG	GG	GG	GG	TT	CC	AA	CC	TT	TT	AA	CC	TT	GA	GG	TC	TT	AA	AA	TT	CC	TT	GA	GG	AA	TT	AA	TT	AA	GG	TT	GG	CC	AA	GG	CC	GG	TT
437_Ventoux_384_560	TA	GA	GG	CC	GG	CC	TT	CC	CC	TT	GG	GG	GG	GG	GG	TT	CC	AA	CC	TT	TT	AA	CC	TT	GA	GG	CC	TC	GG	AA	TT	CC	TT	AA	GG	GA	CC	GG	TT	AA	TT	TT	TG	CC	AA	GG	CC	GG	TG
450_Ventoux_384_588	AA	AA	GA	CC	GG	CC	TT	CC	CC	TT	GC	GG	GG	GG	GG	TT	TC	AA	TC	TC	TT	AA	CA	TT	GG	GG	TC	TT	GA	GG	-9	CC	TT	AA	GG	AA	CC	GG	TT	AA	TG	TT	GG	CC	AA	GG	CA	GG	TG
482_Ventoux_384_856	AA	GA	GG	CA	GA	CC	TC	TC	CC	TT	GG	GG	GG	GG	GG	TT	CC	AA	CC	TT	TT	AA	CC	TT	GG	TG	TC	TC	GG	AA	TT	CC	TT	AA	GG	AA	TC	GA	TT	AA	TG	TT	TG	CC	AA	GG	AA	GG	TG
510_Ventoux_384_TH67	AA	GA	GG	CC	GG	CC	TT	CC	CC	CC	GG	GA	GG	GG	GG	TT	CC	AA	CC	TT	TC	GA	CC	TT	GA	GG	CC	TC	GG	AA	TT	GC	TT	GA	GG	GA	TC	AA	TT	AA	TG	TT	GG	CC	AA	GA	CC	GG	TT
537_Ventoux_384_SL_S34	TT	AA	GG	CC	GA	CC	TT	CC	GC	TT	GG	GG	GG	GG	GG	TT	TT	AA	CC	TT	TT	AA	CA	TT	GG	GG	CC	TT	GG	GA	TT	CC	TC	AA	GG	AA	TC	AA	TT	AA	TT	TT	GG	CC	AA	GG	CC	GG	GG
547_Ventoux_435_5	TA	AA	GG	CC	GA	CC	TT	CC	CC	TC	GC	GG	GG	GG	GG	TT	TC	AA	TT	CC	TT	AA	CC	TT	GG	TG	TT	TT	GA	AA	TT	CC	TT	GA	GA	AA	TC	GA	TT	AA	TG	TT	GG	TC	GA	GA	CC	GG	TT
567_Ventoux_466_4	TA	AA	GA	CA	GG	CC	TT	CC	CC	CC	GG	GA	GG	GG	GG	TT	CC	AA	CC	TT	CC	GG	CC	TT	GG	TG	TC	TT	GG	AA	TT	GC	TC	GA	GG	GA	CC	AA	TT	AA	TG	TT	GG	CC	GA	GG	AA	GG	GG
583_LURE_100	TA	AA	GG	CA	AA	CC	TC	TC	CC	TC	GG	GG	GG	GG	GG	TT	CC	AA	CC	TT	TC	AA	CC	TT	GG	TG	TC	TT	AA	GA	TT	CC	TT	GA	GA	AA	CC	GA	TG	AA	TT	TT	GG	CC	AA	GG	CA	GG	TG
590_LURE_96	AA	GG	AA	CA	GA	CC	TC	TC	CC	TC	GG	GA	GG	GG	GG	TT	TC	AA	CC	TT	TT	AA	CC	TT	GG	GG	CC	TT	-9	AA	TT	CC	TT	GG	AA	GA	CC	GG	TT	AA	TT	TT	GG	CC	AA	GG	AA	GG	TG
594_LURE_98	-9	GA	GA	CA	GA	CC	CC	TC	CC	TC	GG	GA	GG	GG	GA	TT	TC	AA	CC	TT	TC	AA	CC	TT	AA	GG	CC	TT	GA	AA	TT	CC	TC	GG	AA	GG	TC	GG	TT	AA	TG	TT	GG	CC	AA	GG	AA	GG	TT
601_LURE_144	-9	AA	GG	CC	GA	TT	TT	CC	CC	CC	GG	GG	GG	GG	-9	TC	CC	AA	CC	TT	CC	-9	CA	TT	GA	TG	TT	TT	GA	AA	-9	CC	TC	GA	GA	AA	TC	GG	TT	AA	TG	TT	GG	CC	AA	GG	CA	GG	TG
615_LURE_131	AA	GA	GA	CC	GA	TC	TC	TC	CC	TC	GG	GG	GG	GG	GG	TT	TC	AA	CC	TT	CC	GG	CC	TT	GA	TT	TT	TT	GG	GA	TT	CC	TT	AA	GG	AA	CC	AA	TT	GA	TT	TT	GG	CC	GA	GG	AA	GG	TG
618_LURE_155	AA	AA	-9	CA	GA	-9	TT	CC	GC	CC	GG	GG	GG	GG	GG	TT	CC	AA	CC	TT	TT	AA	CC	TT	GA	GG	TC	TT	GA	AA	TC	CC	TT	AA	GG	GA	TC	GA	TG	AA	TT	TT	GG	CC	AA	GG	CC	GG	TT
628_LURE_157	AA	AA	GA	CC	GG	TC	TT	CC	CC	CC	CC	GG	GG	GG	GG	TT	TC	TA	CC	TT	TC	GA	CC	TT	GA	TG	TC	TC	GA	GA	TC	CC	TT	AA	GG	AA	TC	GG	TT	AA	TG	TT	GG	CC	AA	GG	CA	GG	GG
630_LURE_134	AA	AA	GG	CC	GA	CC	TC	TC	CC	CC	GG	GG	GG	GA	GG	TT	CC	AA	CC	TT	TC	GA	AA	TT	GA	TG	TC	TT	GA	AA	TC	CC	TT	GG	AA	GA	TC	GA	TT	AA	TG	TT	GG	CC	AA	GA	CC	GG	TG
632_LURE_150	TA	GA	GG	CA	GG	CC	TT	CC	CC	CC	GG	GG	GG	GG	GG	TT	TC	AA	CC	TT	CC	GG	CA	TT	GA	TG	TC	TT	GA	GA	TT	CC	TT	GA	GA	GA	CC	GG	TT	AA	TT	TT	GG	CC	AA	GG	AA	GG	TG
633_LURE_158	AA	AA	-9	-9	GA	TT	-9	CC	-9	CC	GG	GG	GG	GG	GG	TT	TC	AA	CC	TT	TT	-9	CA	TT	GA	GG	TT	-9	GG	AA	TT	CC	TT	GA	GG	AA	CC	GA	TG	AA	TT	TT	GG	CC	AA	GA	CA	GG	TG
634_LURE_127	AA	AA	GA	CA	GG	TC	TT	CC	CC	CC	GG	GG	GG	GG	GA	TT	CC	AA	TC	TC	TC	GA	CC	TT	GA	GG	TT	TT	GA	AA	TT	CC	TT	GA	GA	AA	CC	GA	TT	AA	TT	TT	TG	CC	AA	GA	CC	GG	GG
637_LURE_151	AA	GG	AA	CA	GA	CC	TT	CC	CC	CC	GG	GG	GG	GG	GG	TT	CC	TA	CC	TT	TC	GA	CA	TT	GA	TG	TT	TT	AA	GG	TT	CC	TT	GA	GG	AA	TC	GG	TG	GA	TT	TT	GG	CC	GA	GG	CA	GG	GG
640_LURE_54	TT	GA	GG	CA	GA	TC	TT	CC	CC	TC	GG	GG	GG	GG	GG	TT	TC	TA	CC	TT	TC	GA	CA	TT	GA	TG	TC	TT	GG	GA	TT	GC	TT	GA	GG	GA	TC	GA	TT	AA	TT	TT	TG	CC	AA	GG	CC	GG	TG
646_LURE_104	TA	GA	GA	CC	GA	CC	TT	CC	CC	CC	GC	GG	GG	GG	GG	TT	CC	AA	CC	TT	TT	AA	CA	TT	GA	GG	CC	TT	GG	GG	TT	CC	TT	AA	GG	AA	TC	AA	TG	AA	TT	TT	GG	CC	AA	GG	CC	GG	TG
674_LURE_43	AA	GA	GG	CC	GG	CC	TC	TC	CC	TC	GG	GG	GG	GG	GG	TC	CC	AA	CC	TT	TT	AA	CA	TC	GG	TG	TC	TT	GG	AA	TT	CC	TT	GA	GA	AA	TC	GA	TT	AA	TT	TT	GG	CC	GA	GA	CA	GG	TG
679_LURE_83	TA	GA	GG	CC	GA	TC	TC	CC	CC	CC	GG	GG	GG	GG	GG	TT	TT	TA	CC	TT	CC	GA	CA	TC	GG	TG	TC	TT	GG	GA	TT	CC	TT	GA	GA	AA	CC	AA	TT	AA	GG	TT	GG	CC	AA	GA	CC	GG	TT
682_LURE_52	AA	AA	GA	CC	GG	CC	TT	CC	GC	TC	GG	GG	GG	GG	GG	TT	CC	AA	CC	TT	TC	GA	CC	TT	GG	TG	TC	TT	GG	AA	TT	CC	TT	GA	GA	AA	CC	GA	TT	AA	TT	TT	GG	CC	AA	GA	CC	-9	TT
683_LURE_60	AA	GA	GG	CA	AA	CC	TT	CC	CC	TC	GG	GG	GG	GG	GG	TT	CC	TA	CC	TT	TT	AA	CC	TT	GA	TG	TT	TC	GA	GA	TT	CC	TT	GA	GA	GA	CC	AA	TG	AA	TG	TT	TG	CC	AA	GG	CC	GG	GG
685_LURE_76	AA	AA	GG	CA	GG	CC	TT	CC	CC	CC	GG	GG	GG	GG	GG	TT	TT	TT	CC	TT	TT	AA	CC	TT	GG	TG	TT	TT	GG	AA	TT	CC	TT	GA	GA	AA	CC	GG	TT	AA	TT	TT	TG	CC	AA	GA	CC	GG	GG
688_LURE_45	AA	GA	GG	AA	GA	CC	TT	CC	CC	TC	GC	GG	GG	GG	GG	TT	CC	AA	CC	TT	TC	GA	CA	TC	GA	GG	CC	TT	GG	AA	TT	CC	TT	GA	GA	AA	CC	GA	TT	AA	TT	TT	GG	CC	AA	GA	CA	GG	TG
698_Issole_Diss1_4bleu	AA	AA	GG	CA	GG	CC	TT	CC	CC	CC	GG	GG	GG	GG	GG	TT	CC	AA	CC	TT	TT	AA	CC	TT	GA	GG	CC	TT	GA	AA	TT	CC	TT	GA	GA	GG	CC	GG	TT	AA	TG	TT	GG	CC	AA	GG	AA	GG	TT
699_Issole_Diss1_5bleu	AA	GA	GG	CA	GG	TC	TT	CC	CC	CC	GG	-9	GG	GG	GG	TT	CC	TA	CC	TT	TT	AA	CC	TT	GA	GG	TC	TT	GA	AA	TC	CC	TT	GG	GA	GA	TT	GG	TT	AA	TG	TT	GG	CC	GA	GG	CC	GG	GG
702_Issole_Diss1*18	AA	AA	GG	CA	AA	TT	TT	CC	CC	CC	GG	GG	GG	GG	GA	TT	CC	AA	CC	TT	TC	GA	CC	TT	GG	TG	TT	TT	AA	AA	-9	CC	TT	AA	GG	GG	TC	GA	TT	AA	TT	TT	TG	CC	AA	GA	CA	GG	TT
711_Issole_Diss1_7	AA	AA	GA	CC	GA	TC	TT	CC	CC	TC	GG	GG	GG	GG	GG	TT	CC	TA	CC	TT	TC	GA	CC	TT	AA	GG	CC	TT	GA	AA	TT	CC	TT	AA	GG	AA	TC	GA	TT	AA	TT	TT	GG	CC	AA	GA	CC	GG	GG
719_Issole_Diss1*13	AA	GA	GA	AA	AA	TC	TT	CC	CC	TC	GG	GG	GG	GA	GG	TT	CC	AA	CC	TT	-9	AA	CA	TT	GA	GG	TC	TT	GA	AA	TT	CC	TC	GA	GA	AA	CC	GG	TT	AA	TT	TT	GG	CC	AA	AA	CC	GG	TG
720_Issole_Diss1*21	AA	AA	GG	CA	GG	TT	TC	CC	CC	TC	GG	GG	GG	GG	GG	TT	CC	AA	CC	TT	CC	-9	CA	TT	GA	TG	TC	TT	AA	AA	TT	CC	TT	AA	GG	GA	TT	GG	TT	AA	TT	TT	GG	CC	AA	GG	CC	GG	TG
725_Issole_Diss1*14	-9	AA	-9	-9	-9	-9	TT	CC	CC	TC	GC	GG	GG	GG	GG	TT	CC	AA	CC	TT	TC	-9	CA	TT	GA	GG	CC	-9	GG	AA	-9	CC	TT	GA	GA	AA	TC	GA	TT	AA	-9	TT	GG	CC	AA	GG	AA	GG	TG
727_Issole_Diss1*30	AA	AA	-9	CC	GG	TC	TT	-9	CC	CC	GG	GG	GG	GG	GG	TT	TC	AA	CC	TT	CC	GG	CA	TT	AA	-9	CC	TT	GA	AA	TT	CC	TT	AA	GG	GA	CC	GG	TG	AA	GG	TT	GG	TC	AA	GG	CC	GG	TT
731_Issole_Diss1*15	AA	GA	GG	-9	GA	CC	TT	CC	CC	TC	GC	GG	GG	GG	GG	TT	TC	AA	CC	TT	CC	GA	CC	TT	-9	GG	-9	TT	AA	GA	TC	CC	TT	GA	GG	AA	CC	GA	TG	AA	TT	TT	GG	CC	AA	GG	CC	GG	TG
733_Issole_Diss1*31	AA	GA	GG	AA	GA	TC	TT	CC	GC	CC	GC	GG	GG	GG	GG	TT	TC	AA	CC	TT	CC	GG	CC	TT	GA	GG	TC	TT	AA	GA	TT	CC	TT	GA	GA	AA	TC	GA	TG	AA	TT	TT	GG	CC	GA	GA	CA	GG	TG
747_Issole_Diss5*12	AA	GA	GA	CC	GG	CC	TT	CC	CC	CC	GG	GG	GG	GG	GG	TT	TC	AA	CC	TT	TC	AA	CC	TT	GA	TG	TT	TT	GA	AA	TT	CC	TT	GA	GG	GG	TT	GA	TT	AA	TT	TT	GG	CC	AA	GA	CC	GG	GG
761_Issole_Diss5*22	AA	GA	GG	-9	GG	TC	TT	CC	CC	CC	GG	GG	GG	GG	GG	TT	CC	AA	CC	TT	TT	AA	CA	TT	GG	GG	CC	TT	AA	GA	TC	CC	TT	AA	GG	GA	CC	AA	TT	AA	GG	TT	GG	CC	AA	GA	CC	GG	TG
763_Issole_Diss5*38	AA	GA	GA	CC	GG	TC	TT	CC	CC	TC	GG	GA	GG	GG	GG	TT	CC	AA	CC	TT	TC	GA	CA	TT	GA	GG	CC	TT	GA	GA	TT	CC	TT	GG	GG	GG	TC	AA	TT	AA	TG	TT	TG	CC	AA	GG	CC	GG	TT
768_Issole_Diss5*23	AA	GA	GG	CC	GA	CC	TT	CC	CC	TC	CC	GG	GG	GG	GG	TT	CC	AA	CC	TT	TT	AA	CC	TT	GG	GG	TC	TC	GG	AA	TT	CC	TT	AA	GG	-9	TC	GG	TT	AA	TT	TT	GG	CC	AA	GA	CA	GG	GG
780_Issole_Diss5*17	AA	AA	GG	CC	GA	CC	TC	TC	CC	TC	GG	GG	GG	GG	GG	TT	CC	AA	CC	TT	TT	AA	CA	TT	GG	TT	TT	TC	GA	GA	TT	CC	TT	GA	GG	GA	TC	GG	TG	AA	TT	TT	GG	CC	AA	GG	CA	GG	GG
783_Issole_Diss5_5bleu	AA	GA	-9	-9	GA	CC	TT	CC	CC	CC	GG	GG	GG	GG	GG	TT	CC	AA	CC	TT	TC	-9	CC	TC	GA	TG	TT	TT	GG	AA	-9	CC	TT	AA	GG	AA	TC	GG	TG	AA	TT	TT	GG	CC	AA	GG	AA	-9	TT
790_Issole_Diss5_14	AA	GA	GA	CC	GG	CC	TT	CC	-9	CC	GG	GG	GG	GG	GG	TT	TC	AA	CC	TT	TC	-9	CC	TT	GG	GG	CC	-9	GA	AA	TT	CC	TT	GG	GA	-9	TC	GG	TT	AA	TT	TT	GG	CC	-9	GG	AA	GG	TG
791_Issole_Diss5*11	AA	AA	GA	CA	GA	CC	TC	TC	CC	CC	GG	GG	GG	GG	GG	TT	CC	AA	CC	TT	TC	GA	CC	TT	GA	TG	TC	TT	GA	AA	TT	CC	TT	GA	GA	AA	CC	GA	TG	AA	TT	TT	GG	CC	AA	GG	CC	GG	GG
792_Issole_Diss5*19	AA	AA	GG	CC	GA	CC	TC	TC	CC	TC	GG	GG	GG	GG	GG	TC	TC	AA	CC	TT	TT	AA	CC	TT	GG	TG	TC	TT	GA	AA	TC	CC	TT	AA	GG	GA	TC	GG	TT	AA	TT	TT	GG	CC	AA	GG	CA	GG	TG
794_Issole_Diss5*35	AA	AA	GA	CC	AA	CC	TT	CC	CC	TC	GG	GG	GG	GG	GG	TT	TC	AA	CC	TT	TT	AA	CA	TT	GA	GG	CC	TT	GG	AA	TT	CC	TC	AA	GG	GG	CC	GG	TG	AA	GG	TT	GG	CC	AA	GG	CC	GG	TG
798_Vesubie_Dves1*4	TA	AA	GG	CA	GG	CC	TT	CC	CC	CC	GG	GG	GG	GG	GG	TC	TC	AA	CC	TT	TT	AA	CA	TT	AA	GG	CC	TT	GA	GA	TC	CC	TC	GG	GA	GA	CC	GA	TT	GA	TT	TT	GG	CC	GA	GA	CC	GA	TG
800_Vesubie_Dves1*6	AA	AA	GA	CA	GA	TC	TT	CC	CC	TC	GG	GG	GG	GG	AA	TT	TC	TA	CC	TT	TC	GA	CC	TC	GA	TT	TT	TC	GA	GA	TC	CC	TC	GA	GA	GA	TC	GA	TT	AA	TT	TT	GG	CC	AA	AA	CC	GG	GG
805_Vesubie_Dves1*30	TA	GA	AA	-9	AA	TC	TC	TC	CC	CC	GG	GG	GG	GG	GG	TC	CC	AA	CC	TT	TT	AA	CC	TT	GA	TG	TT	TT	AA	AA	TT	CC	TT	GA	GG	AA	CC	GA	TG	AA	TT	TT	TG	CC	AA	GA	CC	GG	GG
813_Vesubie_Dves1*9	-9	GA	-9	-9	-9	-9	-9	-9	-9	TC	-9	GG	GG	-9	-9	TT	CC	AA	CC	TT	TT	-9	CC	-9	GG	-9	TT	-9	-9	AA	-9	-9	-9	GA	-9	-9	-9	-9	-9	AA	-9	-9	GG	CC	AA	GA	CC	GG	-9
821_Vesubie_Dves1*19	-9	GA	-9	-9	AA	-9	-9	-9	-9	TC	GG	GG	GG	-9	GG	TT	TC	TA	CC	-9	TC	-9	CC	TT	GA	-9	TT	-9	GG	-9	-9	-9	-9	GA	GG	-9	TC	GG	TT	AA	-9	TT	GG	CC	AA	GG	CC	GG	TG
832_Vesubie_Dves1*17	TT	GG	GG	-9	GA	CC	TT	CC	CC	CC	GG	GG	GG	GG	GA	TT	TT	AA	CC	TT	TT	AA	CC	TT	GA	GG	TC	TT	AA	GA	TT	CC	TT	GG	GG	GA	CC	GA	GG	AA	TG	TT	GG	CC	AA	GG	CC	GG	TG
839_Vesubie_Dves1_113	-9	-9	GG	CC	GA	CC	TT	CC	CC	TC	GC	GG	GG	GG	GG	TT	CC	AA	CC	TT	TT	AA	CC	TT	AA	GG	TT	TT	-9	AA	TC	CC	TT	GA	GA	AA	CC	GG	TT	AA	TG	TT	TG	CC	AA	GA	CC	-9	TG
846_Vesubie_Dves1_7	AA	GA	GA	AA	GG	TC	TC	CC	CC	TC	GG	GG	GG	GG	GG	TT	TC	AA	CC	TT	TT	AA	CC	TT	AA	GG	CC	TC	GG	AA	TT	CC	TT	GA	GG	AA	TC	GG	TT	GA	TT	TT	GG	CC	GA	AA	CC	GG	TG
848_Vesubie_Dves5*3	AA	GG	GG	CC	GG	TC	TT	CC	CC	TC	GC	GG	GG	GG	GA	TT	CC	AA	CC	TT	TC	GA	CA	TT	AA	GG	TC	TT	GA	GG	TT	CC	TT	AA	GG	AA	TC	-9	TG	AA	TG	TT	TG	CC	AA	GG	CC	GG	TG
851_Vesubie_Dves5*7	AA	GA	GA	AA	GA	CC	TC	TC	GC	CC	GG	GG	GG	GG	GG	TT	TC	AA	CC	TC	TT	AA	CC	CC	AA	TG	TT	TT	AA	-9	TC	-9	TT	AA	GG	GA	CC	GG	GG	GA	TT	TC	GG	CC	AA	GA	CC	GG	TG
856_Vesubie_Dves5_15	-9	GA	AA	AA	GA	-9	TC	TC	CC	TC	-9	GG	GG	GG	GG	TT	CC	AA	CC	TT	TT	AA	AA	TT	GA	GG	-9	TT	GA	AA	-9	CC	TT	GG	AA	GA	TC	GG	TT	AA	TT	TC	GG	CC	GA	GG	CC	GG	GG
864_Vesubie_Dves5*24	-9	AA	GG	-9	GG	TT	-9	TC	-9	CC	GC	GG	GG	GG	GG	TT	CC	AA	CC	TT	CC	-9	CC	TT	GA	TG	TC	TT	GG	AA	-9	CC	TT	GA	GA	GA	CC	GG	TT	AA	TT	-9	GG	CC	AA	AA	CC	GG	TT
870_Vesubie_Dves5*25	AA	GA	GA	CC	GA	TC	TT	CC	CC	TC	GG	GG	GG	GG	GG	TT	CC	TA	CC	TT	TC	GA	CA	TT	GA	TG	TC	TT	GA	AA	-9	GC	TT	GA	GA	GA	CC	GA	TG	AA	TG	-9	GG	CC	AA	GG	CC	GA	TT
882_Vesubie_Dves5*27	AA	AA	GG	CA	GA	-9	TC	CC	GC	TC	GG	GG	GG	GG	GG	TT	TC	AA	TC	TC	TC	GA	CA	TC	GA	TG	TT	TC	GG	AA	TT	CC	TC	AA	GG	AA	CC	GA	GG	AA	TG	TC	GG	CC	AA	AA	CC	GG	TG
885_Vesubie_Dves5_12	-9	GG	-9	-9	GG	-9	-9	-9	-9	TC	GG	GG	GG	-9	GG	TT	CC	-9	-9	TT	CC	-9	-9	TT	-9	-9	-9	-9	-9	-9	-9	-9	CC	-9	-9	-9	-9	GG	-9	-9	-9	-9	-9	-9	-9	GG	-9	GG	-9
886_Vesubie_Dves5_20	TA	AA	GG	CA	GA	TC	TT	CC	CC	CC	GG	GG	GG	GG	GA	TT	CC	TA	TC	TC	TC	GA	CC	TT	GA	TG	TC	TC	GA	AA	TT	CC	TT	GG	GA	AA	CC	GG	TT	-9	TT	TT	TG	CC	AA	GA	CC	GG	-9
891_Vesubie_Dves5_13	AA	GA	GA	CA	GG	TC	TT	CC	CC	CC	GG	GG	GA	GA	GG	TT	CC	TA	CC	TT	TC	AA	CC	TT	AA	TT	TT	TT	GG	AA	TT	CC	TT	GA	GA	GA	TC	AA	TG	AA	TT	TC	TG	CC	AA	GA	CC	GG	TT
894_Vesubie_Dves5*29	AA	GG	GA	CC	GG	CC	TC	TC	CC	CC	GC	GG	GG	GG	GG	TT	TT	TA	CC	TT	TT	AA	CC	TT	GG	TG	TT	TT	AA	AA	TC	CC	TT	AA	GG	AA	CC	GA	TT	AA	TG	TT	GG	CC	AA	AA	CC	GG	TG
898_Vesubie_Dves5*14	AA	GA	GG	CA	GG	-9	TT	CC	-9	CC	GC	GG	GG	GA	GG	TT	CC	AA	CC	TT	TC	GA	CC	TC	GA	TG	TC	TT	GA	AA	-9	CC	CC	AA	GG	GA	CC	GG	TG	AA	TT	TT	GG	CC	GA	AA	CC	GG	TG
900_Vesubie_Dves5*30	AA	GA	GG	CC	GG	TC	TT	CC	CC	CC	GG	GG	GG	GG	GA	TT	CC	TA	CC	TC	TC	AA	CA	TT	GG	GG	TT	TT	GA	AA	TT	GC	TT	AA	GG	AA	TC	GG	TG	AA	TG	TT	GG	CC	GA	AA	CC	GG	TG
910_Pyrenees_Ossau_36	-9	GG	GA	-9	GA	CC	CC	TT	CC	CC	GG	GG	GG	GG	GA	TT	TT	TT	CC	TT	TT	AA	CA	TT	AA	GG	TC	TT	AA	AA	TC	GG	-9	GG	-9	GA	CC	GA	TT	AA	TT	TT	GG	CC	AA	-9	CC	GG	-9
922_Pyrenees_Ossau_50	AA	GG	AA	AA	GA	CC	CC	TT	CC	CC	GG	GA	GA	GA	GG	TT	TC	TA	CC	TT	CC	-9	CC	TT	AA	GG	TT	TC	GA	AA	TT	GG	TT	GG	GG	AA	CC	GG	GG	AA	TT	TT	GG	CC	AA	GA	CC	GG	TG
929_Pyrenees_Ossau_49	TA	GA	GG	AA	AA	CC	CC	TT	CC	TC	GG	GG	GG	GG	GA	TT	TT	TT	CC	TT	CC	-9	CC	TT	AA	GG	TT	TC	GA	AA	TT	GG	TT	GA	GG	GA	CC	GG	TT	GG	TT	TT	GG	CC	AA	AA	CC	GG	TT
942_Pyrenees_Ossau_47	AA	GG	GA	CC	AA	CC	TC	TC	CC	TT	GG	GA	GG	GG	GA	TT	TT	TA	CC	TT	CC	-9	CC	TT	AA	GG	TT	TT	AA	AA	TC	GG	TT	GG	GA	GG	CC	GA	TG	AA	TT	TT	GG	CC	AA	GA	CC	GA	GG
958_Pyrenees_Ossau_86	AA	GG	GA	AA	AA	CC	CC	TT	CC	TT	GG	GG	GG	GG	GA	TC	CC	TT	CC	TT	TC	AA	CC	TT	AA	GG	TC	TC	GA	AA	TT	GG	TT	GG	AA	AA	CC	GG	TT	AA	TG	TT	GG	CC	AA	AA	CC	GG	TG
969_Pyrenees_Ossau_80	AA	GG	GG	AA	GA	CC	TC	TC	CC	CC	GC	GG	GG	GG	GG	TT	TT	AA	CC	TT	TC	GA	CC	TT	AA	GG	CC	CC	GG	AA	TT	GG	TT	GG	GG	GA	CC	GG	TG	GA	TT	TT	GG	CC	AA	AA	CC	GA	TG
974_Pyrenees_Ossau_73	-9	AA	-9	-9	-9	CC	-9	TT	-9	TC	GG	GG	GG	-9	GG	TT	-9	TT	CC	TT	CC	-9	-9	TT	-9	GG	-9	-9	-9	-9	-9	-9	CC	-9	-9	-9	-9	-9	-9	AA	-9	-9	-9	-9	-9	GG	-9	GG	-9
984_Pyrenees_Ossau_59	-9	GG	-9	-9	-9	-9	-9	-9	-9	CC	GG	-9	-9	-9	-9	TT	-9	TA	-9	TT	CC	-9	-9	TT	-9	-9	-9	-9	-9	-9	-9	-9	-9	-9	-9	AA	-9	-9	TT	-9	-9	-9	-9	CC	-9	GA	-9	-9	-9
993_Pyrenees_Ossau_84	TA	GG	GA	AA	GA	CC	TC	TC	CC	TT	GG	AA	GG	GG	GG	TT	TC	TA	CC	TT	CC	GA	CA	TT	AA	GG	TC	CC	GG	AA	-9	GG	TC	GA	GG	AA	CC	GG	TG	AA	TT	TT	TT	CC	AA	AA	CC	GG	TG
1008_Pyrenees_Ossau_111	AA	GG	AA	CA	GA	-9	CC	TT	CC	CC	GG	GA	GG	GG	GG	TT	TT	TT	CC	TT	CC	GA	CC	TT	AA	GG	TT	CC	GG	AA	-9	GG	-9	GG	GG	AA	CC	GG	TT	AA	TT	TT	GG	CC	AA	AA	CC	-9	TG
1015_Pyrenees_Ossau_120	AA	GG	GG	CA	AA	CC	CC	TT	CC	CC	GG	GA	GG	GG	GG	TT	TC	TA	CC	TT	TC	AA	CA	TT	GA	GG	TT	CC	GG	AA	CC	-9	TC	GA	GA	AA	CC	AA	TG	AA	TG	TT	TG	CC	AA	AA	CC	GG	TG
1026_Pyrenees_Ossau_114	AA	AA	GG	CC	AA	CC	TC	TC	CC	TC	CC	GG	GG	GG	AA	TC	TC	TA	CC	TT	CC	AA	AA	TT	AA	GG	TT	TC	GA	AA	TC	CC	TC	GA	GA	AA	CC	GA	TT	AA	TT	TT	GG	CC	AA	AA	CC	GG	TG
1034_Pyrenees_Ossau_131	AA	GG	GG	-9	AA	-9	TC	TC	-9	CC	-9	GA	GG	GG	GG	TT	TT	AA	CC	TT	TT	-9	CA	TT	AA	GG	TT	-9	GA	AA	-9	-9	TC	GA	GG	GA	CC	GG	GG	GA	TT	TT	GG	CC	GA	GA	CC	GG	TG
1039_Pyrenees_Ossau_124	AA	GA	GG	CA	GA	CC	TC	TC	CC	CC	GG	GG	GG	GG	GG	TT	TC	TT	CC	TT	TC	AA	CA	TT	AA	GG	TC	TC	GA	AA	TC	GG	TC	GG	GG	AA	CC	GA	TG	AA	TG	TT	TT	CC	AA	GA	CC	GG	TG
1045_Pyrenees_Ossau_117	AA	GA	GG	CC	GA	CC	CC	TT	CC	CC	GG	AA	GG	GG	GG	TT	TT	AA	CC	TT	TC	GA	CA	TT	AA	GG	TC	CC	GG	AA	TT	GC	TT	GG	GG	AA	CC	GG	TT	AA	TT	TT	GG	CC	AA	GA	CA	GG	GG
1056_Pyrenees_Ossau_198	-9	GG	-9	-9	-9	-9	-9	TC	-9	CC	GG	-9	GG	-9	GG	TT	TC	TT	CC	TT	TT	-9	-9	TT	AA	-9	-9	-9	AA	-9	-9	-9	-9	GG	-9	AA	-9	-9	TG	AA	-9	-9	-9	CC	AA	GG	CC	GG	GG
1074_Pyrenees_Ossau_177	-9	AA	-9	-9	AA	CC	TT	-9	-9	TC	GG	GA	GG	GG	GG	TT	CC	TA	CC	TT	TC	-9	CC	TT	AA	GG	TT	CC	GG	AA	-9	GG	CC	GG	-9	AA	CC	AA	TG	AA	-9	TT	GG	CC	GA	-9	CA	GA	TT
1082_Pyrenees_Ossau_194	AA	GG	GG	CC	GA	CC	TC	TC	CC	CC	GG	GG	GG	GG	GG	TT	TT	TT	CC	TT	TC	GA	CA	TT	AA	GG	TC	CC	GG	AA	TC	GG	TT	GA	GG	AA	CC	GG	TT	GA	TT	TT	GG	CC	AA	-9	CC	GG	-9
1089_Pyrenees_Ossau_156	-9	GG	AA	AA	GA	-9	CC	TT	CC	CC	GG	GA	GG	GG	GA	TT	TT	AA	CC	TT	TT	-9	AA	TT	AA	GG	TT	TC	-9	AA	-9	GG	TT	GG	GG	-9	CC	GG	TT	AA	TT	TT	-9	CC	AA	AA	CC	GG	GG
1099_Pyrenees_Ossau_189	AA	GG	GG	CA	AA	CC	TT	CC	CC	TC	GG	GA	GG	GG	GA	TT	TT	TA	CC	TT	TC	AA	AA	TT	AA	GG	TC	CC	GG	AA	TC	CC	TC	GG	GG	AA	CC	GG	TT	AA	TG	TT	GG	CC	AA	AA	CC	GG	TT
BEI_01	TT	GA	AA	CA	GG	CC	CC	TC	CC	-9	GC	GG	GG	GG	GA	TT	TC	TA	CC	TT	TT	AA	CA	TT	AA	TG	TT	TC	GA	GA	TC	CC	TT	GA	GG	AA	CC	GA	GG	GA	TG	TT	GG	CC	AA	GG	CC	GG	TT
BEI_02	TT	GA	GG	CC	GG	CC	TC	CC	CC	-9	GC	GG	GG	GG	AA	TC	CC	AA	CC	TT	CC	GG	CA	TC	AA	GG	TC	TT	GG	AA	TC	CC	TC	GA	GG	AA	CC	GG	TG	AA	TG	TT	GG	CC	AA	GA	CC	GA	TG
BEI_04	AA	GG	GG	CA	GA	TC	TC	TC	CC	TC	GC	GG	GG	GG	GA	TC	TC	AA	CC	TC	TT	AA	AA	TC	AA	TG	TC	TC	GA	AA	TC	GC	TT	GA	GG	AA	CC	GG	TG	AA	GG	TT	TG	CC	AA	GG	CA	GA	TT
BEI_05	TA	GG	GG	CA	GA	CC	TT	CC	GC	TC	GG	GG	GG	GG	AA	TT	TC	AA	CC	TT	TC	GA	CC	TC	GA	TG	TC	TT	GA	GA	TT	CC	TT	AA	GG	AA	CC	GG	TT	GA	TG	TT	GG	CC	AA	GG	CC	GG	TT
BEI_06	AA	GA	GG	CC	AA	CC	TC	-9	GC	TC	GC	GG	GG	GG	GG	TT	CC	AA	CC	TT	TC	GA	CA	TT	AA	GG	TC	TT	AA	GA	TC	CC	TT	GG	GG	AA	TC	GG	TT	AA	GG	TT	TT	CC	AA	GG	CA	GA	TG
BEI_07	TA	GA	GG	CC	AA	CC	TT	CC	CC	TC	GC	GG	GA	GA	GA	TC	TC	AA	TC	CC	TC	AA	CC	TT	AA	TT	TT	TT	GA	AA	TC	CC	TT	-9	GG	GA	CC	GG	GG	GA	TT	TT	GG	CC	AA	GA	CC	GG	TT
BEI_08	AA	GG	GG	CC	GG	TT	TT	CC	CC	TC	GC	GG	GG	GG	GA	TT	CC	AA	CC	TT	TT	AA	CC	TT	GA	GG	CC	TT	AA	AA	TC	CC	TT	GA	GG	AA	CC	GG	TT	AA	TT	TT	GG	TC	AA	GA	CC	GA	TG
BEI_09	TA	GG	GG	CA	GA	CC	CC	TC	GC	TC	GG	GG	-9	GA	GG	TC	TT	AA	CC	TT	TT	AA	CC	TT	AA	TT	TT	TT	GA	AA	TT	GC	TT	AA	GG	AA	CC	GG	TG	GA	TT	TT	GG	CC	AA	GG	CA	GA	TG
BEI_10	TA	GA	GG	AA	GA	CC	TT	CC	GC	TC	CC	GG	GG	GG	GA	TT	TC	TT	CC	TT	TT	AA	CA	TT	GA	TT	TT	TT	AA	AA	TT	GC	TT	AA	GG	AA	CC	GG	TT	AA	TG	TT	GG	CC	AA	GG	CC	GG	TT
BEI_11	TA	GA	GG	CC	AA	TC	TT	CC	CC	TC	GG	GG	GG	GG	GG	TT	CC	TA	TC	TC	TT	AA	CC	TT	GA	TG	TC	TT	GA	AA	TC	CC	TT	AA	GG	GA	CC	GG	TG	AA	TG	TT	GG	CC	AA	GG	CC	GG	GG
BEI_F1	AA	GG	GG	CC	GA	CC	TC	TC	CC	CC	-9	GG	GG	GG	GA	TT	CC	AA	CC	TC	TT	AA	CC	TC	AA	TG	TT	TT	GA	GA	TC	CC	TT	AA	GG	AA	TC	GG	TG	AA	TG	TC	TG	CC	AA	GA	CC	GA	TG
BEI_F10	AA	GG	GG	CA	AA	TC	TC	TC	CC	TT	GG	GG	GA	GA	GA	TT	TT	AA	CC	TT	TT	AA	CC	TT	GA	TG	TC	TT	GA	AA	TT	CC	TT	GA	GG	AA	CC	-9	TG	AA	TG	TT	GG	CC	AA	GG	CA	GG	TG
BEI_F2	TA	-9	GG	CC	GA	CC	TT	CC	CC	CC	GC	GG	GA	AA	GA	TT	-9	TA	-9	TT	TT	AA	CC	TC	AA	GG	CC	TT	GA	AA	TC	CC	TC	GA	GG	AA	CC	GA	TG	AA	TG	TC	GG	CC	AA	-9	CC	GA	TT
BEI_F3	TA	GA	GG	CC	AA	CC	CC	TT	GC	TC	GG	GG	GG	GG	GA	TT	CC	AA	TC	TC	TT	AA	CC	TC	AA	TT	TT	TT	AA	AA	TT	GG	TT	AA	GG	AA	TC	GA	GG	AA	TG	TT	GG	CC	AA	GG	CA	AA	TT
BEI_F4	-9	-9	GA	CC	GA	CC	TC	-9	GC	-9	-9	GG	GG	GG	GG	TT	-9	AA	CC	TT	TT	AA	CC	TT	GA	TG	TC	CC	GG	AA	TT	-9	TT	GA	GG	GA	CC	GG	TG	AA	TT	TT	TT	CC	-9	GA	CC	GG	TG
BEI_F5	-9	GA	AA	-9	GA	TC	-9	CC	CC	TC	-9	GG	-9	GG	GA	-9	TT	AA	CC	-9	-9	AA	CC	TT	AA	-9	CC	TT	AA	-9	TC	GG	TT	AA	GG	AA	-9	GG	-9	-9	-9	TT	GG	CC	AA	GA	CC	GG	TT
BEI_F6	TA	GG	GG	CA	GA	-9	TC	TC	GC	CC	-9	GG	-9	GA	GA	-9	TC	AA	CC	TC	TC	AA	CC	TT	AA	TT	TT	TT	AA	AA	TT	GC	TT	GG	AA	AA	CC	GG	GG	AA	GG	TT	TG	CC	AA	GA	-9	GG	TT
BEI_F7	-9	-9	GA	-9	AA	CC	-9	CC	-9	TT	-9	-9	-9	GG	GG	-9	CC	AA	-9	TC	-9	GG	CC	TT	-9	-9	TT	TT	AA	AA	TC	CC	TT	AA	GG	AA	CC	-9	-9	AA	-9	TT	TG	CC	AA	AA	-9	GG	-9
BEI_F8	-9	GG	GG	CC	GA	TT	CC	TT	CC	CC	-9	GG	-9	GG	-9	-9	TC	AA	CC	TT	TT	AA	CC	TT	GA	TT	TT	TT	GG	AA	TT	-9	TT	AA	GG	-9	CC	GG	-9	AA	TG	TC	GG	CC	AA	-9	-9	GA	TT
BEI_F9	TA	GG	GG	CC	GA	CC	TC	TC	CC	TC	GC	GG	GG	GG	GG	TT	CC	AA	CC	TT	TC	AA	CC	TC	GA	GG	CC	TT	AA	AA	CC	CC	TT	GG	AA	GA	CC	GG	TT	GG	TT	TT	GG	TC	AA	GA	CC	GG	TG
BON_01	AA	GA	GA	CA	GG	CC	TC	TC	CC	CC	GG	GG	GG	GG	GA	TC	CC	AA	CC	TT	TC	GA	CC	TT	AA	TT	TT	TT	GA	AA	TT	GC	TT	AA	GG	AA	CC	GG	TG	AA	TT	TT	GG	CC	AA	GG	CA	GG	TG
BON_02	TA	GG	GA	CA	GA	CC	TT	CC	CC	TC	GG	GG	GG	GG	GG	TT	TT	AA	CC	TC	CC	GG	CC	TT	GA	TG	TC	TT	AA	GA	CC	CC	TC	-9	GG	AA	CC	GG	TG	AA	TG	TT	TG	CC	AA	GA	CA	GG	TT
BON_03	TA	GG	GG	CA	GA	CC	TC	CC	CC	TC	GG	GG	GA	AA	GG	TT	TC	AA	CC	TT	TT	AA	CC	TT	GA	TT	TT	TT	AA	AA	TT	GC	TT	AA	GG	-9	CC	GG	GG	GA	TT	TT	GG	CC	AA	AA	CC	GG	TG
BON_04	TT	GG	GG	CA	GA	TC	TT	CC	CC	CC	GC	GG	GG	GG	GG	TC	TC	TA	TC	TC	TT	AA	CC	TT	AA	TG	TC	TT	GA	AA	-9	GC	TT	AA	GG	-9	CC	GA	TT	AA	TG	TT	GG	CC	GA	GA	CA	GA	TT
BON_05	TA	AA	GG	CA	GG	TC	TT	CC	CC	TC	GC	GG	GG	GG	GG	TC	TC	AA	CC	TT	TC	AA	AA	TT	GA	TG	TC	TT	AA	AA	TT	GC	TT	AA	GG	AA	CC	GA	-9	GA	TG	TC	TG	CC	AA	GG	CC	GA	TT
BON_06	AA	GG	GG	CC	GA	TC	TT	CC	CC	TC	GG	GG	GG	GG	GG	TT	TC	AA	CC	TT	TT	AA	CC	TT	AA	TT	TT	TT	AA	AA	TT	GG	TT	AA	GG	AA	CC	GG	TG	GG	TT	TT	GG	CC	AA	GA	CA	GG	TG
BON_07	TT	GG	GG	CA	AA	CC	TT	CC	CC	TC	GG	GG	GG	GG	GG	TT	TC	AA	CC	TT	TC	AA	CC	TC	AA	TT	TT	TT	AA	GA	CC	CC	TC	AA	GG	AA	CC	GG	GG	AA	GG	-9	GG	CC	GA	GG	AA	GG	TG
BON_08	AA	GG	GG	-9	AA	CC	TC	CC	CC	TC	GG	GG	GG	GG	GA	TT	TT	AA	-9	-9	TT	AA	CC	TC	AA	TG	-9	TT	GA	GA	TT	GG	-9	AA	GG	AA	CC	GG	TG	AA	TG	TT	TG	CC	AA	GA	CC	GG	TG
BON_09	AA	GA	GA	AA	GA	CC	TT	CC	GC	TC	GG	GG	GG	GG	GG	TT	TT	TA	CC	TT	TT	AA	CC	TT	GA	TG	TC	TT	AA	GA	TT	GC	TT	AA	GG	AA	CC	GA	TG	GA	TG	TT	TG	CC	GA	GA	CA	GA	GG
BON_10	AA	GA	GG	AA	GG	CC	TT	CC	CC	CC	GG	GG	GG	GG	GA	TT	TT	TA	CC	TT	TT	AA	CC	TT	-9	TT	TT	TT	AA	AA	TC	GC	TC	AA	GG	AA	CC	GG	TT	AA	GG	TT	GG	CC	AA	GA	CC	GG	TT
BON_11	AA	GA	GG	AA	GG	CC	TT	CC	CC	TC	GG	GG	GA	GA	GG	TT	TT	TA	CC	TT	TT	AA	CC	TC	GA	GG	CC	TT	GG	AA	TT	GC	TC	AA	GG	AA	CC	GG	TT	GA	TT	TT	GG	CC	AA	GA	-9	GG	TT
BON_F1	TT	GA	GG	CA	AA	CC	TT	CC	GC	CC	GG	GG	GG	GA	GG	TT	CC	AA	TC	TC	TC	GA	CA	CC	GA	TG	TC	-9	AA	AA	TC	CC	TT	AA	GG	AA	CC	GA	TT	GA	TG	TT	GG	TC	GA	GG	CA	GA	TG
BON_F10	AA	GG	GA	CA	GG	CC	TT	CC	CC	CC	GG	GG	GA	GA	GG	TT	TC	AA	CC	TT	TC	GA	CC	TT	AA	TG	TC	TT	GA	AA	TC	CC	TC	AA	GG	AA	CC	GG	TG	GA	TG	TT	GG	CC	GA	AA	CC	GG	TG
BON_F2	AA	GG	GA	CA	GA	TC	TC	TC	GG	CC	GG	GG	GG	GG	GA	TC	TC	TA	CC	TT	TT	AA	CC	TT	GA	TG	TT	TT	AA	AA	TC	CC	TT	AA	GG	GA	CC	GG	TT	GA	TT	TT	GG	CC	AA	GG	CA	GA	TG
BON_F3	AA	GG	GA	CC	GA	CC	TT	CC	CC	CC	GG	GA	GG	GG	GA	CC	TC	TA	CC	TT	TT	AA	CA	TT	AA	TG	TC	TT	AA	AA	CC	CC	TT	GA	GA	AA	CC	GG	TT	GA	TG	TT	GG	CC	AA	GA	CC	GG	TG
BON_F4	TA	GG	GG	CC	GG	TC	CC	TT	CC	CC	GG	GA	GA	GA	AA	TC	TT	AA	CC	-9	TT	AA	CC	TT	GA	TG	TC	TT	AA	AA	TC	GC	TT	AA	GG	AA	CC	GG	TG	GA	TG	TT	GG	CC	GA	GA	CC	GG	TG
BON_F5	TA	GG	GA	CA	AA	CC	TT	CC	CC	CC	GG	GA	GG	GG	GG	TT	TC	TA	CC	TC	TC	AA	CA	TT	AA	TG	TC	TC	GA	AA	CC	CC	TC	AA	GG	GA	CC	GG	TT	GA	TT	TT	TG	CC	GA	GG	CA	-9	TT
BON_F6	AA	GG	GG	CC	GG	CC	TT	CC	CC	CC	GG	GG	GG	GG	GA	TC	TT	AA	CC	TT	TT	AA	CC	TT	GA	TG	TC	TT	AA	AA	TC	GC	TT	AA	GG	AA	CC	GG	TG	AA	TG	TT	TG	CC	GA	GG	CA	GG	TT
BON_F7	TA	GG	GA	CA	AA	CC	TC	TC	CC	CC	GG	GG	GA	GA	GA	TT	TT	AA	TC	TC	TC	AA	CC	TC	AA	TG	TT	TT	GA	AA	TT	GG	TC	AA	GG	GA	CC	GG	TG	GG	TT	TT	GG	CC	AA	GA	CA	GG	TG
BON_F8	AA	GG	GG	CC	GA	TC	TC	TC	CC	CC	GG	GG	GA	GA	AA	TT	CC	AA	CC	TT	TT	AA	CA	TT	GA	TT	TT	TT	AA	GG	TC	CC	TT	AA	GG	AA	CC	GG	TT	AA	TT	TC	GG	CC	AA	GG	CA	GA	TG
BON_F9	AA	GA	GA	CA	AA	CC	TC	TC	CC	TT	GC	GG	GG	GG	AA	TT	TT	AA	CC	TT	TC	AA	CA	TT	GA	TT	TT	TT	GA	GA	TC	CC	TT	AA	GG	AA	CC	GG	GG	GA	TT	TT	GG	CC	AA	AA	CC	GG	TG
BRS_01	AA	GG	GG	CA	GA	CC	TC	TC	CC	-9	GG	GG	GG	GG	GG	TT	TC	AA	CC	TT	TT	AA	CC	TC	GA	TG	TC	TT	GA	AA	TT	CC	TT	GA	GG	AA	CC	GA	TG	GA	TT	TT	GG	CC	AA	GG	CA	GA	TT
BRS_02	TA	GG	GG	CC	GG	TC	TC	TC	CC	CC	GC	GG	GG	GG	AA	TT	TT	TA	CC	TT	TC	GA	CC	TT	GA	TG	TC	TC	GG	AA	CC	CC	TT	GA	GG	AA	CC	GG	TG	AA	TT	TT	GG	CC	AA	GG	AA	GA	TT
BRS_03	TT	GA	GG	CC	GA	CC	TT	CC	CC	TT	GC	GG	GG	GG	GG	TT	CC	AA	CC	TT	TT	AA	CA	TC	GG	GG	CC	TT	AA	AA	TC	CC	TT	AA	GG	AA	CC	GA	TT	GG	TT	TT	GG	CC	AA	GG	CC	GG	TG
BRS_04	AA	GA	GA	CA	GA	CC	CC	-9	CC	TC	GG	GG	GG	GG	GA	TT	CC	AA	CC	TT	TT	AA	CC	TC	GG	GG	TC	TT	GA	AA	CC	CC	TT	-9	GG	-9	CC	GG	TG	AA	TT	TT	GG	CC	AA	GA	CC	GG	TG
BRS_05	AA	GA	GG	AA	GG	TC	CC	TT	CC	TT	GG	GG	GG	GG	GA	TT	CC	TA	CC	TT	TC	GA	CA	TC	GG	TT	TT	TT	GA	GA	TC	CC	TC	GG	GG	AA	TC	GG	TT	GA	TT	TT	TG	CC	AA	AA	CC	GG	TT
BRS_06	TA	GA	GA	CA	AA	TC	TC	TC	GC	CC	GG	GG	GA	GA	GA	TT	TC	AA	TC	TC	TC	AA	CC	TT	GA	TG	TC	TT	AA	AA	TC	CC	TT	GA	GG	AA	CC	GA	TG	AA	TT	TT	GG	CC	AA	GG	CA	GG	TT
BRS_07	AA	GG	GA	AA	GA	CC	TC	TC	CC	TT	GC	GG	GA	GA	GA	TT	CC	TA	CC	TT	TC	AA	CC	TC	AA	TT	TT	TT	AA	AA	TC	GC	TT	GA	GG	AA	CC	GG	TT	GA	TT	TT	GG	CC	AA	GG	CA	GG	TT
BRS_08	TT	AA	GG	CA	GA	CC	CC	CC	CC	CC	GC	GG	GG	GG	GG	TT	TC	TA	CC	TT	TC	AA	CA	TC	AA	GG	TC	TT	AA	AA	TC	CC	TT	GG	GG	AA	CC	GG	TT	GA	TG	TT	GG	CC	AA	GA	CA	GG	TG
BRS_09	AA	GA	GG	CA	GA	CC	TC	TC	CC	TC	GC	GG	GG	GG	GG	TT	TC	AA	CC	TT	TC	GA	CC	TT	AA	TG	TC	TT	GA	AA	TC	GC	TT	GG	GG	AA	CC	GA	TG	AA	TT	TT	TG	CC	AA	GG	CC	GG	GG
BRS_10	AA	GA	GG	CA	GA	TC	TC	CC	GC	TC	GG	GG	GG	GG	GG	TT	CC	AA	CC	TT	TT	AA	CC	TT	GA	TT	TT	TT	GA	AA	TT	GC	TT	AA	GG	GA	CC	GG	TT	GA	TT	TT	GG	CC	AA	GG	CC	GG	TT
BRS_F1	TA	GA	GG	CA	AA	CC	TC	TC	CC	TT	CC	GG	GG	GG	GA	TT	TT	AA	CC	TT	TC	AA	CA	TT	GA	GG	TC	TT	GA	AA	TT	CC	TT	AA	GG	AA	CC	GA	TT	AA	TT	TT	GG	CC	GA	GG	CA	GG	TT
BRS_F10	AA	GA	GG	CA	GG	CC	TC	TC	CC	TC	CC	GG	GG	GG	GG	TT	TC	AA	CC	TT	CC	GA	CA	TT	GA	TG	TC	TC	GG	AA	TT	CC	TT	AA	GG	AA	CC	GG	TT	GA	TG	TC	TG	CC	AA	GG	AA	GG	TG
BRS_F2	AA	GG	GG	CC	AA	TC	TT	CC	CC	TT	GG	GG	GG	GG	GA	TT	TC	AA	CC	TT	TC	AA	AA	TT	-9	TG	-9	-9	AA	AA	TT	CC	TT	GA	GA	GG	CC	GG	TG	AA	TT	TT	GG	CC	AA	GG	CA	GG	TG
BRS_F3	TA	GA	GA	CA	AA	CC	CC	TT	CC	TT	GC	GG	GG	GG	GG	TT	CC	TA	CC	TT	TC	AA	CC	TT	GA	GG	CC	TT	AA	AA	TC	CC	TC	GG	GA	AA	CC	GG	GG	AA	TT	TT	GG	CC	AA	AA	CC	GG	TG
BRS_F4	AA	GG	GA	CC	GA	CC	TC	CC	CC	TC	GC	GG	GG	GG	GG	TC	CC	AA	CC	TT	TT	AA	CC	TC	GA	TT	TT	TC	GG	AA	TC	CC	TT	AA	GG	AA	CC	GG	TT	AA	TT	TT	TG	CC	AA	GG	AA	GA	TG
BRS_F5	AA	GG	GA	CA	GG	TC	TC	TC	CC	TC	GC	GG	GG	GG	GG	TT	TC	AA	CC	TT	TT	AA	CA	TT	GA	TT	TT	TT	GG	AA	TC	CC	TT	AA	GG	GA	CC	GG	TG	AA	TG	TC	GG	CC	AA	GG	CC	GG	TT
BRS_F6	TT	GA	GA	CA	GA	TC	TC	CC	GC	TT	GC	GG	GG	GG	GG	TT	TC	TA	CC	TT	TT	AA	CC	TT	GA	TT	TT	TC	GA	AA	CC	CC	TT	GA	GA	GA	CC	GA	TT	AA	TT	TT	GG	CC	AA	GA	CA	GG	TT
BRS_F7	AA	GG	GG	AA	GG	TC	TC	TC	CC	TC	GG	GA	GG	GG	GA	TT	TC	TA	CC	TT	TT	AA	CA	TT	AA	GG	CC	TT	GA	AA	TC	GC	TT	AA	GG	AA	CC	GG	TG	GA	TT	TT	GG	CC	AA	GG	CA	GA	TT
BRS_F8	AA	GA	GG	CC	GG	-9	TC	TC	CC	TC	GC	GG	GG	GG	GG	TT	CC	AA	TC	-9	TT	AA	CC	-9	AA	GG	TC	TT	GA	GA	TT	CC	TT	AA	GG	AA	TC	GA	TG	AA	TT	TT	GG	CC	AA	-9	CC	GG	TT
BRS_F9	AA	GA	GG	AA	GG	CC	TC	TC	CC	TC	GC	GG	GA	GA	GG	TC	CC	AA	CC	TT	TT	AA	CC	TT	GA	TG	TC	TT	GA	GA	CC	CC	TT	AA	GG	AA	CC	GG	TG	AA	TT	TT	GG	CC	AA	GG	CA	GA	TG
COR_01	TA	GA	GA	CC	GA	CC	TT	CC	GC	TT	GG	GA	GG	GG	GA	TT	CC	TA	CC	TT	TT	AA	CC	TT	AA	GG	TC	TT	GA	AA	TC	CC	TT	GA	GG	GA	CC	GA	TG	AA	TG	TT	GG	CC	AA	GA	CA	GG	GG
COR_02	AA	GG	GG	CA	GA	TC	TC	TC	CC	CC	CC	GG	GG	GG	GA	TT	CC	AA	CC	TT	TT	AA	CC	TT	GA	TT	TT	TT	GA	GA	TT	CC	TT	GG	GG	AA	CC	GG	GG	AA	TT	TT	TG	CC	GA	GA	CC	GG	TT
COR_03	AA	GG	GG	CA	AA	TC	TT	CC	CC	CC	GG	GA	GG	GG	GG	TT	TC	AA	CC	TT	TT	AA	CC	TT	AA	GG	CC	TT	AA	AA	TC	CC	TT	GA	GG	AA	TC	GG	TT	AA	TT	TT	GG	CC	AA	GG	AA	GG	TT
COR_04	TA	GG	GG	CC	GG	CC	TC	TC	CC	CC	GG	GG	GG	GG	GA	TT	TC	AA	CC	TT	TT	AA	CA	TT	AA	GG	CC	TT	AA	AA	TC	GC	TC	GG	GG	AA	TT	GG	TT	GA	-9	TT	TG	CC	AA	GG	AA	GG	TT
COR_05	TA	GA	GG	CA	GG	CC	TC	CC	GC	TC	GG	GG	GG	GG	GA	TC	TC	AA	CC	TT	TC	GA	CC	TT	GA	GG	CC	TT	AA	AA	TC	CC	TT	AA	GG	AA	CC	GG	TT	AA	GG	TT	GG	CC	AA	GG	CA	GG	TT
COR_06	AA	GA	GG	CC	GA	CC	CC	TT	GG	TC	GG	GA	GG	GG	GG	TT	CC	AA	CC	TT	TT	AA	CC	TT	GG	TG	TC	TT	GG	AA	CC	CC	TT	GA	GG	GA	CC	GA	TT	GA	TT	TT	GG	CC	AA	GG	CC	GG	TT
COR_07	TT	GA	AA	CC	GA	CC	TC	TC	GC	TT	GG	GG	GG	GG	GA	TT	TC	AA	TC	TC	TT	AA	CC	TC	GG	TG	TC	TC	GG	AA	TT	GC	TT	GA	GG	AA	TC	GA	TT	GA	TG	TT	GG	CC	AA	GA	CC	GA	TG
COR_08	AA	GA	GG	CA	AA	CC	CC	TT	CC	CC	GG	GA	GG	GG	GG	TT	TC	AA	CC	TC	TT	AA	CC	TT	GA	TT	TT	TT	GA	AA	TT	CC	TT	GA	GG	GA	CC	GG	TT	AA	TT	TT	GG	CC	AA	GA	CC	AA	TT
COR_09	TA	GA	GA	AA	GA	TT	TC	CC	GC	CC	GG	GG	GG	GG	GA	TC	CC	TA	TC	TC	TC	AA	CC	TT	AA	TT	TT	TC	GA	GA	TC	CC	TT	GG	GG	AA	TC	GG	TG	GA	-9	TT	GG	CC	AA	GG	AA	GG	TT
COR_10	AA	GG	GA	CC	GA	CC	TT	CC	GC	TC	GC	GG	GG	GG	GG	TC	TT	AA	CC	TT	TC	AA	CC	TC	AA	TG	TC	TT	GA	AA	TC	CC	TT	-9	GG	AA	CC	GG	TG	AA	TG	TC	GG	CC	AA	GG	CA	GA	TG
COR_11	AA	AA	-9	CC	GA	TT	TT	CC	CC	TC	GC	GG	GG	GG	GG	TC	TC	AA	CC	TC	TT	AA	CC	TC	GA	TG	TT	TT	AA	AA	TT	CC	TT	AA	GG	AA	CC	GA	TT	GA	TG	TT	GG	CC	AA	GA	CA	GA	TG
COR_F1	AA	GA	GG	CA	GA	TT	TC	-9	CC	TC	GG	GG	GG	GG	GG	TT	TC	TA	CC	TT	-9	AA	CC	TT	GA	TG	TC	TT	AA	AA	TC	CC	TT	-9	GG	AA	-9	GG	TT	AA	TT	TT	GG	CC	GA	-9	CC	GG	TT
COR_F2	TA	GG	GG	CA	GG	TC	TT	CC	GG	TC	GG	GG	GA	GA	GA	TC	TC	AA	CC	TT	TC	GA	CA	TT	AA	GG	TC	TT	GA	AA	TT	CC	TT	GA	-9	AA	CC	GG	TG	AA	TT	TT	GG	CC	AA	AA	CC	GA	TG
COR_F3	TA	GA	GG	CC	AA	TC	TC	TC	CC	TC	GG	GG	GG	GG	AA	TT	-9	TA	CC	TT	TC	GA	CC	TC	AA	TT	TT	TC	GA	AA	TC	GG	TT	AA	GG	AA	CC	GG	GG	AA	TT	TT	GG	CC	AA	GA	CA	GA	TT
COR_F4	AA	GA	GG	CA	GG	CC	TT	CC	CC	TC	GG	GG	GG	GG	GA	TC	TC	AA	CC	TT	TT	AA	CC	TT	GA	TG	TC	TT	GA	GA	TC	CC	TT	GA	GA	GA	TC	GA	TG	GA	TG	TT	GG	CC	GA	-9	CC	GG	TT
COR_F5	AA	AA	GG	CA	GG	-9	TC	TC	GC	-9	-9	GG	GG	GG	GA	TT	CC	AA	CC	TT	TT	AA	CC	TT	GA	TG	TC	TT	GG	-9	TT	-9	TT	GA	GA	AA	CC	GG	-9	AA	GG	TT	-9	CC	-9	AA	CC	GG	TT
COR_F6	AA	GA	GG	CA	GG	TC	-9	CC	CC	TC	-9	GG	GG	GG	GG	-9	TT	AA	CC	TT	CC	GA	CC	TC	AA	-9	-9	TT	AA	AA	TC	GC	TT	AA	GG	AA	CC	GG	GG	AA	-9	TT	TG	CC	-9	AA	CC	GA	TT
COR_F7	-9	GG	GA	CA	GG	CC	TC	-9	CC	CC	GC	GG	GG	GG	GG	TT	-9	TT	CC	TT	TT	AA	CC	TT	AA	TG	TC	TC	GG	AA	CC	CC	TT	GA	GA	GA	CC	GG	TG	GA	TT	TT	GG	CC	-9	GA	CC	GG	TG
COR_F8	AA	AA	GG	CC	GA	TT	TC	CC	GC	CC	GC	GG	GG	GG	GA	TC	CC	AA	CC	TT	TC	AA	CA	TT	AA	TG	TC	TT	AA	AA	TC	CC	TT	AA	GG	AA	CC	GG	TT	AA	TT	TT	GG	CC	AA	GG	CC	GG	TT
COR_F9	-9	GG	GA	CA	GA	-9	-9	-9	CC	CC	-9	GG	-9	GG	GA	TT	CC	AA	-9	TC	CC	-9	CC	CC	GA	TG	TT	TT	GA	AA	TT	CC	TT	AA	GG	AA	CC	GA	TG	GA	TG	TT	GG	CC	AA	GA	CC	GG	TT
GRB_01	TA	AA	GG	CC	GG	CC	CC	TT	CC	CC	GC	GG	GA	GA	GA	TC	TT	AA	CC	TC	TC	GA	CC	TC	GA	TG	TC	TT	AA	AA	CC	CC	TT	GA	GG	-9	CC	GA	TG	AA	TG	TT	TG	CC	AA	GG	AA	GA	TT
GRB_02	TA	GG	GG	CC	GG	CC	TC	TC	CC	TC	GG	GG	GG	GA	GA	TC	CC	AA	CC	TT	TT	AA	CC	TT	GA	TT	TT	TC	GA	AA	TC	CC	TT	GA	GG	GA	CC	GA	TG	AA	TG	TC	GG	TC	AA	GG	CC	GG	TG
GRB_03	TA	GA	GG	CC	GG	TC	TT	CC	CC	CC	GG	GG	GG	GG	GG	TC	CC	AA	CC	TT	TT	AA	CC	TT	GA	GG	TC	TT	AA	GA	CC	CC	TT	GA	GG	GA	CC	GA	TG	AA	GG	TT	GG	CC	AA	GA	CC	GG	TG
GRB_04	TA	GA	GA	CA	GG	CC	TT	CC	CC	CC	GG	GG	GA	GA	GG	TT	TT	AA	CC	TT	CC	GA	CC	TT	GA	TT	TT	TC	GA	AA	TC	CC	TT	GA	GG	GA	CC	GG	TG	AA	GG	TT	GG	CC	AA	GG	CC	GG	TT
GRB_05	TA	GA	GG	AA	AA	CC	TT	CC	GC	-9	GG	GG	GG	GG	GG	TT	TC	AA	CC	TT	TT	AA	CA	TT	GA	TT	TT	TC	GA	GA	CC	CC	TT	GA	GG	AA	CC	GA	TT	AA	TG	TT	TT	CC	AA	GA	CC	GG	TG
GRB_06	TA	GA	GG	CC	AA	CC	TT	CC	GC	TC	GC	GG	GG	GG	GG	TT	CC	AA	CC	TT	TC	AA	CA	TT	AA	TT	TT	TT	AA	GA	CC	CC	TT	GA	GG	GA	CC	GG	GG	GA	TG	TT	GG	CC	AA	GG	CA	GG	TG
GRB_07	TT	AA	GG	CA	AA	CC	TT	CC	CC	CC	GG	GG	GG	-9	GG	TT	TC	AA	CC	TT	TC	GA	CC	TC	AA	TT	TT	TC	GG	AA	TC	GC	TT	AA	GG	AA	CC	GG	TG	AA	TT	TC	TG	CC	GA	GG	CA	GA	TT
GRB_08	AA	GG	GG	AA	GG	CC	TC	TC	CC	TC	GC	GG	GG	GG	GG	TT	TC	AA	CC	TT	TC	AA	CC	TT	GA	TG	TC	TT	AA	GA	TC	CC	TC	GA	GG	AA	CC	GG	TT	AA	TG	TT	GG	CC	AA	GA	CA	GA	GG
GRB_09	AA	GG	GG	CA	AA	CC	TT	CC	CC	CC	GC	GG	GG	GG	GG	TC	TC	AA	CC	TC	TT	AA	CC	TC	AA	GG	CC	TC	GA	AA	TC	CC	TT	GG	-9	AA	TC	GG	TT	AA	TT	TT	GG	CC	GA	GG	AA	GG	TG
GRB_10	AA	GG	GG	CA	GA	CC	TT	CC	CC	TC	GG	GG	GG	GG	GG	TC	CC	AA	CC	TC	TC	AA	CC	TT	GA	TG	TC	TT	AA	AA	CC	CC	TT	AA	GG	AA	CC	GG	TG	AA	TT	TT	GG	CC	AA	GG	CA	GA	TG
GRB_F1	TA	GA	GG	CA	GA	CC	TC	TC	CC	TC	CC	GG	GG	GG	GG	TT	TT	AA	CC	TT	TT	AA	CC	TT	AA	TT	TT	TT	AA	AA	TC	CC	TT	GA	GG	AA	CC	GG	GG	AA	GG	TC	TG	CC	AA	GG	CC	GG	TG
GRB_F10	AA	GG	GG	CC	AA	CC	TC	TC	CC	CC	GG	GA	GG	GG	GA	TT	CC	AA	CC	TC	TT	AA	CA	TT	GG	TG	TC	TT	AA	AA	TC	GC	TC	AA	GG	AA	CC	GG	GG	GG	TT	TT	GG	CC	AA	GA	CA	GG	TT
GRB_F2	AA	GG	GA	CA	-9	CC	TC	TC	CC	TC	GC	GG	GG	GG	GG	TT	TC	TA	CC	TT	TT	AA	CC	TC	AA	TT	TT	TC	GA	AA	CC	CC	TT	GA	GG	AA	TC	GG	-9	GA	TT	-9	TG	CC	GA	GA	CA	GG	TT
GRB_F3	AA	GG	GG	CA	GA	CC	TT	CC	CC	TC	GC	GG	GG	GA	GA	TC	CC	AA	CC	TT	TT	AA	CC	TC	AA	TG	TC	TT	AA	AA	TC	CC	TC	GA	GG	AA	CC	GA	TG	AA	TG	TT	GG	CC	AA	GG	CA	GG	TT
GRB_F4	AA	GA	GG	CC	AA	CC	TC	-9	GC	TC	GG	GG	GG	GG	GG	TT	TC	AA	TC	TC	TT	AA	CC	-9	GA	GG	CC	TC	GA	GA	TC	CC	TC	GA	GA	AA	CC	GG	TT	GA	TG	TC	TT	CC	AA	GG	CC	GG	TT
GRB_F5	AA	GA	GG	CC	GG	CC	TC	CC	CC	CC	GG	GG	GA	GA	GA	TT	-9	AA	CC	TT	TT	AA	CA	TC	AA	GG	CC	TT	AA	AA	TC	GC	TT	GA	GA	AA	CC	GG	TT	GA	TT	TT	TG	CC	GA	GG	AA	GA	TG
GRB_F6	AA	AA	GG	CC	AA	TC	TC	CC	CC	TC	GG	GG	GG	GG	AA	TT	CC	AA	CC	TT	TT	AA	CA	TT	AA	TT	TT	TT	AA	AA	TC	GC	TT	AA	GG	AA	CC	GG	TT	GA	TT	TT	TT	CC	AA	GA	CC	GG	TT
GRB_F7	AA	GA	GG	CA	GG	TC	TC	TC	CC	CC	GC	GG	GG	GG	GG	TT	CC	AA	CC	TT	TC	AA	CC	TC	AA	TG	TC	TC	GA	AA	TT	CC	TT	GA	GA	AA	CC	GA	TT	GA	TT	TT	TG	CC	AA	AA	CC	GG	TT
GRB_F8	AA	GA	GG	CC	GA	CC	TC	CC	CC	CC	CC	GG	GG	GG	GG	TT	TC	AA	CC	TT	TT	AA	CA	TC	AA	TG	TC	TT	GA	AA	TT	CC	TC	AA	GG	GA	CC	GG	GG	GG	TT	TC	TT	CC	AA	AA	CC	GA	GG
GRB_F9	AA	GG	GG	CC	GA	CC	TT	CC	CC	-9	GG	GG	GA	AA	GG	TT	CC	AA	CC	TT	TC	AA	CC	TT	AA	TG	TC	TT	AA	AA	TC	CC	-9	AA	GG	GA	CC	GG	TG	AA	TT	TT	GG	CC	AA	GG	CA	GG	TG
GRY_01	TA	GA	GA	CC	GG	TC	TT	CC	CC	CC	GG	GG	GG	GG	GA	TT	TC	TA	CC	TT	TC	GA	CC	TT	GA	GG	CC	TT	GA	GA	TC	CC	TT	AA	GG	AA	CC	GG	TG	AA	TT	TT	GG	CC	AA	GG	CA	GG	TT
GRY_02	TA	GA	GG	CA	AA	CC	TC	-9	CC	TC	GC	GG	GG	GG	GG	TT	-9	AA	CC	TC	TC	GA	CC	TT	GA	GG	CC	TC	GA	GA	TT	CC	TT	AA	GG	AA	CC	AA	TG	AA	TT	TC	GG	CC	AA	GG	CA	GG	TT
GRY_03	AA	AA	GA	CA	GA	TC	TC	TC	CC	TT	GC	GG	GG	GG	GG	TT	CC	AA	CC	TT	TC	GA	CC	TT	AA	TT	TT	TT	GG	AA	TT	GC	TT	GA	GG	AA	CC	GG	TT	AA	TG	TC	GG	CC	GA	GA	CA	GG	TT
GRY_04	AA	AA	GG	CA	GG	TC	TT	CC	GC	TT	GG	GG	GG	GG	GA	TC	TC	TA	CC	TT	TC	AA	CC	TT	AA	TG	TC	TT	AA	AA	TT	GC	TC	GG	GG	GA	CC	GG	GG	AA	TT	TT	GG	CC	GA	GG	CA	GA	TG
GRY_05	AA	AA	GG	AA	GA	CC	TT	CC	CC	TC	GG	GG	GG	GG	GA	TT	TC	TA	CC	TT	TT	AA	CC	TT	GA	TG	TC	TT	AA	AA	TC	CC	TT	AA	GG	AA	CC	GA	TT	AA	TG	TT	TG	CC	AA	GA	CC	GG	TT
GRY_06	AA	AA	AA	CA	GG	CC	TC	TC	CC	TC	GC	GG	GG	GG	GG	TT	CC	AA	TC	TC	TT	AA	CC	TT	AA	TG	TC	TT	GA	AA	TT	CC	TT	GG	-9	AA	CC	AA	TG	AA	TT	TC	GG	CC	AA	GG	CA	GG	TT
GRY_07	TA	GG	GG	CA	GA	CC	TC	TC	CC	TC	GC	GG	GG	GG	GG	TC	TC	TA	CC	TT	TT	AA	CC	TT	GA	TG	TC	TC	GA	GG	-9	GC	TT	AA	GG	AA	CC	AA	TG	AA	TG	TT	GG	CC	-9	GG	AA	GA	TT
GRY_08	TA	AA	GA	CC	GA	TC	TT	CC	GC	TT	GG	GG	GA	GA	GA	TC	CC	AA	TC	TC	TC	AA	CA	TT	GG	TG	TC	TT	AA	AA	TC	GC	TC	GG	GG	-9	CC	GG	TG	AA	GG	TT	TT	CC	AA	GG	CC	GG	TT
GRY_09	TA	AA	GG	CC	GG	CC	TT	CC	CC	TC	GG	GG	GG	GG	GG	TT	TT	TA	CC	TT	TC	GA	CC	TT	AA	TG	TC	TT	AA	AA	TT	GG	TT	AA	GG	AA	CC	GG	TT	AA	TG	TT	GG	CC	AA	GG	CA	GG	TT
GRY_10	AA	GA	GG	CC	GG	CC	TC	TC	CC	TT	GG	GG	GG	GG	GG	TT	CC	AA	CC	TC	TT	AA	CC	TT	GA	TG	TC	TT	AA	AA	TT	CC	TT	GA	GG	-9	TC	GA	TG	AA	TT	TC	GG	CC	AA	GG	CA	GA	TT
GRY_11	AA	GA	GG	CA	GG	CC	CC	TT	CC	TC	GC	GG	GG	-9	GA	TT	TC	AA	CC	TT	TT	AA	CC	TT	GA	TT	TT	-9	GA	AA	-9	-9	TT	GA	-9	AA	CC	-9	TT	GA	-9	TT	TG	CC	AA	-9	-9	GG	TT
GRY_12	TA	GA	GG	-9	GA	TC	TT	CC	GC	TC	CC	GG	GG	GG	GA	TT	TT	TA	CC	TC	TT	AA	CC	TT	GA	TG	TT	TT	AA	AA	TT	CC	TT	GG	GG	AA	CC	GG	TG	GA	TT	TT	GG	CC	AA	AA	CC	GG	TT
GRY_F1	TA	GG	GG	CC	GG	TT	TC	TC	CC	TC	GG	GG	GG	GG	GG	TC	CC	AA	CC	TT	TT	AA	CC	TT	AA	TG	TT	TC	GG	AA	TC	GC	TT	AA	GG	GA	CC	GG	-9	GA	TT	TC	TG	TC	AA	GA	CA	GG	GG
GRY_F2	-9	-9	-9	-9	GA	-9	-9	-9	-9	-9	-9	-9	-9	-9	GG	-9	-9	-9	-9	-9	-9	AA	-9	-9	AA	-9	-9	-9	-9	-9	TC	CC	-9	-9	-9	-9	-9	-9	-9	-9	-9	-9	GG	-9	-9	GG	-9	GG	-9
GRY_F3	TA	GG	GG	CC	GA	TC	TT	CC	CC	TT	GG	GG	GG	GG	GA	TT	TC	TA	TC	TC	TT	AA	-9	TC	GA	TG	TT	TT	GG	GA	-9	CC	TT	-9	GA	AA	CC	GG	TT	AA	GG	TT	TG	CC	GA	GG	AA	GA	TG
GRY_F4	AA	GA	GG	CA	GG	CC	TT	CC	CC	TC	CC	GG	-9	AA	GA	TT	TT	AA	CC	TT	CC	GA	CC	TC	GA	TG	TC	TT	GA	GA	TT	GC	TT	GG	GA	AA	TC	GG	TT	AA	TT	TT	TG	CC	-9	GA	CA	GG	TT
GRY_F5	AA	GA	GA	-9	GA	CC	CC	TC	CC	CC	GC	-9	GA	GA	GA	TT	CC	AA	CC	TT	TC	GA	CC	TT	AA	-9	TC	-9	GA	GA	TC	CC	TT	GA	GG	AA	CC	GG	TT	AA	TT	TT	TT	CC	AA	GG	CA	GA	TT
GRY_F6	TA	GA	GG	CA	GG	CC	TT	CC	CC	TT	GG	GG	GG	GG	AA	TC	CC	AA	CC	TT	TC	GA	CC	TT	AA	TG	-9	TT	AA	AA	TT	CC	TT	GA	GG	AA	TC	GA	TG	GA	TT	TT	GG	CC	-9	GG	AA	GG	TT
GRY_F7	AA	GG	GA	CA	GA	TC	TC	CC	CC	CC	GC	GG	GG	GG	GA	TT	CC	AA	TC	TC	TC	GA	CA	TT	AA	TG	TT	-9	AA	-9	TT	CC	TT	GA	GG	-9	-9	GG	TG	AA	TG	TC	TT	CC	AA	GA	CC	GG	GG
GRY_F8	AA	GA	GG	CA	AA	TC	TT	CC	GC	TC	GG	GG	GG	GG	GG	TT	TC	AA	CC	TT	TC	GA	CC	TC	GA	-9	TC	TC	GA	AA	CC	CC	TT	AA	GG	GA	CC	GA	-9	GA	TG	-9	TG	CC	AA	GA	CA	GA	TG
GRY_F9	AA	GG	-9	CC	GA	-9	CC	TT	GC	TC	-9	GG	GG	GG	GA	TT	CC	AA	CC	TT	TT	AA	CC	CC	GA	TG	TC	TT	AA	AA	TT	GG	TT	GA	GG	AA	CC	GA	GG	GA	TG	TT	TG	CC	AA	AA	CC	GG	TT
JEZ_01	AA	GG	GG	CC	GA	CC	TT	CC	GC	TC	GG	GG	GA	GA	GG	TC	TC	AA	CC	TT	TT	AA	CC	TC	AA	TG	TT	TT	GA	AA	CC	CC	TC	-9	GG	GA	CC	GG	TG	AA	TG	TT	GG	CC	AA	AA	CC	GG	TG
JEZ_02	TT	GG	GG	CA	GG	TC	TT	CC	CC	CC	GG	GG	GG	GG	GG	TT	CC	AA	CC	TC	TC	GA	CA	TC	AA	TG	TC	TT	-9	AA	TC	GC	TT	AA	GG	AA	CC	GG	GG	AA	TG	TT	GG	CC	AA	GG	CA	GG	TG
JEZ_03	AA	GA	GG	CC	GG	CC	TC	TC	GC	TC	CC	GG	GG	GG	GG	TT	TC	AA	CC	TT	TT	AA	CA	TT	AA	TG	TT	TT	AA	AA	CC	CC	TC	GA	GG	GA	TC	GG	GG	GA	TT	TT	GG	TC	AA	GA	CA	-9	TT
JEZ_04	TA	GG	GA	-9	AA	CC	TC	TC	CC	TC	GC	GG	GG	GG	GG	TT	CC	AA	CC	TT	TC	AA	CC	TC	GA	TT	TT	TT	AA	GG	CC	CC	TC	GA	GG	-9	CC	GG	TT	AA	TT	TT	GG	CC	AA	AA	CC	GA	TT
JEZ_05	AA	GG	AA	CA	AA	TC	TT	CC	CC	TC	GG	GG	GG	GG	GA	TT	TC	TA	CC	TT	TC	GA	CA	TT	AA	TT	TT	TT	GA	AA	TC	GC	TC	GA	GG	AA	CC	GG	TT	GA	TG	TT	GG	CC	AA	GA	CA	GG	TT
JEZ_06	AA	GA	GG	CA	GG	CC	TC	TC	CC	TC	GG	GG	GG	GG	GA	TT	CC	TA	CC	TT	TT	AA	CC	TT	AA	TG	TC	TC	GA	AA	TC	GC	TC	AA	GG	-9	CC	GG	TT	GG	TT	TT	GG	CC	AA	AA	CC	GG	TT
JEZ_07	TA	GA	GA	AA	GA	CC	TC	TC	CC	TC	GG	GG	GG	GG	GA	CC	TC	AA	CC	TT	TC	AA	CC	TT	AA	TT	TT	TT	GA	AA	TC	CC	TC	-9	GG	AA	CC	GG	TT	GA	TG	TC	GG	CC	AA	GA	CA	GA	TG
JEZ_08	TA	GA	GA	CC	GG	CC	TC	TC	GC	-9	GG	GG	GG	GG	GA	TC	TC	TA	CC	TC	TT	AA	CC	TT	GA	TG	TC	TT	AA	AA	TC	GC	TC	-9	GG	AA	CC	GG	TG	GA	TT	TT	GG	CC	AA	GA	CC	GG	TT
JEZ_09	TA	GA	GA	CC	GG	TC	TT	CC	CC	CC	GC	GG	GG	GG	GG	TC	CC	AA	CC	TT	TC	AA	CA	TT	GA	TG	TC	TT	AA	AA	CC	CC	TT	GA	GG	AA	CC	GG	TG	AA	TG	TT	GG	CC	AA	GA	CC	GG	TT
JEZ_10	TT	AA	GA	CC	GA	CC	TC	CC	CC	CC	CC	GG	GG	GA	AA	TT	CC	TA	TC	TC	TC	AA	CA	TT	GA	TG	TC	TT	AA	AA	TT	GC	TT	GA	GG	GA	TC	GG	TT	AA	TG	TC	GG	CC	AA	-9	CC	GG	TT
JEZ_11	TA	GG	GG	CC	GA	CC	TT	CC	CC	TC	GG	GG	GG	GG	GA	TT	TC	AA	CC	TT	TC	GA	CC	TT	AA	TT	TT	TT	AA	AA	CC	CC	TC	GA	GG	AA	CC	GG	TG	AA	TT	TC	GG	CC	AA	GG	AA	GG	TG
JEZ_12	AA	GG	GA	CA	GA	CC	TC	CC	GC	TC	GC	GG	GG	GG	GA	TT	CC	AA	CC	TT	TT	AA	CC	TC	GA	GG	CC	TT	AA	GA	TC	GC	TC	GA	GG	GA	CC	GA	TG	GG	TT	TC	GG	CC	AA	AA	CC	GA	TT
JEZ_F1	AA	GA	GG	CC	GG	CC	-9	CC	CC	TT	GC	GG	GG	GG	GA	TT	TC	AA	CC	TC	TT	AA	CA	TT	AA	TG	TC	TT	AA	GA	TT	GC	TC	AA	GG	AA	CC	GA	TG	AA	TG	TC	TG	CC	AA	-9	CC	GG	TT
JEZ_F10	TA	GG	GG	CA	AA	CC	TT	CC	CC	CC	GG	GG	GG	GG	GA	TT	TC	TA	CC	TT	TT	AA	CA	TT	AA	TT	TT	TT	AA	GA	CC	CC	TT	AA	GG	GA	CC	GA	TG	GA	TG	CC	TG	CC	AA	GG	CC	AA	GG
JEZ_F2	TA	GG	GG	CA	GA	CC	TC	CC	CC	TC	GG	GG	GG	GG	AA	TT	TC	AA	CC	TT	TC	GA	CA	TC	GA	TT	TT	TT	AA	GA	TT	CC	TC	GA	GG	GA	CC	GG	TT	AA	TG	TC	TG	CC	AA	GG	AA	GG	TG
JEZ_F3	AA	GG	GA	CC	GA	CC	TT	CC	CC	TC	GG	GG	GG	GG	GG	TC	TT	AA	TC	TC	TT	AA	CC	TT	GA	TG	TC	TT	AA	GA	TC	CC	TT	AA	GG	GA	CC	GG	TT	GA	TT	TT	-9	CC	AA	GA	CA	GG	TT
JEZ_F4	TA	GA	GG	CC	GA	CC	TT	CC	CC	TT	GG	GG	GG	GG	GG	TT	TC	AA	CC	TT	TT	AA	CC	-9	GA	TG	TC	TT	GA	AA	TC	GC	TC	GA	-9	AA	CC	GG	TG	AA	GG	TT	GG	CC	GA	GA	CA	GA	TT
JEZ_F5	AA	GG	GG	AA	GG	CC	TT	CC	CC	TT	GG	GG	GG	GG	GG	TC	TC	AA	CC	TT	TT	AA	CA	TT	GG	TG	TC	TC	GA	AA	TT	CC	-9	GA	GA	GA	CC	GG	TG	GA	TG	TT	TG	CC	AA	GA	CA	GG	TT
JEZ_F6	TA	GA	GG	CC	AA	CC	TT	CC	CC	CC	GG	GG	GG	GG	GG	TT	CC	AA	TC	TC	TT	AA	CA	TT	GA	GG	TC	TT	AA	AA	TT	GC	TC	GA	GA	AA	CC	GG	TT	AA	GG	TT	TT	CC	GA	GA	CC	GA	TT
JEZ_F7	TA	GA	GG	CA	GA	CC	TC	TC	CC	CC	GG	GG	GA	GA	GA	TT	CC	TA	TC	TC	TT	AA	CA	TC	AA	TT	TT	TC	GA	AA	CC	CC	TT	GA	GG	GA	CC	GG	GG	GA	TG	TT	TG	TC	AA	GG	CA	GG	TT
JEZ_F8	AA	GG	GG	CA	GA	CC	TT	CC	CC	TC	GG	GG	GA	GA	GG	CC	TC	AA	CC	TT	TC	AA	CA	TT	AA	TT	TT	TT	GA	GA	TC	CC	TC	GA	GA	AA	CC	GG	TG	AA	GG	TC	TG	CC	AA	GA	CC	GA	TT
JEZ_F9	AA	GA	GA	CC	GA	CC	TC	TC	CC	TC	GC	GG	GG	GG	GA	CC	TC	AA	TC	TC	TT	AA	CC	TT	AA	TT	TT	TT	GG	GA	TC	CC	TT	AA	GG	AA	TC	GG	TG	GA	TG	TT	GG	CC	AA	GG	CA	AA	TT
LUT_01	TA	GG	GG	AA	GA	TC	TC	TC	CC	TC	GC	GG	GG	GG	GA	TC	TT	AA	CC	TT	TT	AA	CC	TT	GA	TG	TC	TC	GA	AA	CC	CC	TT	GA	GG	AA	CC	GG	TT	AA	TG	TC	TT	CC	GA	GA	CC	GG	TT
LUT_02	TA	GG	GA	CC	GA	CC	TC	TC	CC	CC	GG	GG	GG	GG	GA	TT	TC	AA	CC	TT	TT	AA	CA	TT	GA	TG	TC	TC	GG	AA	CC	CC	TT	AA	GG	AA	CC	GG	GG	AA	TG	TT	GG	CC	AA	GA	CC	GG	TT
LUT_03	AA	GA	GG	CC	AA	CC	TC	CC	CC	TC	GG	GG	GG	GG	AA	TT	CC	AA	TC	TC	TC	AA	CC	TC	AA	TG	TC	TT	GA	AA	TT	GC	TC	GG	GG	AA	CC	GA	TT	AA	TG	TT	TG	CC	AA	GG	CA	GG	TT
LUT_05	TA	GG	GA	CA	AA	CC	TC	TC	CC	TC	GG	GG	GG	GG	GA	TT	TC	AA	CC	TT	TT	AA	CA	TT	GG	TT	TT	TT	GA	AA	TC	CC	TC	GG	GG	AA	CC	GG	TG	AA	TT	TT	TG	CC	AA	GA	CC	GG	TT
LUT_06	TA	GG	GG	CA	GA	TC	TT	CC	CC	TC	GC	GG	GG	GG	GA	TT	TC	AA	CC	TT	TT	AA	CC	TT	AA	GG	CC	TC	GA	AA	TC	CC	TT	AA	GG	AA	CC	GG	TG	GA	TT	TC	GG	CC	GA	GA	CA	GA	TT
LUT_07	AA	GA	GG	CC	GA	TC	TC	TC	CC	CC	GC	GG	GG	GG	GA	TT	TC	AA	TC	TC	TC	AA	CC	TT	GA	TG	TC	TT	AA	GA	TC	CC	TT	GG	GG	AA	CC	GA	GG	GA	TT	TT	TG	CC	AA	AA	CC	GA	TT
LUT_08	AA	AA	GG	CC	GA	CC	TC	CC	CC	TC	GC	GG	GG	GG	GA	TC	TT	TA	CC	TT	TC	AA	CC	TC	AA	TG	TC	TC	GA	GA	TC	GC	TT	GA	GG	AA	CC	GG	TT	GA	TG	TC	TT	CC	AA	GG	CA	GG	TT
LUT_09	AA	-9	GG	CA	GA	CC	CC	TT	CC	CC	GC	GG	GG	GG	GG	TT	CC	AA	TC	TC	TC	AA	CC	TT	AA	TG	TC	TC	GA	AA	TC	CC	TT	GA	GG	GA	CC	GA	GG	GA	TT	TT	TG	CC	AA	GG	AA	GG	TT
LUT_10	AA	GG	GG	CC	GA	CC	TC	TC	CC	CC	GC	GG	GG	GG	AA	TT	TC	AA	CC	TT	TT	AA	CC	TT	AA	TT	TT	TC	GA	GA	TC	CC	TT	AA	GG	AA	TC	GG	TT	AA	TG	TT	GG	TC	AA	GG	CC	GG	TT
LUT_11	AA	GG	GG	-9	AA	CC	TC	TC	CC	TC	CC	GG	GA	GA	GG	TT	TC	AA	CC	TT	TT	AA	CC	TC	AA	TT	TT	TC	GA	GA	TC	CC	TT	GG	GG	GA	TC	GG	TG	AA	TT	TC	TT	CC	AA	GG	CC	GA	TT
LUT_F1	TA	GA	GG	CA	GA	CC	TT	CC	CC	TT	GG	GG	GG	GG	AA	TC	TC	AA	CC	TT	TT	AA	CC	TC	GA	TG	TC	TT	AA	AA	TT	GC	TT	GA	GG	GA	CC	GA	-9	GA	-9	TT	TG	CC	AA	AA	CC	GA	TT
LUT_F10	TA	GA	GG	CA	GA	CC	TC	TC	CC	CC	GG	GG	GG	-9	GG	TC	TC	AA	CC	TT	-9	AA	CC	TT	AA	TG	TC	TT	GA	AA	CC	-9	TC	-9	GA	-9	CC	-9	TT	AA	TG	TT	TG	CC	GA	GA	CA	GG	TG
LUT_F11	TA	GA	GG	CC	GA	CC	CC	TT	GC	TC	GG	GG	GG	GG	GA	TT	TC	AA	CC	TT	TT	AA	CA	TC	-9	GG	CC	TT	GA	AA	TC	CC	TC	GA	GG	AA	CC	GG	-9	AA	TT	TC	TG	CC	AA	GA	CC	GG	TG
LUT_F2	AA	GG	GG	CA	GA	TC	TC	TC	CC	CC	GC	GG	GG	GG	GG	TT	-9	TA	CC	TT	TT	AA	CC	TC	AA	GG	TC	TT	GA	AA	CC	CC	TT	GA	GG	GA	TC	GG	TT	GA	TG	TT	GG	CC	AA	GG	CC	GG	TT
LUT_F3	TA	GA	GA	-9	GA	CC	TT	CC	CC	TC	GG	GG	GG	GG	GA	CC	TC	AA	CC	TT	TT	AA	CC	TC	-9	GG	CC	TT	GA	AA	TC	GC	TC	AA	GG	AA	CC	GG	TT	GA	TT	TT	GG	CC	AA	GA	CC	GG	TT
LUT_F4	AA	GA	GG	CA	GA	CC	TT	CC	CC	TC	GG	GG	GG	GG	GA	TT	CC	AA	CC	TT	TT	AA	CC	TT	AA	TG	TC	TT	GG	GA	TC	CC	TT	AA	GG	AA	CC	GG	TT	GA	TG	TT	TT	CC	AA	GG	CA	GG	TT
LUT_F5	AA	GA	GG	CA	GA	CC	CC	TC	GG	TT	GC	GG	GG	GG	GA	TT	CC	AA	TC	TC	TC	AA	CC	TT	AA	GG	CC	TC	GG	GA	TT	GC	TT	AA	GG	AA	CC	GG	GG	GG	TT	TT	GG	CC	AA	-9	CC	GA	TT
LUT_F7	TA	GG	GG	CC	AA	CC	CC	TC	CC	-9	GC	GG	GG	GG	AA	TT	CC	AA	CC	TT	TT	AA	CC	TC	GG	TT	TT	TC	GG	AA	TC	CC	TT	GA	GG	GA	CC	GA	TG	AA	TG	TT	TG	CC	AA	GA	CC	GG	TT
LUT_F8	AA	GG	GG	CC	AA	CC	TT	CC	CC	TC	GC	GG	GA	GA	GG	TT	TC	AA	CC	TT	TT	AA	CC	TT	AA	TG	TC	TC	GA	GA	TC	CC	TT	-9	GG	AA	CC	GA	GG	AA	TG	TC	TG	CC	AA	GA	-9	AA	TG
LUT_F9	TA	GA	GG	CC	AA	CC	TC	TC	CC	TC	GC	GG	GG	GG	AA	TC	TT	TA	CC	TC	TC	GA	CC	TC	GA	TT	TT	TC	GA	GA	CC	CC	TT	GA	GA	GG	CC	GA	TG	AA	TG	TT	GG	CC	AA	GA	CA	-9	TG
MGY_01	TA	GG	GG	CA	GG	CC	TC	TC	CC	CC	GG	GG	GG	GG	GG	TT	TC	AA	CC	TT	CC	GA	CC	TT	GA	GG	CC	TT	AA	AA	-9	CC	TT	AA	GG	AA	CC	GG	GG	AA	GG	TT	GG	CC	AA	GG	CC	GG	GG
MGY_02	TA	GA	GG	CC	GA	TC	TC	TC	CC	CC	GG	GG	GG	GG	GG	TT	CC	AA	CC	TC	CC	GA	CC	TT	AA	TG	TC	TT	GG	AA	TC	GC	TT	GA	GG	AA	CC	GG	TT	AA	TG	TT	GG	CC	AA	GG	CC	GA	TT
MGY_03	TA	GA	GG	CC	GG	CC	CC	TT	CC	CC	GC	GG	GG	GG	GA	TT	TC	AA	CC	TT	TT	AA	AA	TT	AA	-9	CC	TT	AA	AA	TT	GC	TC	GA	GG	GA	CC	GG	TT	GA	TT	TT	GG	CC	AA	GG	CA	GA	TT
MGY_04	AA	GA	GG	CC	GG	TC	TC	TC	CC	-9	GC	GG	GG	GG	GG	TT	TT	TA	CC	TT	TT	AA	CC	TC	AA	TG	TC	TT	GA	GA	TT	GG	TT	GA	GG	GA	CC	GG	TG	AA	TT	TT	TG	CC	AA	GA	CA	GG	TT
MGY_05	AA	GA	GG	CA	GA	TC	TT	CC	CC	TC	GC	GG	GG	GG	GA	TT	CC	TA	CC	TT	TC	GA	CC	TT	GG	TG	TC	TT	GA	AA	TC	CC	TT	AA	GG	AA	CC	GA	TT	GA	TG	TT	GG	CC	AA	GA	CA	GG	TT
MGY_06	TT	AA	GG	CC	GG	TC	TT	CC	CC	-9	GG	GG	GG	GG	GG	TC	TC	AA	CC	TT	CC	GG	CC	TT	AA	GG	CC	TT	AA	AA	TT	GG	TT	AA	GG	GA	CC	GG	TT	AA	TG	TT	GG	TC	AA	GG	CA	GG	TT
MGY_07	TA	AA	GG	CC	AA	TC	TC	TC	CC	CC	GG	GG	GA	GA	GG	TT	TT	AA	CC	TT	TC	GA	CC	TT	GA	TG	TC	TT	GA	AA	TT	GC	TT	-9	GG	GA	CC	GG	GG	AA	TT	TT	TG	CC	AA	GG	CA	GG	TG
MGY_08	AA	GA	GG	CA	GG	CC	TC	TC	CC	-9	GC	GG	GG	GG	GG	TT	TC	AA	CC	TT	TT	AA	CA	TT	AA	TT	TT	TT	AA	-9	-9	CC	TT	-9	GG	AA	CC	GG	TG	GA	TT	TC	GG	CC	AA	AA	CC	GG	TT
MGY_09	TA	GA	GG	CA	AA	CC	TT	CC	CC	CC	GC	GG	GA	GA	GA	TT	TC	AA	TC	TC	TC	GA	CC	TT	GA	TG	TC	TT	GG	GA	TT	GC	TT	GG	-9	GA	CC	GA	TT	AA	GG	TT	TG	CC	AA	GA	CC	AA	TG
MGY_10	TA	AA	GG	CC	AA	TC	TT	CC	GC	TC	GG	GG	GG	GG	GG	TT	CC	AA	CC	TT	TT	AA	CC	TT	AA	GG	CC	TT	GA	GA	TT	CC	TT	GG	GG	AA	CC	GG	GG	GA	TT	TT	TT	CC	GA	GG	CA	GG	TG
MGY_F1	TA	AA	AA	CC	GA	TC	TT	CC	CC	TC	GG	GG	GG	GG	GG	TT	CC	-9	CC	TT	-9	AA	CC	TT	GA	TG	TC	-9	GA	AA	TC	CC	TT	GA	GA	AA	CC	GG	TG	GA	TT	TT	TG	CC	AA	GA	CC	GG	TT
MGY_F2	AA	GA	GG	CA	GA	TC	TT	CC	GC	TC	GG	GG	GG	GG	GG	TC	CC	TA	CC	TT	TT	AA	CC	TC	AA	TG	TC	TT	AA	AA	CC	CC	TC	AA	GG	GA	CC	GG	TT	AA	TT	TT	GG	CC	AA	GG	CA	-9	TG
MGY_F3	TA	GA	GG	CA	AA	TC	TC	TC	CC	TC	GG	GG	GG	GG	GA	TT	TC	TA	CC	TT	TT	AA	CC	TT	AA	TT	TT	TT	AA	GA	TT	GG	TT	AA	GG	AA	CC	GG	GG	AA	TG	TT	TG	CC	AA	AA	CC	GA	TG
MGY_F4	TA	GG	GA	AA	-9	TT	TC	TC	CC	TT	GG	GG	GG	GG	GA	-9	CC	AA	CC	TT	TC	GA	CC	TC	AA	TT	TT	TT	AA	AA	TT	GC	TT	AA	GG	AA	CC	GA	TT	GA	TT	TT	TG	CC	AA	GA	CC	GA	TG
MGY_F5	TA	GA	GG	CA	GA	TC	TT	CC	CC	TT	GC	GG	-9	AA	GG	TC	-9	TA	CC	TT	TT	AA	CC	TT	AA	TT	TT	-9	AA	AA	TT	GC	TT	GA	GG	GA	CC	-9	GG	GA	-9	TT	TG	CC	AA	GG	CC	GG	TT
MGY_F6	TA	GA	GG	AA	AA	TC	TC	TC	CC	CC	GG	GG	GG	GG	GG	TT	TC	AA	CC	TT	TC	AA	CC	TC	AA	TT	TT	TT	GG	AA	TC	GG	TT	AA	GG	AA	CC	GA	TG	AA	TT	TT	TG	CC	AA	GG	CA	GG	TG
MGY_F7	AA	GA	GA	CC	GG	TC	TC	TC	CC	CC	CC	GG	GG	GG	GG	TC	-9	-9	CC	TT	TC	AA	CC	TT	GG	GG	CC	TT	AA	AA	TC	CC	TT	GA	GA	GA	CC	GG	TG	GA	TG	TT	TG	CC	AA	GG	CA	GA	GG
MGY_F8	AA	GA	-9	AA	GA	CC	TC	TC	CC	TT	GG	GG	GG	GG	GG	TT	TC	AA	CC	TT	CC	GG	CA	TC	AA	-9	TC	-9	GA	GA	CC	CC	TT	GG	GA	AA	CC	GG	TG	GA	TT	TT	GG	CC	AA	GG	CC	GG	TT
MGY_F9	AA	GA	GA	CC	GA	CC	TT	CC	CC	TC	GG	GG	GA	GA	GG	TT	TC	AA	CC	TT	-9	GA	CA	TT	GA	GG	CC	TC	GA	AA	TT	GC	TT	AA	GG	GA	TC	GA	TT	AA	TG	TT	TG	CC	GA	GA	CA	GG	TT
MUO_01	TA	GG	GA	CC	GA	CC	TT	CC	GC	CC	GC	GG	GA	GA	GA	TT	CC	AA	CC	TT	TT	AA	CC	TC	GA	GG	CC	TC	GG	AA	TC	CC	TT	AA	GG	AA	CC	GA	TG	GA	TT	TT	TG	CC	AA	GG	CC	GG	TT
MUO_02	TA	GG	GG	CC	GG	CC	TC	CC	GC	TC	GC	GG	GG	GG	GA	TC	TC	AA	CC	-9	-9	AA	CC	TT	AA	TG	TC	TT	AA	AA	TC	GC	TT	GA	GG	AA	CC	GG	TT	GA	TT	TC	TG	CC	AA	GA	CA	GG	TT
MUO_03	TA	GA	GG	CA	AA	CC	TC	TC	CC	CC	GG	GG	GA	GA	GG	TT	CC	TA	CC	TT	TT	AA	CC	TC	AA	TT	TT	TC	GA	AA	TC	CC	TT	AA	GG	AA	CC	GA	TT	GA	TT	-9	GG	CC	AA	GA	CC	GG	TT
MUO_04	AA	GA	GG	AA	GA	TC	TC	TC	CC	TC	-9	GG	GG	GG	GA	TT	TT	AA	TC	TC	CC	AA	CC	TT	AA	TG	TC	TT	AA	AA	CC	CC	TT	AA	GG	AA	CC	GG	TG	AA	TT	TT	TG	CC	AA	GG	AA	GA	TT
MUO_05	AA	GG	GG	CC	GA	CC	TC	TC	CC	CC	GG	GG	GG	GA	GG	TT	CC	TA	CC	TC	TC	GA	CC	TT	GA	TG	TC	TC	GA	AA	TC	GC	TT	AA	GG	GA	TC	GG	TT	AA	TT	TT	GG	CC	AA	GA	CA	GA	TT
MUO_06	AA	GG	GG	CA	GG	TC	TC	TC	CC	CC	-9	GG	GG	GG	GG	TT	TC	AA	CC	TT	TT	AA	CC	TT	AA	TT	TT	TC	GA	AA	CC	CC	TC	AA	GG	GA	CC	GG	GG	AA	TT	TT	GG	CC	AA	GG	CA	GG	TT
MUO_07	AA	GA	GG	CC	GA	CC	TC	TC	GC	TC	CC	GG	GG	GG	GG	TT	TC	AA	CC	TT	TT	AA	CC	TT	AA	TG	TT	TT	GA	AA	CC	CC	TC	GA	GG	AA	CC	GG	GG	AA	TG	TT	TG	CC	AA	GG	CC	GA	TT
MUO_08	TA	GA	GA	CC	AA	TC	TT	CC	CC	TC	GC	GG	GG	GG	GG	TC	TC	AA	CC	TT	TC	AA	CC	TC	GA	TT	TT	TC	GA	AA	CC	CC	TT	GA	GG	AA	CC	GG	TG	GA	TT	TT	GG	CC	AA	AA	CC	GG	TT
MUO_09	AA	GA	GG	CA	GA	TT	TT	CC	CC	TC	GC	GG	GG	GG	GG	TT	TT	TA	CC	TT	TC	AA	CC	CC	AA	TT	TT	TC	GA	AA	CC	CC	TC	AA	GG	GA	CC	GG	TG	GA	TG	-9	GG	CC	AA	GG	CC	GG	TT
MUO_10	AA	GG	GG	CA	AA	CC	TC	TC	CC	TC	GG	GG	GG	GG	GA	TC	TC	AA	CC	TT	TC	AA	CC	TC	AA	GG	CC	TT	AA	GA	CC	CC	TT	AA	GG	AA	TC	GG	TG	GG	TT	TT	GG	CC	GA	GG	AA	GA	TT
MUO_11	TA	GG	GA	CC	GA	CC	TT	CC	CC	TC	GG	GG	GA	GA	AA	TT	TC	AA	CC	TT	TT	AA	CC	TT	GG	TG	TC	TC	GG	AA	TC	CC	TC	AA	GG	GA	CC	GG	GG	AA	TT	TT	GG	CC	AA	AA	CC	GG	TG
MUO_F1	AA	GG	GG	CA	GA	TC	TC	TC	CC	TC	GG	GG	GG	GG	GA	TT	TT	AA	CC	TT	TC	AA	CC	TT	AA	TT	TT	TT	AA	AA	TC	GC	TT	AA	GG	AA	CC	GA	TT	GA	TG	TT	TG	CC	AA	GA	CC	AA	TT
MUO_F2	AA	AA	GG	CC	GA	TC	TC	TC	CC	TC	GC	GG	GG	GG	GA	TT	TC	AA	CC	TT	TT	AA	CC	TC	AA	TG	TC	TC	GA	AA	TC	GC	TC	AA	GG	AA	CC	GA	TG	AA	TG	TT	TG	CC	AA	GA	CC	GG	TG
MUO_F3	AA	AA	GG	AA	AA	CC	TC	TC	CC	TC	GC	GG	GG	GG	GG	TT	TC	AA	CC	TT	TT	AA	CC	TT	-9	TG	TC	TT	GA	AA	TC	CC	TT	GA	GG	AA	CC	GA	TT	GA	TT	TT	TG	CC	AA	GG	CA	GA	TG
MUO_F4	TA	GA	GG	AA	AA	CC	TC	TC	CC	TC	GG	GG	GG	GG	GG	TT	TC	AA	CC	TT	TT	AA	CC	TT	GA	TG	TC	TC	GA	AA	CC	CC	TT	GA	GA	GA	CC	GG	TG	AA	TT	TT	TG	CC	AA	GA	CC	GA	TT
MUO_F5	AA	-9	GA	CC	GA	CC	TT	CC	CC	TC	GC	GG	GA	GA	GA	TT	-9	TA	CC	TT	TC	GA	CC	TT	GA	TG	TC	TT	AA	AA	TC	GC	TT	GA	GG	AA	TC	GA	TG	GA	TT	TC	GG	CC	AA	GG	CA	GA	GG
MUO_F6	TT	GG	GG	CC	GA	CC	TT	CC	CC	CC	GG	GG	GA	GA	GA	TT	CC	AA	CC	TT	TT	AA	CC	TT	GA	GG	CC	TT	GA	AA	CC	CC	TT	AA	GG	AA	CC	GG	TG	-9	TT	TC	GG	CC	AA	-9	AA	GA	TT
MUO_F7	AA	GA	GG	CA	AA	TC	TC	TC	CC	CC	GC	GG	GG	GG	GG	TT	TC	AA	TC	TC	TC	GA	CC	TC	AA	GG	CC	TT	GA	AA	TC	CC	TT	AA	GG	AA	TC	GG	TT	AA	TG	TT	TG	CC	GA	GA	CC	GG	TT
MUO_F8	AA	GA	AA	CA	AA	CC	TC	TC	CC	TC	GC	GG	GA	GA	GG	TC	CC	AA	CC	TT	CC	AA	CC	TT	GG	TT	TT	TC	GA	-9	TC	CC	TT	AA	GG	-9	CC	GG	TG	AA	TT	TT	TG	CC	AA	GA	CA	GA	TT
MUO_F9	TA	GA	GG	AA	AA	CC	TC	TC	GC	TC	GC	GG	GA	GA	AA	TT	TC	AA	CC	TT	TC	AA	CC	TC	AA	GG	CC	TT	GG	AA	TT	GC	TT	GA	GA	AA	CC	GG	TT	AA	TG	TT	TG	CC	AA	GG	AA	GA	TG
NFS_01	TA	GG	GG	CC	GA	CC	TT	CC	CC	TC	GG	GG	GA	GA	GA	TC	CC	TA	CC	TT	TC	AA	CC	TT	AA	TG	TC	TT	AA	AA	CC	CC	TT	GA	GG	AA	CC	GG	TG	GA	TG	TT	-9	CC	AA	GG	CC	GA	TT
NFS_02	AA	GA	GG	CC	GA	CC	TT	CC	GC	TC	GC	GG	GA	GA	GA	TT	CC	AA	TC	TC	TT	AA	CC	TC	AA	TG	TC	TT	AA	AA	TC	GC	TT	GA	GG	AA	CC	GG	TT	GA	TT	TT	GG	CC	AA	GA	CA	GA	TG
NFS_03	TA	GG	GA	CA	GA	CC	TT	CC	GC	CC	GC	GG	GG	GG	GA	TC	CC	TA	CC	TT	TC	AA	CA	TT	AA	TG	TC	TT	AA	AA	TC	CC	TT	GA	GG	AA	CC	GG	TT	AA	TG	TT	GG	CC	AA	GA	CA	GA	TG
NFS_05	TA	GG	GG	CA	GG	TC	TT	CC	GC	-9	GG	GG	AA	AA	GG	TT	CC	AA	TC	TC	TC	GA	CA	TT	GA	TT	TT	TC	GA	-9	TC	GC	TC	GA	GG	AA	CC	GG	TT	AA	TT	TC	-9	CC	AA	GA	CA	GG	TT
NFS_06	AA	GG	-9	CC	-9	CC	-9	CC	CC	CC	GG	GG	GA	GA	GG	TT	TC	-9	CC	TT	-9	GA	CC	TC	GA	-9	-9	-9	-9	GA	CC	CC	-9	GG	GG	-9	CC	GG	TG	AA	TG	TT	TG	CC	GA	GG	CA	GG	-9
NFS_07	TA	AA	GG	AA	GA	CC	TC	TC	CC	TT	GG	GG	GG	GG	GG	TC	TC	AA	CC	TT	TT	AA	CC	TC	AA	GG	CC	TT	AA	AA	TC	CC	TT	AA	GG	GA	CC	GA	TT	AA	TG	TT	GG	CC	AA	GA	CC	GA	TT
NFS_08	TA	AA	GG	CA	GA	CC	TC	TC	CC	CC	GG	GG	AA	AA	GA	TT	TC	AA	CC	TT	TT	AA	CC	TT	AA	TT	TT	TT	GA	GA	TT	GC	TT	AA	GG	AA	CC	GG	TT	GA	TT	TC	GG	CC	GA	GA	CC	GG	TT
NFS_09	AA	GA	GG	CA	AA	CC	TT	CC	CC	-9	GC	GG	GG	GG	GA	TC	CC	AA	CC	TT	TT	AA	CC	TT	AA	TT	TT	TT	AA	GA	TT	GC	TT	AA	GG	AA	CC	GG	GG	GA	TT	TT	TG	CC	AA	AA	CC	GG	TG
NFS_10	AA	GG	GA	CC	AA	TC	TC	TC	CC	TC	GC	GG	GA	GA	GG	TT	TC	AA	CC	TT	TT	AA	CC	TT	GA	TT	TT	TT	AA	AA	TT	GC	TT	AA	GG	AA	CC	GA	GG	AA	GG	CC	GG	CC	AA	GG	AA	GG	TT
NFS_11	TA	GA	GG	CA	GA	CC	CC	TT	GC	TC	GC	GG	GG	GG	GG	TT	TT	AA	CC	TT	TT	AA	CC	TT	GA	TT	TT	TC	GA	AA	TT	GG	TC	GA	GG	AA	CC	GG	TT	AA	TT	TT	GG	CC	AA	GA	CA	AA	TT
NFS_F1	AA	AA	GG	CC	GA	CC	TC	CC	CC	TC	GC	GG	GG	GG	GG	TC	TC	TA	CC	TT	TC	GA	CC	TC	GG	TT	TT	-9	GA	AA	TT	GG	TT	AA	GG	AA	CC	GA	TT	AA	GG	TT	TG	CC	AA	GA	CC	GG	TG
NFS_F11	TA	GA	GG	CC	GA	CC	TT	CC	CC	TT	GG	GG	GG	GG	GG	TT	TC	TA	CC	TT	TT	AA	CC	TT	AA	GG	TC	TT	AA	AA	TC	GC	TC	AA	GG	AA	TC	GG	TG	GA	TT	TT	GG	CC	AA	GG	AA	GG	TT
NFS_F12	AA	GG	GG	CC	GG	TC	TC	TC	CC	CC	GG	GG	GG	GG	GA	TT	CC	AA	CC	TT	TT	AA	CC	TC	AA	TG	TC	TT	AA	GA	TT	GG	TT	-9	GG	GA	TC	GA	TG	GA	TG	TT	GG	CC	AA	GG	AA	GG	TT
NFS_F13	TA	GG	GA	CC	GA	CC	TC	TC	CC	TC	GC	GG	GA	GA	GA	TT	CC	AA	TC	TC	TT	AA	CC	TC	AA	GG	TC	TT	AA	GA	TC	GG	TC	GA	GG	GA	CC	GG	TG	AA	TG	TT	GG	CC	AA	GA	CC	GG	TT
NFS_F2	TA	GA	GG	CC	GA	CC	TT	CC	CC	CC	GG	GG	GG	GG	GA	TT	TC	-9	CC	TT	TC	GA	CC	TT	GA	TT	TT	TT	AA	AA	TT	CC	TT	AA	GG	AA	CC	GG	GG	AA	TG	TT	GG	CC	AA	GA	CC	GG	TT
NFS_F5	AA	GG	GG	CC	GG	CC	TC	TC	GC	TC	GG	GG	GG	GG	GG	TT	TC	AA	CC	TT	TT	AA	CA	TT	AA	TT	TT	-9	AA	GA	TT	GC	TT	AA	GG	GA	CC	GG	TT	AA	TG	TT	GG	CC	AA	GG	CA	GA	TG
NFS_F6	TA	GG	GG	CC	GG	CC	TT	CC	CC	TC	GC	GG	GG	GG	GG	TT	CC	TA	CC	TT	TC	GA	CC	TT	GA	TT	TT	TT	AA	AA	TC	GC	TT	AA	GG	GA	CC	GG	TG	AA	GG	TC	TG	CC	AA	GG	CA	GG	TG
NFS_F7	TA	GA	GG	CC	GA	CC	TT	CC	CC	CC	GG	GG	GG	GG	GG	TT	-9	AA	CC	TT	TT	AA	CC	TC	GA	GG	CC	TT	AA	AA	CC	CC	TC	GA	GG	AA	CC	GG	TG	AA	TG	TT	GG	CC	AA	GA	CC	GA	GG
NFS_F8	TA	GG	GG	CC	GA	TC	TT	CC	CC	TT	GC	GG	GA	GA	GA	TT	TC	AA	CC	TT	TC	AA	CC	TC	GA	TT	TT	TT	AA	AA	TC	CC	TT	GA	GA	GA	CC	GG	TT	AA	GG	CC	GG	CC	AA	-9	CA	GG	TT
NFS_F9	TA	GA	GG	CC	AA	CC	TT	CC	CC	TC	GC	GG	GG	GG	GG	TT	TC	TA	TC	CC	TT	AA	CC	TT	AA	TT	TT	TT	AA	GG	TC	CC	TT	AA	GG	AA	CC	GG	TG	AA	TG	TT	GG	CC	AA	GG	CA	AA	GG
POS_01	TA	GG	GG	AA	GA	CC	TC	TC	CC	CC	GG	GG	GG	GG	GG	TT	TT	AA	CC	TC	TC	AA	CC	TT	GG	TG	TC	TT	AA	GA	TC	CC	TT	AA	GG	GA	CC	GG	GG	AA	TG	TT	GG	CC	AA	GA	CC	GG	TT
POS_02	AA	GG	GG	CA	AA	CC	TC	TC	CC	CC	GG	GG	GG	GG	GA	TT	CC	TA	CC	TC	TC	AA	CC	TT	GG	GG	CC	TT	GG	GA	TC	CC	TT	AA	GG	GA	CC	GA	GG	GA	TG	TT	GG	CC	AA	AA	CC	GG	TT
POS_03	AA	GG	GG	CA	GG	CC	TT	CC	CC	CC	GG	GG	GG	GG	AA	TC	TC	TT	CC	TC	TC	AA	CC	TT	GA	TT	TT	TT	GA	GA	TT	CC	TT	GA	GG	GA	CC	GG	TG	AA	GG	TT	GG	CC	AA	GA	CC	GA	TT
POS_04	AA	GA	GG	CA	GG	CC	TC	TC	CC	CC	GG	GG	GG	GG	GA	TC	TC	AA	CC	TT	TC	GA	CC	TT	GG	TT	TT	TT	AA	GA	TT	CC	TT	AA	GG	AA	CC	GG	TG	GA	TT	TT	TG	CC	AA	GG	CC	GA	TT
POS_05	AA	GA	GA	CC	GA	TC	TT	CC	CC	TC	GG	GG	GG	GG	GG	CC	CC	TA	CC	TT	TC	GA	CA	TT	GA	GG	CC	TC	GA	AA	TC	CC	TC	AA	GG	AA	CC	GG	TT	AA	TT	TT	GG	CC	GA	GG	CC	GA	TT
POS_06	TA	GG	GG	CC	AA	CC	TT	CC	CC	TC	GG	GG	GG	GG	GG	TC	TC	TA	CC	TC	TC	GA	CA	TT	GA	TG	TC	TT	AA	GA	CC	CC	-9	AA	GG	AA	CC	GA	TG	AA	TT	TT	GG	TC	AA	GG	CC	GA	TT
POS_07	AA	GA	GG	CC	GA	CC	TC	CC	CC	CC	GC	GG	GG	GG	AA	TT	TC	AA	CC	TT	TC	GA	CC	TC	AA	TT	TT	TT	AA	AA	TT	CC	TC	GA	GG	AA	CC	GG	TT	AA	TG	TT	GG	CC	AA	GG	CC	GG	TG
POS_08	AA	GA	GG	AA	GG	CC	TT	CC	CC	CC	GG	GG	GG	GG	GA	TC	TC	TA	CC	TT	TT	AA	CC	TT	GA	TT	TT	TC	GA	-9	TT	CC	TT	AA	GG	AA	CC	GG	TG	AA	GG	TC	GG	TC	AA	GA	CC	GA	TT
POS_10	AA	GG	GA	CA	GA	CC	CC	TT	CC	CC	GG	GG	GA	GA	GG	TC	TC	TA	CC	TT	TC	AA	CA	TT	AA	TG	TC	TT	AA	GA	TT	CC	TT	AA	GG	GA	CC	GG	TT	AA	TG	TT	GG	CC	AA	GA	CA	GA	TT
POS_11	AA	GA	GG	CC	GA	TC	CC	TC	CC	CC	GG	GG	GG	GG	GA	TC	TC	TA	CC	TT	TT	AA	CA	TC	GG	TG	TC	TT	AA	GA	TC	CC	TT	GA	GG	GA	TC	GA	TG	GA	TT	TT	GG	CC	AA	GG	CC	GG	TT
POS_12	TA	GA	GG	CC	GA	CC	TC	TC	CC	CC	GG	GG	GG	GG	GG	TC	TC	TA	CC	TC	TT	AA	CA	TC	GA	TT	TT	TC	GG	AA	CC	CC	TC	GA	GG	AA	CC	GA	GG	GG	TT	TT	GG	CC	GA	GG	CC	GG	TT
POS_F1	AA	GA	AA	CA	GA	CC	TT	CC	CC	TC	GG	GG	GA	AA	AA	TC	TC	AA	CC	TT	TC	GA	CC	TT	AA	GG	CC	TC	GA	AA	TT	GC	TT	GA	GA	AA	TC	GG	GG	AA	GG	TT	TG	CC	AA	GG	CA	GG	TT
POS_F10	AA	GA	GG	AA	GA	CC	TT	CC	CC	CC	GC	GG	GG	GG	GG	TC	CC	AA	CC	TT	TC	AA	CC	TT	AA	TT	TT	TT	GA	AA	TC	GC	TC	AA	GG	AA	CC	GG	GG	AA	TG	TT	TG	CC	GA	GA	CC	-9	TT
POS_F2	AA	GG	GG	CA	GA	CC	TT	CC	CC	CC	GG	GG	GA	GA	GA	TT	TC	TA	CC	TC	TC	AA	CC	TT	GA	TG	TC	TT	AA	GA	TC	CC	TT	AA	GG	GA	CC	GG	TG	AA	TT	TT	GG	CC	GA	GA	CC	GA	TT
POS_F3	AA	GG	GG	CC	AA	CC	CC	TT	CC	CC	GG	GG	GG	GG	GA	TT	CC	TA	CC	CC	TC	AA	CC	TT	AA	TG	TC	TT	GA	AA	TC	GC	TC	AA	GG	AA	-9	GA	TT	AA	GG	TT	GG	CC	AA	-9	CC	GA	TT
POS_F4	AA	GG	GG	CA	GG	CC	TT	CC	CC	CC	GG	GG	GG	GG	AA	TC	TC	TT	CC	TC	TC	AA	CC	-9	GA	TT	TT	TT	GA	GA	TT	CC	TT	GA	GG	GA	CC	GG	TG	AA	GG	TT	GG	CC	AA	GA	CC	GA	TT
POS_F5	AA	GA	GG	CA	GG	CC	TC	TC	CC	CC	GG	GG	GG	GG	GA	TC	TC	AA	CC	TT	TC	GA	CC	TT	GG	TT	TT	-9	AA	GA	TT	CC	TT	AA	GG	AA	CC	GG	TG	GA	TT	TT	TG	CC	AA	GG	CC	GA	TT
POS_F6	AA	GA	GA	CC	GA	TC	TT	CC	CC	TC	GG	GG	GG	GG	-9	CC	CC	TA	CC	TT	TC	GA	CA	TT	GA	GG	CC	TC	GA	AA	TC	CC	TC	AA	GG	AA	CC	GG	TT	AA	TT	TT	GG	CC	GA	GG	CC	GA	TT
POS_F7	TA	GA	GG	CA	GG	CC	TC	TC	CC	TC	GG	GG	GG	GG	GA	TC	TC	AA	CC	TT	TT	AA	CA	TT	GA	TT	TT	TT	GA	GA	TT	CC	TT	AA	GG	GA	CC	GG	TG	AA	GG	TT	TG	CC	AA	GG	CC	GA	TT
POS_F8	TA	GA	GA	AA	GG	CC	TC	TC	CC	TC	GC	GG	GG	GG	GA	TT	TC	AA	CC	TT	TT	AA	CA	TT	AA	TT	TT	TT	GA	GA	TC	CC	TT	AA	GG	GG	CC	GG	TG	AA	TG	TT	GG	CC	AA	GG	CA	GA	TT
POS_F9	AA	GG	GG	AA	GG	CC	TC	CC	CC	TC	GG	GG	GG	GA	GA	TT	TC	TT	CC	TC	TT	AA	CC	TT	AA	TT	TT	TT	AA	GA	TT	CC	TT	GG	AA	AA	CC	GG	TG	GA	TG	TC	GG	CC	AA	GA	CC	GA	TT
PRA_01	AA	GA	GA	CC	GA	CC	TT	CC	CC	TC	GG	GG	GG	GG	AA	TT	TC	TA	CC	TT	TT	AA	CA	TC	GA	TG	TC	TT	AA	AA	TC	CC	TT	GA	GG	AA	CC	GA	TG	GA	TT	TT	GG	CC	AA	GG	CA	-9	TT
PRA_02	AA	GA	GA	CC	GA	CC	TT	CC	CC	TT	GG	GG	GA	GA	GA	TT	TC	TA	CC	TT	TT	AA	CA	TT	AA	TT	TT	TT	AA	AA	TT	GG	TT	AA	GG	-9	CC	GA	TT	GA	TT	TT	GG	CC	AA	GA	CA	GG	TT
PRA_03	TA	GG	GG	CC	AA	CC	TT	CC	CC	CC	GC	GG	GG	GG	GA	TT	TC	AA	CC	TT	TC	AA	CC	TC	AA	TT	TT	TC	GA	GA	TC	GG	TT	-9	GG	AA	CC	GG	TT	GA	TG	TT	GG	TC	AA	GG	CA	GG	TT
PRA_04	TA	GA	GA	CC	GA	CC	TC	TC	CC	-9	GC	GG	GG	GG	-9	TT	CC	AA	CC	TT	TC	AA	CC	TC	GA	TT	TT	TT	AA	AA	TC	GG	TT	AA	GG	AA	CC	GG	TT	AA	TG	TT	GG	CC	AA	GA	CC	GG	TG
PRA_05	TT	GG	GG	CC	GA	CC	TT	CC	CC	TC	GG	GG	GA	GA	GG	TT	TC	TT	CC	TT	TT	AA	CC	TC	GG	TG	TC	TT	AA	GG	TC	GC	TT	AA	GG	AA	CC	GA	TG	AA	TT	TT	TG	TC	GA	GG	CA	GA	TT
PRA_06	TA	GA	GG	CC	AA	CC	TT	CC	GC	-9	GG	GG	GG	GG	GG	TT	TC	TA	CC	TT	TC	GA	CC	CC	GA	TG	TC	TT	AA	AA	CC	CC	TT	AA	GG	AA	CC	GG	TT	AA	TT	TT	GG	CC	AA	GA	CA	GG	TT
PRA_07	TT	GA	GG	CA	GA	CC	TC	CC	CC	CC	GC	GG	GG	GG	GG	TT	CC	AA	TC	TC	TT	AA	CC	TT	GG	TT	TT	TT	AA	GA	TC	GG	TC	GA	GG	GA	CC	GG	GG	AA	TG	TT	GG	CC	GA	GG	CC	GG	TG
PRA_08	AA	GA	GG	CA	GA	TC	TC	CC	CC	TC	GG	GG	GG	GG	GA	TT	TC	TA	CC	TT	TT	AA	CA	TT	AA	GG	CC	TT	GA	AA	TC	CC	TT	GA	GG	AA	CC	GG	TT	GG	TT	TT	TG	CC	AA	GA	CA	GA	TG
PRA_09	AA	GG	GA	CC	GA	CC	TT	CC	CC	-9	GC	GG	GA	GA	GG	TC	TC	AA	TC	TC	TT	AA	CC	TT	GA	TT	TT	TT	GA	GA	CC	CC	TT	GA	GG	GA	CC	GG	TT	AA	TT	TT	GG	CC	AA	GG	CC	GG	TG
PRA_10	TA	AA	GG	CC	GA	CC	TC	TC	CC	CC	GC	GG	GG	GG	GA	TT	CC	AA	CC	TT	TT	AA	CA	-9	GA	TT	TT	TT	AA	AA	CC	CC	TT	GA	GG	AA	CC	GG	TG	GA	TG	TT	GG	CC	AA	GG	AA	GG	TT
PRA_11	TA	GG	GG	CC	GG	TC	TT	CC	CC	TC	GG	GG	GG	GG	GA	TC	TC	TA	CC	TT	TT	AA	CC	TT	GG	TT	TT	TT	AA	AA	TC	GG	TT	AA	GG	AA	CC	GG	TT	GA	TG	TT	TG	CC	GA	GG	AA	GG	TG
PRA_F1	TA	GG	GG	CC	GA	CC	TC	TC	CC	TC	GG	GG	GA	GA	GA	CC	TC	AA	CC	TT	TT	AA	CA	TT	GA	TT	TT	-9	AA	AA	CC	CC	TC	AA	GG	GA	CC	GG	TT	GA	TT	TT	GG	CC	AA	GA	CC	GG	TT
PRA_F10	AA	GA	GA	CC	GA	CC	-9	CC	CC	CC	GG	GG	GG	GG	GA	TT	-9	AA	CC	TT	TT	AA	CA	TT	AA	TT	TT	TT	AA	GA	CC	CC	TT	AA	GG	AA	CC	GG	TG	GA	TG	TT	GG	CC	AA	GG	AA	GG	TT
PRA_F11	TA	-9	GA	CA	GA	CC	TT	CC	CC	CC	-9	GG	GG	GG	AA	-9	CC	AA	CC	TT	CC	GG	CA	TC	GG	TG	TC	TC	GA	GA	TC	CC	TT	AA	GG	AA	CC	GG	TT	GA	TT	TT	GG	CC	AA	GA	CA	-9	TG
PRA_F12	AA	GG	GG	AA	AA	CC	CC	CC	GG	CC	GG	GG	GG	GG	AA	TC	TC	AA	TC	TC	TC	GA	CC	TT	GA	TT	TT	TT	GA	AA	CC	CC	TT	GA	GA	AA	CC	GG	TG	GG	TT	TT	GG	TC	AA	GA	CC	GA	TG
PRA_F4	TA	GA	GG	CC	AA	CC	TC	TC	CC	TC	GG	GG	GG	GG	GG	TT	TT	AA	CC	TT	TT	AA	CA	TT	-9	TT	TT	TC	GA	AA	TT	GG	TC	AA	GG	AA	CC	GG	TG	AA	TT	TT	GG	CC	AA	GG	CC	GG	TT
PRA_F5	AA	GA	GG	CC	GA	CC	TC	TC	CC	CC	GG	GG	GA	GA	GG	TC	TC	AA	CC	TT	TT	AA	CA	TC	GG	TG	TT	TT	AA	AA	CC	CC	TC	-9	GG	AA	CC	GG	TT	AA	TG	TT	GG	CC	AA	GA	CA	GG	TG
PRA_F6	AA	GA	-9	CC	GA	CC	TT	CC	CC	TT	GG	GG	GG	GA	GG	TC	-9	AA	TC	TC	TT	AA	AA	TT	GG	TT	TT	TC	GA	AA	CC	CC	TT	GA	GA	AA	CC	GG	TT	AA	TG	TT	TG	CC	GA	GG	CA	GG	TT
PRA_F7	TA	AA	GG	CC	AA	CC	TT	CC	CC	TT	GC	GG	GG	GG	GG	TT	CC	AA	CC	TT	TT	AA	CA	TC	GA	TT	TT	TT	AA	GA	CC	CC	TC	AA	GG	AA	CC	GG	GG	AA	TG	TT	GG	CC	AA	GA	CA	GG	-9
PRA_F8	TA	GG	GG	CC	AA	CC	TC	TC	CC	TC	GG	GG	GG	GG	GG	TT	CC	AA	CC	TT	TT	AA	CC	TC	GG	TG	TC	TT	GA	GA	TC	CC	TC	AA	GG	AA	CC	GG	TT	AA	TT	TT	GG	CC	AA	GA	CC	GG	TT
PRA_F9	TA	AA	GG	CC	AA	CC	TT	CC	CC	TT	GG	GG	GG	GG	GG	TT	TC	AA	CC	TT	TC	GA	CA	TT	GA	TG	TC	TC	GA	AA	CC	CC	TT	AA	GG	AA	CC	GG	TG	AA	TG	TT	GG	CC	GA	GG	CA	GA	TT
SIG_01	TA	GG	GG	CC	GA	CC	CC	TT	CC	TT	GG	GG	GG	GG	GA	TC	CC	AA	CC	TT	TT	AA	CA	TC	GA	TG	TC	TT	GA	AA	TC	GC	TT	AA	GG	AA	TC	GA	TT	AA	TG	TC	GG	CC	AA	GA	CC	GG	TT
SIG_02	AA	GA	GA	CC	AA	CC	TC	TC	CC	TT	GC	GG	GA	GA	GG	TT	CC	AA	CC	TT	CC	GG	CC	TT	AA	GG	CC	TC	GG	AA	TT	GC	TT	GA	GG	AA	CC	GG	TT	AA	TT	TT	TG	CC	AA	GG	CC	GG	TG
SIG_03	AA	GA	GA	CC	GG	CC	CC	TT	GC	CC	GC	GG	GA	GA	GA	TT	CC	AA	CC	TT	TC	GA	CC	TT	AA	TG	TC	TT	GA	GA	TT	CC	TT	GA	GG	GA	CC	GA	TT	AA	GG	TT	GG	CC	GA	GG	AA	GG	TT
SIG_05	AA	GG	GG	CC	GA	TT	TC	TC	CC	CC	GC	GG	GG	GG	GG	TT	TC	AA	CC	TT	CC	GA	CC	TT	AA	TG	TC	TC	GA	GA	TC	GG	TT	AA	GG	GA	CC	GA	TG	AA	TT	TT	GG	CC	GA	GG	CA	GA	TG
SIG_06	AA	GA	GA	AA	AA	CC	TC	TC	CC	TC	GC	GG	GG	GG	GA	TC	TC	AA	CC	TT	TC	AA	CC	TT	AA	GG	CC	TT	AA	AA	TC	GC	TT	GA	GG	GA	TC	GG	TG	AA	GG	TT	GG	CC	AA	AA	CC	AA	TT
SIG_07	TT	GG	GG	CA	AA	TC	CC	TT	GC	CC	GG	GG	GG	GG	GA	TT	TC	AA	CC	TT	TC	AA	CC	TC	GA	TG	TC	TT	GG	AA	CC	CC	TT	GA	GG	AA	CC	GG	GG	GA	TT	TT	TG	CC	AA	GG	AA	GA	TT
SIG_08	AA	GA	GG	AA	GG	-9	CC	TC	GC	CC	CC	GG	GA	GA	AA	TT	CC	AA	CC	TT	TC	GA	CC	CC	GA	TG	TC	TT	GA	GA	CC	CC	TT	-9	GG	AA	CC	GG	TT	AA	TG	TT	GG	CC	AA	GG	CC	GA	TT
SIG_09	AA	AA	GA	CC	GA	CC	TT	CC	CC	CC	GG	GG	GG	GG	GA	TC	TT	AA	CC	TT	TC	AA	CC	CC	AA	TG	TC	TT	GA	GA	TT	GG	TT	GA	GG	GA	CC	GG	TG	AA	TT	TT	GG	CC	AA	GG	AA	GA	TT
SIG_10	AA	GA	GA	CA	AA	CC	TT	CC	CC	CC	GG	GG	GG	GG	GA	TC	CC	AA	CC	TC	TC	AA	CC	TT	GG	TG	TC	TT	GA	AA	TT	GG	TT	GA	GG	GA	CC	GG	TT	AA	TG	TT	-9	CC	AA	GG	AA	GG	TT
SIG_11	TA	GA	GG	CC	GA	CC	TC	TC	CC	CC	CC	GG	GG	GG	GA	TT	TT	AA	CC	TT	CC	GA	CC	TT	GA	GG	CC	TC	GA	AA	CC	CC	TT	AA	GG	AA	CC	GA	TG	GA	TG	TT	GG	CC	-9	GA	CC	GG	TG
SIG_F1	AA	GA	GG	AA	AA	CC	TC	TC	CC	TC	GC	GG	GG	GG	AA	TT	-9	AA	CC	TT	TT	AA	CA	TT	AA	TT	TT	TT	AA	AA	CC	CC	TC	AA	GG	AA	TC	GA	TG	GA	-9	TT	-9	CC	AA	GG	AA	GG	TG
SIG_F10	TA	GG	GG	AA	GA	CC	TC	TC	CC	-9	CC	GG	GG	GG	GA	TT	CC	AA	CC	TT	TT	AA	CC	TT	AA	GG	CC	TC	GA	AA	TT	GC	TT	GA	GA	GA	-9	GG	TG	GA	TT	TT	TG	CC	AA	GA	CA	GA	TG
SIG_F2	AA	GG	GG	CC	GG	CC	TT	CC	CC	TC	GC	GG	GG	GG	AA	TT	-9	TA	CC	TT	TC	AA	CC	TT	AA	GG	TC	TT	GA	AA	TC	CC	TT	GA	-9	AA	CC	GG	TT	GA	TG	TC	TG	CC	AA	GA	CC	GA	TT
SIG_F3	TA	GG	GA	CA	GA	CC	TC	TC	CC	CC	GG	GG	GA	GA	AA	TC	TC	-9	-9	TC	TC	GA	CC	TT	GA	TG	TC	TT	GA	AA	TC	CC	TT	AA	GG	AA	CC	GG	TT	AA	GG	TT	TG	CC	AA	GG	CA	GA	TT
SIG_F4	TA	GG	GG	CC	GA	CC	TT	CC	CC	CC	GG	GG	GA	GA	AA	TT	CC	TA	CC	TT	TT	AA	CC	TT	GA	TT	TT	CC	GG	GA	TT	GC	TT	GG	GG	GA	CC	GG	TG	GA	TT	TC	GG	CC	GA	GG	AA	GG	TT
SIG_F5	TA	-9	GG	CC	AA	TT	TC	-9	CC	TT	GG	GG	GG	GG	GG	TT	TT	AA	CC	TT	TT	AA	CC	TT	AA	TG	TC	TC	GG	GA	TC	CC	TT	GA	GG	AA	CC	GG	TT	-9	TT	TC	GG	CC	AA	GG	CA	GG	TT
SIG_F6	AA	GG	GG	CC	AA	TC	CC	TT	CC	TC	GG	GG	GG	GG	GG	TC	TT	AA	CC	TT	TT	AA	CC	TC	GA	TG	TT	TT	AA	AA	TT	GG	TT	GA	GA	AA	TC	GG	TG	AA	TT	TC	TG	CC	AA	GA	CA	GG	TG
SIG_F7	AA	AA	GG	CC	AA	TC	TC	TC	CC	CC	GG	GG	GG	GG	AA	TT	TT	TA	CC	TT	TC	AA	CC	TT	AA	TT	TT	TT	GG	-9	CC	CC	TT	AA	GG	AA	TC	GG	GG	AA	TT	TT	GG	TC	AA	-9	CC	GG	TT
SIG_F8	AA	GG	GG	CC	GA	TC	TC	TC	CC	CC	GG	GG	GG	GG	GG	TT	-9	AA	CC	TC	TT	AA	CC	TT	AA	TT	TT	TT	GA	AA	CC	CC	TC	GA	GA	AA	TC	GG	TG	GA	TT	TT	GG	CC	AA	GA	CA	GA	TT
SIG_F9	AA	GG	GG	CA	AA	CC	TC	TC	CC	TC	GG	GA	GG	GG	AA	TT	CC	AA	CC	TT	TC	GA	CC	TT	GA	TG	TC	TT	GA	AA	CC	CC	TT	AA	GG	AA	CC	GA	TT	GG	TT	TC	GG	TC	AA	GA	CC	GG	TG
SIR_01	TA	GG	GA	CC	GA	CC	TT	CC	CC	CC	GG	GG	GG	GG	GG	TT	TT	AA	CC	TT	TT	AA	CA	TT	GA	-9	TT	TT	AA	AA	CC	CC	TT	GA	GG	GA	CC	GG	TT	AA	TT	TT	GG	CC	AA	GA	CC	GG	TT
SIR_02	-9	GA	GG	CA	GA	TC	CC	TC	CC	CC	GC	GG	GG	GG	GG	TT	TC	AA	CC	TT	TC	AA	CC	TT	GA	TT	TT	TT	AA	AA	CC	CC	TT	AA	GG	AA	CC	GG	TG	GA	TG	TT	GG	CC	GA	GG	CA	GG	TG
SIR_03	AA	GG	GG	CA	GA	TC	TC	TC	CC	CC	GC	GG	GG	GG	GG	TT	CC	AA	TC	TC	TT	AA	CC	TT	GG	TT	TT	TT	AA	AA	TT	CC	TT	AA	GG	AA	CC	GG	TG	AA	TT	TT	GG	CC	AA	AA	CC	GA	TG
SIR_04	AA	GA	GA	CA	GG	CC	TT	CC	CC	CC	GC	GG	GG	GG	GA	TT	CC	TA	CC	TT	TC	AA	CC	TT	GG	TG	TT	TT	AA	AA	TT	CC	TT	-9	GG	GA	CC	GA	TT	AA	TG	TT	GG	CC	AA	GG	CA	GA	TT
SIR_05	TT	AA	GA	AA	GG	CC	TT	CC	GC	CC	GG	GG	GG	GG	GA	TC	CC	AA	CC	TT	TT	AA	CC	TT	GA	TG	TT	TT	AA	AA	TT	GC	TT	AA	GG	GA	CC	GA	TT	AA	TG	TT	GG	CC	AA	GA	CA	GG	TG
SIR_06	AA	GA	GG	CC	GG	CC	TT	CC	CC	TC	GG	GG	GG	GG	GG	TC	TC	AA	TC	TC	TT	AA	CC	TT	AA	TT	TT	TT	AA	AA	CC	CC	TT	GA	GG	GA	CC	GA	TT	AA	TT	TT	GG	CC	AA	GG	AA	GG	TT
SIR_07	AA	GG	-9	CC	GA	CC	TT	CC	CC	CC	GG	GG	GG	GG	GG	TT	CC	AA	TC	TC	TT	AA	CC	TT	AA	TG	TC	TC	GA	AA	TT	CC	TC	AA	GG	AA	CC	GG	TT	GA	TT	TT	TG	CC	AA	GG	CA	GG	TT
SIR_08	TA	GA	GA	AA	GG	CC	TC	-9	CC	CC	GC	GG	GG	GG	GG	TT	CC	TA	CC	TT	TT	AA	CC	TT	AA	TG	TC	TT	GA	AA	TT	CC	TT	-9	GG	AA	CC	GG	TG	GA	TT	TT	GG	CC	AA	GG	CC	GA	GG
SIR_10	TA	GG	GA	CA	-9	TC	TT	CC	CC	TC	GG	GG	GG	GG	GG	TT	TC	AA	CC	TC	TT	AA	CC	TT	-9	TG	TT	TT	GG	AA	CC	CC	TT	GA	GG	-9	TC	GG	-9	GA	TT	TT	GG	CC	AA	GG	CA	GG	TG
SIR_11	AA	GA	GA	CC	GG	TC	TT	CC	CC	CC	GC	GG	AA	AA	GG	TC	TC	AA	CC	TT	TT	AA	CC	TT	AA	TG	TC	TT	GG	AA	CC	CC	TT	GA	GG	-9	TC	GG	TG	GA	TG	TT	TG	CC	AA	GG	CA	GG	TT
SIR_F1	TA	GA	GG	CC	GA	CC	TC	TC	CC	TC	GG	GG	GA	GA	GA	TT	CC	AA	TC	TC	TC	GA	CC	TT	GG	TG	TT	TT	GA	AA	-9	GC	TT	-9	GA	GA	CC	GG	TT	AA	TG	TC	TG	CC	GA	GA	CA	GG	TT
SIR_F10	AA	GA	GG	CA	GA	TC	TC	TC	CC	TC	GG	GG	GG	GG	GA	TT	TC	AA	CC	TT	TT	AA	CC	TT	GG	TG	TT	TT	AA	AA	TC	CC	TT	GA	GA	AA	CC	GG	TT	AA	TG	TC	GG	CC	AA	GG	CA	GA	TG
SIR_F2	AA	GA	GA	AA	GA	TC	TT	CC	GC	TC	GC	GG	GG	GG	GG	TT	-9	AA	TC	TC	TT	AA	CC	TT	GA	TT	TT	TT	GA	GA	-9	CC	TT	AA	GG	AA	TC	AA	-9	AA	TT	TT	GG	CC	AA	GG	CA	AA	TT
SIR_F3	TA	GG	GG	CC	GG	CC	TC	TC	CC	CC	GG	GG	GG	GG	GG	TT	CC	AA	CC	TT	TC	GA	CC	TC	GA	TG	TC	TT	GA	GA	TT	GG	TT	GA	GG	GA	CC	GG	TG	GA	TG	TT	GG	CC	AA	GA	CC	GG	TG
SIR_F4	TT	GA	GG	CC	GA	TC	TT	CC	GC	CC	GC	GG	GG	GG	GG	TC	TC	TA	CC	TT	TC	AA	CC	TT	GG	TG	TC	TT	AA	GA	TC	CC	TT	AA	GG	AA	CC	GA	GG	AA	TT	TT	GG	CC	AA	GG	CA	GG	TG
SIR_F5	TA	GA	GG	CC	AA	TC	TC	TC	CC	CC	GG	GG	GG	GG	GA	TC	TC	AA	TC	TC	TT	AA	AA	TT	AA	TG	TC	TT	GA	AA	TC	CC	TT	AA	GG	AA	CC	GA	TG	AA	TT	TT	GG	CC	AA	GA	CC	GG	TT
SIR_F6	TA	GA	GG	AA	GG	TT	TT	CC	CC	TC	GG	GG	GG	GG	GG	TT	TC	AA	TC	TC	TC	AA	CC	TC	AA	TT	TT	TT	GA	AA	CC	CC	TT	AA	GG	AA	CC	GG	TG	AA	GG	TT	TG	CC	AA	-9	CC	GG	TG
SIR_F7	AA	GA	GG	CA	GG	CC	TC	TC	GC	CC	GG	GG	GG	GG	GG	TT	CC	AA	CC	TT	TC	AA	CC	TT	GA	TT	TT	TT	AA	AA	CC	CC	TT	GA	GA	GA	CC	GG	TG	GA	TG	TT	TG	CC	AA	GA	CC	GG	GG
SIR_F8	TA	GG	GG	CC	-9	TC	CC	TC	CC	TC	GG	GG	GG	GG	AA	TT	TC	TA	TC	TC	TT	AA	CC	TT	GA	TT	TT	TC	GA	AA	TC	GC	TC	AA	GG	GA	TT	GG	GG	AA	TG	TT	GG	CC	GA	GA	CC	GG	TG
SIR_F9	TA	GA	GG	CA	GG	CC	CC	TT	CC	CC	GC	GA	GG	GG	GG	TC	TC	TA	CC	TT	TT	AA	CC	TT	GA	TG	TC	TT	AA	AA	CC	CC	TC	GG	GG	AA	CC	GG	TG	GA	TG	TT	TG	CC	AA	AA	CC	GG	GG
TSC_01	TA	GA	GG	CA	GA	CC	CC	TT	GC	TC	CC	GG	AA	-9	AA	TC	TC	AA	CC	TT	CC	AA	CC	TT	AA	TT	TT	TT	GA	AA	TC	CC	TT	AA	GG	AA	CC	GG	TG	GA	TT	TT	GG	CC	AA	GG	AA	GG	TT
TSC_02	AA	GA	GG	AA	GG	TC	TC	CC	CC	TC	GG	GG	GA	GA	GA	TT	TT	TA	CC	TT	TT	AA	CC	TT	AA	TG	TC	TT	AA	AA	TC	GC	TT	AA	GG	AA	CC	GG	TG	AA	TG	TT	TG	CC	GA	GG	AA	GG	TT
TSC_03	TA	GG	GG	CC	AA	CC	TC	TC	CC	TT	GC	GG	GG	GG	GG	TT	TC	TA	CC	TT	TT	AA	CC	TT	GA	TG	TC	TT	AA	AA	TC	CC	TT	AA	GG	GA	CC	GG	TT	AA	TG	TT	GG	CC	AA	-9	CC	GA	TT
TSC_04	TA	GA	GG	CC	AA	CC	CC	TC	CC	CC	CC	GG	GG	GG	AA	TT	TC	AA	CC	TT	TC	GA	CC	TT	GA	TG	TC	TT	AA	AA	CC	CC	TT	GA	GG	AA	CC	GG	TT	AA	TG	TT	GG	CC	AA	GG	CC	GG	TT
TSC_05	TA	GA	GG	CC	GG	CC	TC	TC	CC	TC	GG	GG	GA	GA	AA	TT	CC	AA	CC	TT	TT	AA	CC	TC	GA	TG	TC	TT	AA	GA	TC	CC	TT	AA	GG	AA	CC	GG	TG	AA	TG	TT	GG	CC	AA	GG	CA	GG	TT
TSC_06	TA	GG	GG	CC	GA	TC	TC	TC	CC	TC	CC	GG	GG	GG	GG	TC	TC	AA	CC	TT	TC	GA	AA	TT	GA	GG	CC	TT	AA	AA	CC	CC	TT	AA	GG	AA	CC	GG	TT	AA	TT	TT	GG	CC	AA	GG	CA	GG	TG
TSC_07	TA	GG	GG	AA	GA	CC	TT	CC	CC	CC	GG	GG	GG	GG	GA	TC	CC	AA	CC	TT	TT	AA	CC	TT	GA	TG	TC	TT	AA	GA	CC	CC	TT	AA	GG	AA	CC	GG	TT	GA	TG	TC	GG	CC	AA	GG	CA	GG	TT
TSC_08	TA	GA	GG	CC	GA	CC	TC	TC	GC	-9	GC	GG	GA	GA	GA	TT	TC	AA	TC	TC	TC	AA	CC	TT	AA	TT	TT	TT	AA	GA	CC	CC	TT	-9	GG	AA	TC	GG	GG	AA	-9	TC	GG	CC	AA	GG	CA	GG	TT
TSC_09	TT	GG	GG	CC	AA	TC	TC	CC	CC	CC	GC	GG	GA	GA	GA	TT	TT	TA	CC	TT	TT	AA	CC	TT	GA	TG	TC	TT	AA	AA	TC	GC	TT	GA	GG	GA	CC	GG	TG	GA	TT	TT	TT	CC	AA	GA	CC	GG	TT
TSC_10	TA	GA	GG	AA	GA	TC	TC	CC	CC	CC	GG	GG	GG	GG	AA	TC	CC	AA	CC	TT	TC	AA	CC	TT	AA	GG	CC	TT	AA	AA	CC	CC	TT	AA	GG	GA	CC	GG	TG	GA	TT	TT	TG	CC	AA	GG	AA	GG	TT
TSC_11	TA	GA	GA	CC	AA	CC	TT	CC	CC	TC	GC	GG	GA	GA	GA	TT	TT	AA	CC	TT	TT	AA	CA	TT	GA	TT	TT	TT	AA	AA	CC	CC	TT	GA	GG	AA	CC	GG	GG	AA	TT	TT	GG	CC	AA	GG	CC	GG	TT
TSC_F1	TA	GA	GA	AA	GG	TC	TC	CC	CC	TT	GC	GG	GG	GA	AA	TT	TC	TA	CC	TC	TT	AA	CA	TT	GA	TG	TT	-9	AA	AA	TC	CC	TT	AA	GG	GA	CC	GG	TG	AA	TG	TT	GG	CC	AA	GG	CA	GG	TG
TSC_F10	TA	GA	GG	CA	GA	CC	TT	CC	-9	TC	GG	GG	GG	GA	GG	TT	TC	AA	CC	TT	TC	AA	CC	TC	GA	TG	TC	TC	GA	GG	CC	CC	TT	AA	GG	AA	CC	GG	TG	GA	TT	TT	TT	CC	GA	GA	CC	GG	TT
TSC_F2	TA	GA	GG	CA	AA	CC	TT	CC	CC	CC	GC	GG	GA	AA	GG	TT	TT	AA	CC	TT	TT	AA	CC	TT	GG	TG	TC	TT	AA	AA	TC	GC	TT	GG	GA	AA	CC	GG	TG	AA	GG	TT	GG	CC	AA	GG	AA	GG	TT
TSC_F3	TA	GG	GG	CC	AA	CC	CC	CC	GC	TC	GC	GG	GA	GA	GA	TC	TC	AA	CC	TT	TT	AA	CC	TT	AA	TT	TT	TT	GA	AA	TC	CC	TT	AA	GG	AA	TC	GG	TT	AA	TT	TT	TG	CC	AA	GA	CC	GG	TG
TSC_F4	AA	GA	GG	CA	GA	CC	TT	CC	GC	TC	GG	GG	GG	GG	GA	TC	CC	AA	CC	TT	TT	AA	CC	TT	GA	TT	TT	TT	GA	AA	TC	GC	TT	AA	GG	GA	CC	GG	TG	AA	TT	TC	GG	CC	AA	GA	CA	-9	TT
TSC_F5	AA	GA	GG	CA	GA	CC	CC	TT	CC	CC	GG	GG	GA	GA	GA	CC	TC	AA	CC	TT	TT	AA	CA	-9	GG	TT	TT	TT	AA	GA	CC	CC	TT	AA	GG	GG	CC	GG	TG	AA	TT	TT	GG	CC	AA	GG	CA	GG	TT
TSC_F6	TT	GA	GG	CA	GA	CC	CC	TT	CC	CC	GC	GG	GG	GG	-9	TT	CC	AA	CC	TT	TT	AA	CA	TT	GA	TG	TC	TT	AA	AA	TT	CC	TT	AA	GG	AA	CC	GG	TG	AA	GG	TT	TG	CC	AA	GG	CC	GA	TT
TSC_F7	TA	AA	GG	CC	GA	TC	TC	TC	CC	CC	GC	GG	GG	GG	GG	TT	-9	-9	CC	TT	TC	AA	CC	TT	AA	TG	TC	TT	AA	AA	TT	GC	TT	AA	GG	AA	CC	GA	TG	AA	TT	TT	GG	CC	AA	GA	CA	GG	TG
TSC_F8	TA	GG	GG	CC	GG	CC	CC	TC	CC	TT	GC	GG	GG	GG	GA	TT	TC	AA	TC	TC	TT	AA	CC	TT	GA	TT	TT	TT	AA	GA	-9	CC	TT	AA	GG	-9	CC	GG	TG	AA	TT	TT	GG	CC	AA	GG	AA	GG	TT
TSC_F9	TT	GA	GG	CC	GG	CC	TC	TC	GC	TT	GG	GG	GA	GA	GG	TC	TC	AA	CC	TT	TC	AA	CC	TT	GA	TT	TT	TT	GA	AA	TT	CC	TC	AA	GG	AA	CC	GG	TT	AA	GG	TT	GG	CC	GA	GG	CC	GG	TT
VAZ_01	AA	GA	GG	CA	GA	CC	TT	CC	CC	TC	GG	GG	GG	GG	GG	TT	TT	TA	CC	TT	TT	AA	CC	TT	GA	TG	TC	TC	GA	AA	CC	CC	TT	GA	GG	GA	CC	GA	TT	AA	TT	TT	TG	CC	AA	GG	AA	GA	TG
VAZ_02	AA	GG	AA	CA	GA	CC	CC	TT	CC	TC	GC	GG	GA	GA	GA	TT	CC	AA	CC	TC	TC	AA	CC	TT	GG	GG	TC	TT	GG	GA	TT	GC	TT	GA	GG	AA	CC	AA	TG	GA	TG	TC	GG	CC	AA	GG	AA	GG	GG
VAZ_03	TA	AA	GA	CA	GA	CC	CC	TC	CC	TC	GC	GG	GG	GG	GG	TT	TC	AA	CC	TT	TT	AA	CC	TT	AA	TG	TC	TT	AA	AA	TT	GC	TT	AA	GG	AA	CC	GA	TT	GA	TG	TT	GG	CC	AA	GG	CC	GG	TT
VAZ_04	TA	GA	GG	AA	GA	CC	TC	TC	CC	TC	GC	GG	GG	GG	GA	TT	TC	AA	CC	TT	TT	AA	CC	TT	AA	GG	CC	TT	GA	AA	CC	CC	TT	GG	GG	AA	CC	GA	TG	AA	TG	TT	TG	CC	AA	GG	CA	GG	TT
VAZ_05	TA	GA	GA	CC	GA	TC	TT	CC	CC	TC	GG	GG	GG	GG	GG	TT	TC	AA	CC	TT	TC	GA	CC	TT	AA	GG	TC	TT	GA	AA	CC	CC	TT	-9	GG	GA	CC	GA	TG	AA	TG	TT	TG	CC	AA	GA	CC	GG	TG
VAZ_06	TA	AA	GG	CA	GA	CC	TT	CC	GC	CC	GG	GG	GG	GG	GA	TT	TC	AA	TC	TC	TT	AA	CC	TC	GA	TG	TC	TT	AA	AA	TC	CC	TT	GA	GG	AA	CC	GA	TT	GA	TT	TT	GG	CC	AA	GA	CA	GG	TT
VAZ_07	TA	GG	GG	CA	GA	CC	TC	TC	CC	CC	GC	GA	GG	GG	GA	TT	CC	TA	CC	TT	TC	AA	CC	TT	GG	TT	TT	TT	GA	AA	TC	GC	TT	AA	GG	AA	CC	GG	TG	GA	TT	TC	TG	CC	AA	GG	CC	-9	TT
VAZ_08	TA	AA	GG	CC	GA	CC	TT	CC	CC	TC	GG	GG	GG	GG	GG	TT	CC	AA	CC	TT	TT	AA	CC	TT	GA	GG	CC	TC	GG	AA	TC	GC	TT	AA	GG	AA	TC	GG	TG	GA	TT	TT	GG	CC	-9	GG	CC	GA	TT
VAZ_09	TA	AA	GG	CC	GG	TT	TC	TC	GC	CC	GG	GG	GG	GG	GA	TC	TC	AA	CC	TT	CC	GG	CC	TT	AA	TG	TC	TT	GA	GA	TC	CC	TT	AA	GG	GA	CC	GG	TT	AA	TG	TT	TT	CC	AA	GG	CC	GG	TT
VAZ_10	TT	AA	GG	CC	GA	TC	TC	TC	CC	TT	GG	GG	GG	GG	GA	TC	CC	AA	CC	TT	TT	AA	CC	TT	AA	TG	TC	TT	GA	AA	TT	GC	TT	GA	GG	AA	CC	GA	TG	AA	TG	TT	TG	CC	AA	GA	CC	GG	TG
VAZ_11	AA	AA	AA	CC	GG	TC	TC	TC	CC	TC	GG	GG	GG	GG	GA	TT	CC	AA	CC	TC	TC	AA	CC	TT	GA	GG	CC	TT	GG	AA	TC	CC	TT	AA	GG	AA	CC	GG	TG	GA	TG	TT	TG	CC	AA	GA	CA	GG	TG
VAZ_F1	TA	AA	GG	CC	AA	CC	TT	CC	CC	TC	GC	GG	GG	GG	GA	TT	TC	TA	CC	TT	TC	GA	CC	TC	GA	TG	TC	TT	GA	-9	TC	CC	TT	GA	GG	AA	CC	GG	GG	GA	-9	TT	TT	CC	AA	AA	CC	GG	TG
VAZ_F10	TT	GG	GG	AA	GG	CC	TT	CC	CC	CC	CC	GG	GG	GG	AA	TT	TT	TA	CC	TT	TC	GA	CC	TT	AA	TG	TC	TT	GA	AA	TC	CC	TT	GA	GG	AA	CC	GG	TG	AA	GG	TT	TG	CC	AA	GG	CA	GG	TT
VAZ_F12	TA	GA	GG	CA	AA	TC	TC	TC	CC	TC	GG	GG	GG	GG	GA	TT	CC	AA	CC	TT	TC	AA	CC	TT	GA	GG	CC	TT	AA	AA	CC	CC	TC	AA	GG	AA	CC	GA	TT	AA	GG	TT	GG	CC	AA	GG	CC	GA	TT
VAZ_F2	TT	GG	GG	CA	GA	CC	TC	TC	CC	TC	GC	GG	GG	GG	GA	TT	CC	AA	CC	TC	TC	AA	CC	TC	GA	GG	CC	TT	AA	GA	TC	CC	TT	GA	GA	GA	CC	AA	GG	AA	GG	TT	GG	CC	AA	GG	CC	GG	TT
VAZ_F3	TA	AA	GG	AA	GG	TC	TC	TC	CC	TC	GG	GG	GG	GG	GG	TT	-9	AA	CC	TT	CC	GA	CC	TT	GA	GG	CC	TT	AA	AA	TC	CC	TT	AA	GG	AA	CC	GG	TT	AA	TG	TT	TG	CC	AA	GG	CA	GG	TT
VAZ_F4	TT	GA	GA	CA	GG	CC	CC	TT	CC	TC	GG	GG	GA	GA	GA	TT	CC	AA	CC	TT	TT	AA	CC	TT	AA	TG	TC	TC	GA	AA	TC	CC	TT	AA	GG	AA	TC	GG	TG	GA	TT	TT	GG	CC	AA	GG	AA	-9	GG
VAZ_F5	TA	GA	GG	CA	AA	CC	TC	CC	CC	TT	GC	GG	GG	GG	AA	TT	TC	AA	CC	TT	TT	AA	CC	TT	GA	GG	CC	TT	GA	GA	TT	CC	TC	-9	GA	GA	CC	GG	TG	GA	TT	TT	GG	CC	AA	GG	CC	GG	TT
VAZ_F7	AA	GA	GG	CC	GA	CC	TT	CC	CC	TC	GC	GG	GG	GG	GA	TT	TC	AA	CC	TC	TT	AA	CC	TT	GA	GG	TC	TC	GA	GA	TT	GC	TT	GG	GA	AA	TC	GG	GG	GA	TT	TT	TG	CC	AA	GA	CC	GA	TT
VAZ_F8	AA	GA	GG	CA	GA	CC	TT	CC	CC	TC	GG	GG	GG	GG	GG	TT	TT	TA	CC	TT	TT	AA	CC	TT	GA	TG	TC	TC	GA	AA	CC	CC	TT	GA	GG	GA	CC	GA	-9	AA	TT	TT	TG	CC	AA	GG	AA	GA	TG
VAZ_F9	AA	GG	AA	CA	GA	CC	CC	TT	CC	TC	GC	GG	GA	GA	GA	-9	CC	AA	CC	TC	TC	AA	CC	TT	GG	GG	TC	TT	GG	GA	TT	GC	TT	GA	GA	AA	CC	AA	TG	GA	TG	TC	GG	CC	AA	GG	AA	-9	GG
VRG_01	AA	GG	GG	CC	GG	TC	TC	TC	CC	TC	GG	GG	GA	GA	AA	TC	TC	TA	TC	TC	TC	AA	CC	TT	GA	TG	TC	TT	AA	AA	CC	CC	TT	AA	GG	AA	CC	GG	TT	AA	TG	TT	GG	CC	AA	AA	CC	GA	TT
VRG_02	TA	GG	GG	AA	GA	CC	TC	TC	CC	TC	GC	GG	GG	GA	GG	TC	TC	TA	CC	TT	TC	GA	CC	TT	GG	TT	TT	TT	AA	AA	TT	GG	TT	AA	GG	GA	CC	GG	GG	GA	TT	TT	TG	CC	-9	GA	CC	GG	TT
VRG_03	AA	GG	GG	CC	GG	TC	TC	TC	GC	TC	GG	GG	GG	GG	AA	TT	TT	AA	CC	TT	TT	AA	CA	TC	GA	TT	TT	TT	GA	AA	TC	GG	TT	-9	GG	AA	CC	GG	TG	GA	TT	TT	GG	CC	GA	AA	CC	GG	TT
VRG_04	AA	GA	GG	CA	GG	CC	CC	TC	CC	TT	GG	GG	-9	GG	GG	TC	CC	TA	CC	TT	TC	AA	CC	TT	GA	GG	CC	TT	GA	AA	TC	GC	TT	-9	GG	AA	CC	GG	TT	GA	TT	TT	GG	CC	AA	GG	CC	GA	TT
VRG_05	TA	GG	GA	CC	AA	TC	TC	TC	GC	TT	GG	GG	GA	GA	GG	TT	TT	AA	CC	TT	TT	AA	CA	TC	GA	TT	TT	TT	GA	GA	TT	GG	TT	AA	GG	-9	CC	GG	TG	AA	TG	TT	GG	CC	AA	GG	CA	GG	TG
VRG_06	TT	GG	GG	CC	GA	CC	TC	TC	CC	CC	GG	GG	GG	GG	GG	-9	TC	AA	CC	TT	TT	AA	CC	TT	AA	TG	TC	TT	GA	AA	-9	GC	TT	-9	GG	GA	CC	GG	TT	AA	TT	TT	GG	CC	AA	GA	CA	AA	TG
VRG_07	AA	GG	GG	AA	GG	CC	CC	TC	CC	TT	GG	GG	GA	GA	GA	TC	CC	AA	CC	TT	TC	AA	CC	TT	GA	TG	TC	TT	AA	GA	CC	CC	TT	AA	GG	AA	CC	GG	TG	GA	TG	TT	GG	CC	AA	GG	CC	GG	TG
VRG_08	AA	GG	GG	CC	AA	CC	TC	-9	CC	TC	GG	GG	GA	GA	GG	TC	CC	AA	TC	CC	TT	AA	CA	TC	GA	TG	TC	TT	AA	GA	TT	GG	TT	-9	GG	AA	CC	GA	TT	GA	TT	TT	GG	CC	AA	GG	CA	GG	TG
VRG_09	AA	AA	GA	CA	GA	CC	TT	CC	CC	CC	GG	GG	AA	AA	GG	TT	TC	AA	CC	TT	TT	AA	CC	TC	GA	TG	TC	TC	GA	AA	-9	GG	TT	AA	GG	GA	CC	GG	TG	AA	TG	TC	GG	CC	AA	GG	CC	GG	TG
VRG_10	AA	GG	AA	CC	GA	TC	TT	CC	CC	TC	GC	GG	-9	GG	GG	TC	TC	AA	CC	TT	TC	GA	CC	TT	GA	TT	TT	TT	GA	GA	TC	CC	-9	AA	GG	AA	CC	GG	TT	GA	TG	TT	GG	CC	AA	GG	CC	GA	TT
VRG_F1	TA	GA	AA	CA	GG	CC	TT	CC	CC	TC	GC	GG	GG	GG	GG	TT	TT	AA	TC	TC	TT	AA	CC	TT	GA	TG	TT	TT	GA	AA	CC	CC	TC	AA	GG	GA	CC	GG	TG	AA	TG	TT	GG	CC	AA	GA	CA	GG	TT
VRG_F10	AA	GG	GA	AA	GG	CC	TC	TC	CC	TT	GG	GG	GA	GA	GA	TT	TC	AA	CC	TT	TC	AA	CC	TT	AA	TG	TC	TC	GA	AA	TT	GC	TT	AA	GG	AA	TC	GG	TG	AA	TT	TT	TG	CC	AA	GG	CA	GA	TT
VRG_F11	TA	GG	GG	CC	GG	CC	TT	CC	CC	TC	GG	GG	GA	GA	AA	TT	-9	AA	TC	TC	TC	GA	CA	TT	GA	TT	TT	TT	AA	AA	TC	CC	TT	AA	GG	AA	CC	GG	TT	GA	TT	TT	GG	CC	GA	GA	CC	GG	TT
VRG_F2	AA	AA	GA	AA	GA	CC	TT	CC	CC	TC	GG	GG	GG	GG	GA	TT	TC	AA	CC	TC	TC	GA	CC	TT	AA	TG	TC	TT	GA	AA	TT	GC	TT	AA	GG	AA	CC	GG	TG	GA	TG	CC	TG	CC	GA	GG	CA	GG	TG
VRG_F4	TA	GA	GG	CC	GA	CC	CC	TC	CC	CC	GG	GG	GG	GG	GG	TT	TT	AA	CC	TT	CC	AA	CC	-9	GA	TG	TC	TT	GA	GA	TT	GC	TT	AA	GG	GA	CC	GG	TG	GA	TT	TT	GG	TC	AA	AA	CC	GG	TT
VRG_F5	AA	GG	GG	CC	GA	CC	TC	CC	GC	CC	GG	GG	GA	GA	GG	TT	CC	AA	CC	TT	TT	AA	CA	TT	GA	TT	TT	TT	GA	AA	CC	CC	TT	GA	GA	AA	CC	GG	TG	AA	GG	TT	GG	CC	GA	GA	CA	GA	TT
VRG_F6	TA	GG	GG	AA	GG	CC	TC	TC	CC	TC	GG	GG	GA	GA	GG	TT	-9	AA	CC	TT	TC	AA	CC	TC	GA	TT	TT	TT	GA	GA	TC	GC	TT	AA	GG	GG	TC	GG	TG	AA	TT	TT	GG	CC	AA	GA	CC	-9	TT
VRG_F7	TA	GG	GG	CA	GA	CC	TT	CC	CC	TT	GG	GG	GA	GA	GA	TC	CC	AA	CC	TT	TC	GA	CC	TT	GA	TG	TT	TT	GG	AA	TC	CC	TT	AA	GG	GA	CC	GA	TG	AA	TT	TT	TG	CC	GA	GG	CA	GG	TT
VRG_F8	TA	AA	GG	CA	AA	CC	TT	CC	CC	CC	GG	GG	GA	GA	GA	TT	TC	AA	CC	TT	TC	AA	CC	TT	GA	TG	TT	TT	GA	AA	TC	CC	TT	AA	GG	AA	CC	GG	TG	AA	TT	TT	GG	CC	AA	GG	CC	GG	TG
VRG_F9	TA	GG	GG	AA	GG	CC	TC	TC	CC	TC	GG	GG	GG	GG	GG	TT	-9	AA	CC	TT	-9	AA	CC	TT	AA	TT	-9	TT	AA	AA	TT	GC	TC	GA	GA	AA	CC	GG	TG	AA	TG	TT	TG	CC	AA	GA	CC	GG	TT
VWD_01	AA	GG	GA	CC	GA	TC	TC	TC	GC	TC	GC	GG	GG	GG	AA	TC	TC	AA	CC	TT	CC	GA	CC	TT	AA	TT	TT	TT	GA	AA	-9	GC	TT	GA	GG	AA	TC	GA	TT	AA	TG	TT	-9	CC	GA	GG	CC	GG	TT
VWD_02	TA	GG	GG	CC	GA	TT	TT	CC	GG	TT	GG	AA	GG	GG	GG	TT	CC	AA	CC	TT	TT	AA	CC	TT	AA	TG	TC	TT	GA	AA	TC	CC	TT	GA	GG	GA	CC	GG	TT	GG	TT	TT	TG	CC	AA	GG	CA	GA	GG
VWD_03	TA	GG	GG	CC	AA	TC	CC	TT	CC	CC	GG	GG	GG	GG	GG	TT	TC	AA	TC	TC	TC	AA	CC	TT	AA	TG	TC	TT	AA	GA	TC	GC	TT	GA	GG	AA	CC	GA	TT	AA	TT	TT	TG	CC	AA	GG	CC	GA	TG
VWD_04	TA	GG	GG	-9	GG	CC	TT	CC	CC	TT	GC	GG	GG	GG	GA	TT	TC	AA	CC	TT	TT	AA	CC	TT	AA	TG	TC	TT	GA	AA	TT	GC	TT	AA	GG	GA	CC	GG	TG	AA	TG	TT	TG	CC	AA	AA	CC	GA	TG
VWD_05	TA	GG	GG	CA	AA	TT	TT	CC	GC	TT	GC	GG	GA	-9	AA	TC	TC	AA	CC	TT	TC	GA	CC	TT	GG	TG	TT	TT	GA	AA	TC	CC	TT	AA	GG	AA	TC	GG	TG	AA	TG	TC	TG	CC	AA	GG	CA	GG	TG
VWD_06	TA	AA	GG	CC	AA	TC	CC	TT	CC	CC	CC	GG	GG	GG	GG	TT	CC	TA	CC	TT	TT	AA	CC	TT	AA	GG	-9	TT	AA	GA	TT	GG	TT	GA	GG	AA	CC	GG	-9	GA	TT	TT	TT	CC	AA	GA	CA	GG	TT
VWD_07	TA	GG	GA	CC	AA	TC	CC	TT	CC	TC	GC	GG	GG	GG	GA	TT	CC	TA	CC	TT	TT	AA	CC	TT	AA	TT	TT	TT	GA	AA	CC	CC	TT	GG	GG	AA	CC	GG	TG	GA	TG	TC	GG	CC	-9	GA	CA	GG	TT
VWD_08	TA	GG	GA	CC	GG	CC	TT	CC	CC	CC	GG	GG	GG	GG	GG	TC	TT	AA	TC	TC	TC	-9	CC	TT	AA	TG	TC	TC	GA	AA	TC	CC	TT	GA	GG	AA	CC	GA	TT	GA	TT	TT	GG	CC	AA	GA	CC	GG	TT
VWD_09	AA	GG	GG	CA	GA	TC	TC	TC	GC	CC	GC	GG	GG	GG	GG	TT	CC	AA	CC	TT	TC	GA	CC	TT	AA	TT	TT	TT	AA	AA	TC	CC	TT	AA	GG	AA	CC	GA	TT	GG	TT	TT	GG	CC	AA	GA	CC	GG	TT
VWD_10	AA	AA	GG	CC	GA	CC	CC	TT	GC	CC	GC	GG	GG	GG	GG	TC	TC	AA	TC	TC	TC	GA	CC	TT	GA	GG	CC	TT	GA	AA	CC	CC	TT	AA	GG	AA	CC	GA	TT	GA	TT	TC	TG	CC	GA	GA	CA	GG	TT
VWD_11	AA	GA	GA	CA	GG	CC	TC	TC	CC	CC	GG	GG	GG	GG	GG	TT	CC	AA	CC	TT	TC	GA	CC	CC	GG	TT	TT	TC	GA	AA	TC	CC	TT	GG	GG	GA	CC	GG	TG	AA	TG	TT	TG	CC	AA	GA	CA	GG	TT
VWD_F1	AA	GG	GG	CA	GA	TT	TT	CC	GC	TC	GG	GG	GG	GG	AA	TT	TC	AA	CC	TT	TT	AA	CC	TC	AA	GG	TC	TT	AA	AA	TC	CC	TT	GA	GA	AA	CC	GG	TG	GA	TT	TT	GG	CC	AA	GG	CC	GG	TG
VWD_F2	TA	GA	GA	CC	GG	CC	TC	TC	CC	TC	-9	GG	GG	GG	GG	TT	TC	TA	CC	TT	TC	GA	CC	TT	AA	TT	TT	TT	GA	GA	TT	CC	TT	AA	GG	AA	CC	GA	TT	GA	-9	TT	TG	CC	AA	GG	AA	GG	-9
VWD_F3	TA	GG	GG	CC	GA	TT	TC	TC	GC	TT	GC	GG	GG	GG	GG	TC	TC	AA	CC	TT	TC	GA	CC	TT	GA	-9	CC	TC	GG	AA	CC	CC	TT	AA	GG	AA	CC	GG	TT	AA	TG	TT	TG	CC	AA	GA	CA	GG	TG
VWD_F4	TT	GG	GG	CC	AA	TT	CC	TT	CC	TT	GG	GG	GG	GA	GG	TT	-9	AA	CC	TT	TC	GA	CC	TC	GA	GG	TC	TT	GA	AA	TC	CC	TT	GA	GG	GA	CC	GG	-9	AA	TT	TT	TG	CC	AA	GA	CA	GA	TG
VWD_F5	AA	GA	GA	CC	AA	TC	TT	CC	CC	TT	CC	GG	GG	GG	GG	TT	TT	AA	CC	TC	TC	GA	CC	TC	AA	TG	TT	TT	AA	AA	TT	CC	TT	GG	GG	AA	CC	GG	TG	GG	TT	TT	GG	CC	AA	GG	CA	GG	TT
VWD_F6	AA	GA	GG	CC	AA	CC	TC	TC	GC	TT	GC	GG	GG	GG	GA	TT	-9	AA	CC	TT	TC	AA	-9	TT	GA	TT	TT	TT	GG	AA	CC	CC	TT	GG	GA	GA	CC	GG	TT	GA	TT	TT	TG	CC	AA	GA	CC	GG	TT
VWD_F7	TA	GG	GG	CC	GG	TC	TC	TC	GC	TC	GG	GG	GG	GG	AA	TC	CC	TA	CC	TT	CC	GG	CC	TC	AA	TT	TT	TT	AA	AA	TC	CC	TC	GA	GA	AA	CC	AA	TG	GA	TG	TT	TG	CC	AA	AA	CC	GG	TT
VWD_F8	AA	GG	GA	CA	AA	CC	TT	CC	GC	CC	GG	GG	GG	GG	GG	TT	TC	AA	CC	TT	TT	AA	CC	TC	AA	TT	TT	TT	GA	AA	CC	CC	TC	AA	GG	GG	CC	GG	TT	GA	TG	TT	GG	CC	AA	GA	CA	GG	TT
VWD_F9	AA	GG	AA	CA	GA	TC	TT	CC	CC	CC	GC	GG	GG	GG	GG	TT	TC	AA	CC	TT	CC	GG	CC	CC	AA	GG	CC	TT	AA	AA	TC	CC	TT	GA	GG	AA	CC	GA	TG	AA	TT	TT	GG	CC	AA	GA	CC	GG	TT
AA5910	TA	AA	GG	CA	AA	CC	TT	CC	CC	TC	GG	GA	GG	GA	GA	TT	CC	TA	CC	TT	TC	AA	CC	TT	GA	GG	TC	TC	GA	AA	TC	CC	TT	GG	GA	AA	CC	GG	TG	AA	TG	TT	TT	CC	AA	GG	CA	GA	TT
AA5922	AA	GG	GA	CA	AA	CC	TC	TC	CC	TC	GG	GA	GA	GA	GA	TT	CC	TA	CC	TT	TC	AA	CC	TT	GA	TT	TT	TC	GA	AA	TC	CC	TT	AA	GG	AA	TC	AA	TG	GA	TG	TT	TG	CC	AA	GG	CA	GG	TG
AA5929	TA	GG	AA	CC	GA	CC	TT	CC	CC	TT	GC	GG	GG	GG	GA	TC	CC	AA	TC	TC	TT	AA	CC	TT	AA	GG	TT	TT	GA	AA	CC	CC	TT	GA	GA	AA	CC	GG	TG	GA	TG	TT	GG	CC	AA	GG	CC	GA	TT
AA5941	AA	GG	GA	CC	GA	CC	TT	TC	CC	TC	GG	GA	GG	GA	AA	TT	CC	AA	CC	TT	TT	AA	CC	TT	GA	TG	TC	TC	GG	AA	CC	CC	TT	GA	GA	AA	CC	GA	TG	AA	TT	TT	GG	CC	AA	GG	CA	GG	TG
AA5960	TA	GG	GA	AA	AA	CC	TC	TC	CC	CC	GC	GA	GA	GA	AA	TT	CC	AA	CC	TT	TT	AA	CA	TT	AA	TG	TT	TT	AA	AA	TC	CC	TT	GG	AA	AA	CC	GG	TT	AA	TT	TT	GG	CC	AA	GG	CC	GG	TG
AA5967	TA	GA	GG	CC	GA	CC	TT	CC	CC	CC	GG	GG	GG	GG	GA	TT	CC	AA	CC	TC	TT	AA	CC	TT	AA	GG	TC	TT	GG	AA	CC	CC	TC	GA	GA	GA	TC	GG	TG	AA	GG	TT	TT	CC	AA	GG	CC	GG	TT
AA5977	TA	GG	GG	AA	AA	CC	TC	CC	GC	TC	GC	GG	GG	GA	GA	TT	CC	TT	TC	TC	TC	AA	CC	TT	GA	GG	TC	TT	GA	AA	TC	CC	TT	GA	GG	GA	CC	GA	TG	AA	TT	TT	GG	CC	AA	GA	CC	AA	TT
AA5991	AA	GG	GA	CA	GG	CC	TT	CC	CC	TT	GC	GA	GA	GA	GA	TT	TC	AA	TC	TC	TC	AA	CC	TT	GA	TG	TC	TC	GA	GA	CC	CC	TT	GA	GA	AA	CC	GA	TG	GG	TT	TT	GG	CC	AA	GG	CA	GA	TT
AA5998	TA	GA	AA	AA	AA	CC	TT	CC	CC	TC	GG	GA	GG	GG	AA	TC	CC	TA	TC	TC	TT	AA	CA	TT	GG	GG	TT	TT	GA	AA	CC	CC	CC	GA	GA	GA	CC	GA	GG	GA	TT	TT	TG	CC	AA	GA	CC	GG	TT
AA6108	TA	GG	GG	CC	GA	CC	TT	CC	CC	TC	GG	AA	GG	GG	GG	TT	CC	AA	TC	TC	TC	AA	AA	TC	AA	TG	TC	TC	GA	AA	TC	CC	TT	AA	GG	AA	CC	GG	TT	AA	TG	TT	TG	CC	AA	GG	CC	GA	TT
AA6121	AA	GA	GG	CC	AA	TC	TT	CC	CC	TC	GG	GA	GG	AA	AA	TC	TC	AA	TC	TC	TT	AA	AA	TT	AA	TG	TC	TC	GA	AA	TC	CC	TT	AA	GG	AA	CC	AA	TG	GG	TT	TT	GG	CC	AA	GG	AA	AA	TT
AA6132	TA	GG	GA	CA	AA	CC	TT	CC	CC	CC	GG	GG	GA	AA	GA	TT	CC	AA	TC	TC	TT	AA	CC	TT	GA	GG	TC	TC	GG	AA	CC	CC	TT	GA	GA	AA	CC	GG	TG	GA	TT	TT	GG	CC	AA	GA	CC	GG	TG
AA6139	TA	GG	GA	AA	GA	TC	TT	CC	CC	TC	GC	GA	GG	GG	GA	TT	CC	AA	TC	TC	TT	AA	CC	TT	AA	TG	TT	TT	GA	AA	TC	CC	CC	GA	GA	AA	CC	GA	TT	GA	TT	TT	TG	CC	AA	GG	AA	AA	TT
AA6146	AA	GG	GA	CC	AA	CC	TC	TC	CC	TC	GG	GG	GG	GA	GG	TT	CC	AA	CC	TT	TT	AA	CA	TT	AA	TG	TT	TT	GA	GA	CC	CC	TT	GA	GG	AA	CC	GA	TG	AA	TG	TT	GG	CC	AA	GA	CC	GG	TT
AA6152	AA	GG	GG	CA	GA	CC	CC	TC	CC	CC	GG	GG	GG	GG	AA	CC	CC	AA	TC	TC	TC	AA	CC	TT	AA	TG	TC	TT	AA	AA	TC	CC	TT	GG	GA	AA	CC	GA	TG	GA	TG	TT	TG	CC	AA	GG	AA	GG	TG
AA6160	TA	GA	GA	AA	GA	CC	TT	CC	CC	TT	GG	GG	GG	GG	AA	TT	CC	TA	CC	TT	TT	AA	CC	TT	AA	TT	TT	TT	GA	AA	CC	CC	TT	GG	AA	AA	CC	GG	TT	GA	TG	TT	TG	TC	AA	GA	CC	GG	TG
AA6169	TA	GG	GA	AA	AA	CC	TT	CC	CC	CC	GC	GG	GG	GG	AA	TC	CC	TA	CC	TT	TT	AA	CC	TT	GA	TG	TC	TT	GA	AA	CC	CC	TC	GA	GG	AA	CC	GA	TT	GA	TG	TT	TG	CC	AA	GG	CA	GG	TT
AA6181	TA	GG	GA	CA	GG	CC	TT	CC	CC	TT	GG	AA	GG	GG	GA	TT	CC	TA	CC	TC	TT	AA	CC	TT	AA	GG	TC	TT	GA	AA	CC	CC	TT	GA	GG	AA	CC	GA	GG	GA	TT	TT	GG	CC	AA	GG	CA	GG	TG
AA6192	AA	GA	GG	CC	GA	CC	TT	CC	CC	TC	GG	GG	GG	GA	GA	TT	CC	AA	TC	TC	CC	AA	CC	TT	AA	TT	TT	TT	GG	AA	CC	CC	TC	GA	GG	AA	CC	GA	GG	AA	TG	TT	TG	CC	AA	GG	AA	GG	TG
AA6200	AA	GG	GG	CA	AA	TC	TC	CC	GC	CC	GG	GA	GG	GG	AA	TT	TC	AA	CC	TT	TT	AA	CC	TC	GA	GG	TT	TC	GG	AA	CC	CC	TT	GG	GA	AA	CC	GG	TT	AA	TT	TT	GG	CC	AA	GG	CA	GA	TG
BF2	TA	GA	GG	CC	GA	TC	TC	TC	CC	CC	GG	GG	GG	GG	GA	TT	TC	TT	CC	TT	TC	AA	CC	TT	AA	TT	TT	TT	AA	AA	TT	CC	TT	GA	GG	GA	CC	GG	TT	AA	GG	TC	TG	CC	AA	AA	CC	GG	TT
BF3	-9	GA	GA	CA	GA	TT	TT	CC	GC	TT	GC	GG	GG	GG	GA	TT	CC	AA	CC	TC	TC	AA	AA	TC	AA	GG	CC	TT	GA	AA	CC	CC	TT	GA	GG	-9	CC	GA	TG	GA	TT	TT	TG	CC	AA	GG	CC	GG	TT
BF4	-9	-9	GG	-9	GG	CC	TT	CC	GG	CC	GC	GG	GA	GA	GG	TC	TC	AA	CC	TC	TT	AA	CA	TT	AA	-9	TC	TT	GA	AA	CC	CC	TT	AA	GG	-9	TC	GG	TG	GA	TT	TT	TG	CC	AA	GG	CC	GG	TT
BF19	-9	GA	-9	CC	GA	CC	TT	CC	CC	TT	GG	GG	GA	GA	AA	TT	CC	AA	CC	TT	TT	AA	CC	TT	-9	-9	TC	TT	GA	GA	TT	CC	TC	GA	GG	-9	CC	GA	-9	AA	-9	TT	GG	CC	AA	GG	CC	GG	TT
BF8	-9	GG	-9	CA	GG	-9	TT	CC	CC	TC	GG	GG	GG	GG	GG	TT	TC	AA	CC	TT	CC	-9	CC	TT	AA	-9	-9	TC	GA	GA	TC	CC	TT	AA	GG	GA	CC	GA	TT	AA	TT	TT	GG	CC	GA	GG	CC	GA	TG
BF9	-9	AA	GG	CA	AA	CC	TT	CC	GC	CC	GG	GG	GG	GG	AA	TC	TC	AA	CC	TT	TC	GA	CC	TC	-9	GG	CC	TC	GA	AA	TC	CC	TT	AA	GG	-9	CC	GG	TT	GA	TT	TT	GG	CC	AA	GG	CC	GG	TG
BF11	AA	GG	GG	CC	GG	TC	TC	TC	CC	CC	GG	GG	GG	GG	GG	TC	TC	AA	CC	TT	TC	GA	CC	TC	AA	TG	TC	TT	GA	GA	TC	CC	TT	GA	GG	GA	CC	GA	TT	GA	TT	TT	GG	CC	AA	GG	CA	GG	TT
BF12	TA	GG	GG	CA	AA	CC	TT	CC	CC	TC	GG	GG	GG	GA	GA	TT	TC	AA	CC	TT	TC	AA	CC	TT	GA	TT	TT	TT	AA	AA	TT	GC	TT	AA	GG	AA	CC	GG	GG	AA	TG	TT	TG	CC	AA	GA	CC	GG	TG
BF14	AA	GG	GG	CC	AA	TC	TC	CC	GC	CC	GG	GG	GG	GG	AA	TT	CC	TA	CC	TT	TT	AA	CC	TC	AA	TG	TC	TC	GA	AA	CC	CC	TT	AA	GG	AA	CC	GG	TT	GA	TT	TC	GG	CC	AA	GG	CC	GA	-9
BF15	-9	GG	GG	CC	GA	CC	TT	CC	CC	CC	CC	GG	GG	GG	GA	TT	TC	TA	CC	TT	TT	AA	CC	TC	AA	TT	TT	TT	GA	AA	TC	-9	TT	AA	GG	-9	CC	GG	TT	AA	TG	TT	TG	CC	AA	GG	CA	GG	TG
BF16	-9	GA	GG	CA	AA	CC	TC	TC	CC	TC	GG	GG	GG	GG	GG	TT	TC	AA	CC	TT	CC	GA	CC	TT	AA	-9	TC	TC	GG	AA	TT	CC	TT	AA	GG	AA	CC	GA	TT	AA	TG	TT	TG	CC	AA	GG	CA	GA	TT
BF17	TT	AA	GG	CA	AA	TC	TT	CC	GC	TC	GG	GG	GG	GG	AA	TT	CC	AA	CC	TT	TT	AA	CC	TC	AA	TG	TC	TC	GA	AA	TT	GC	TT	AA	GG	-9	CC	GG	GG	GA	TG	TT	GG	TC	AA	GA	CC	GG	TG
BF18	AA	GA	GG	CC	GA	TT	TC	TC	CC	TC	GG	GG	-9	GA	GA	TC	TC	AA	CC	TT	TT	AA	CC	TC	AA	TG	TC	TC	GA	AA	TT	GC	TT	AA	GG	AA	CC	GG	TT	GA	TT	TC	GG	CC	AA	GG	CA	GG	TG
BF6	TA	GA	GG	CC	GG	CC	TC	TC	CC	TC	GC	GG	GA	GA	GA	TT	TC	AA	CC	TC	TT	AA	CC	TT	GA	TT	TT	TC	GA	AA	TC	CC	TT	AA	GG	AA	CC	GG	TG	AA	TT	TT	GG	CC	AA	GA	CC	GG	TG
Be1	AA	GG	GG	CC	AA	TC	CC	TT	CC	TC	GG	GG	GG	GG	AA	TT	TC	TA	CC	TT	TT	AA	CC	TT	AA	TG	TC	TT	GA	GG	TC	CC	TC	GG	AA	AA	CC	AA	TT	AA	TT	TT	TG	CC	AA	GG	CC	GA	TT
Be2	TA	AA	GG	CC	AA	CC	TT	CC	CC	TC	CC	GG	AA	AA	GG	TT	CC	AA	TC	TC	TC	AA	CA	CC	AA	TG	TC	TT	GG	GA	TC	CC	TT	GG	GA	AA	CC	GG	TT	GA	TT	TT	TG	CC	AA	GG	AA	GA	TT
Be3	TA	GG	GA	CA	GA	TC	TT	CC	CC	CC	GG	GG	GG	GG	GG	TT	CC	AA	CC	TC	CC	AA	CC	TC	-9	TG	TC	TT	GA	AA	TT	CC	TC	GA	GG	AA	CC	GG	TT	GA	TT	TC	TG	TC	AA	GA	CA	GA	TG
Be4	TA	GG	GG	CC	GG	CC	CC	TT	CC	TC	GC	GG	GA	GA	GA	TT	CC	TA	CC	TT	TT	AA	AA	TC	AA	TT	TT	TT	GA	AA	TT	GC	TT	AA	GG	AA	CC	GG	TT	AA	TT	TT	GG	CC	AA	GA	CC	GA	TG
Be5	TA	GA	GG	CC	GA	CC	CC	TC	CC	TC	GG	GG	GG	GG	GA	TC	TT	AA	CC	TT	CC	AA	CC	TT	AA	TG	TC	TC	GG	AA	TC	CC	TT	GA	GA	AA	CC	GA	TT	AA	TG	TT	GG	CC	AA	GG	AA	GG	GG
Be6	AA	GG	GA	CA	GA	CC	TT	CC	CC	TC	GG	GG	GA	GA	GG	TT	CC	TA	CC	TT	CC	GA	CA	TT	AA	TG	TC	TT	GG	AA	TT	GC	TC	AA	GG	AA	CC	GG	TT	GA	TT	TC	GG	CC	AA	GA	CA	GG	TT
Be7	AA	GG	GG	CA	GG	CC	TT	CC	CC	TC	GG	GG	GG	GG	GG	TT	CC	AA	CC	TT	TC	GA	CA	TC	AA	TT	TT	TT	GA	GA	TT	GC	TT	AA	GG	GA	CC	GA	TT	GA	TT	TT	GG	CC	AA	GA	CC	GA	TT
Be8	TA	GG	GG	CA	AA	TC	CC	TT	GC	CC	GC	GG	GA	GA	GG	TT	TT	AA	CC	TT	TT	AA	CA	TT	GA	TT	TT	TT	GA	AA	TT	GG	TC	GG	GG	AA	TC	GG	TT	AA	TT	TT	TT	CC	AA	GG	AA	GA	TG
Be9	AA	GG	GG	CC	GA	CC	TC	TC	CC	CC	GC	GG	GG	GG	GG	TT	CC	AA	CC	TT	CC	GA	CC	TT	AA	TT	TT	TT	GA	AA	TC	CC	TT	GA	GA	AA	CC	GG	GG	AA	TT	TT	TG	CC	AA	AA	CC	GA	TT
Be10	TT	GA	GG	CA	AA	CC	TT	CC	CC	TC	GG	GG	GG	GG	GA	TT	TT	AA	CC	TC	TT	AA	CC	TT	GA	GG	CC	TT	GA	AA	TT	CC	TT	GA	GA	AA	CC	GG	TT	GG	TT	TT	GG	CC	AA	GG	CA	GG	TT
Be11	TA	AA	GG	CA	GG	CC	TC	CC	CC	TC	GC	GG	GG	GG	GG	TT	CC	AA	CC	TT	CC	GA	CC	TC	AA	TG	TC	TT	AA	AA	TT	CC	TT	GG	GA	AA	CC	GG	TG	AA	TT	TT	TG	CC	AA	GG	AA	GA	TT
Be12	AA	GG	GG	CC	GG	CC	CC	TC	GC	TT	GC	GG	GA	GA	GG	TC	TT	AA	CC	TT	TT	AA	CC	TT	GA	GG	CC	TT	AA	AA	TC	CC	TT	GA	GG	AA	CC	GG	TT	AA	GG	TT	TT	CC	AA	GG	CA	AA	TT
Be13	AA	GA	GA	AA	GA	CC	TC	TC	CC	CC	CC	GG	GA	GA	GG	TT	TT	AA	CC	TT	TT	AA	CC	TT	AA	TG	TC	TT	AA	AA	CC	CC	TT	GA	GG	AA	TC	GG	TT	GA	TT	TT	TT	CC	AA	GG	CC	GA	TT
Be14	TA	GG	GA	CC	GA	CC	TT	CC	CC	TC	GC	GG	GA	GA	GA	TC	TC	TA	CC	TC	TC	AA	CC	TT	AA	GG	TC	TC	GG	AA	TC	GC	TT	GA	GA	AA	CC	GG	TG	AA	TT	TT	TG	CC	AA	GG	CC	GG	TG
Be15	TA	GG	GG	CA	GG	CC	TT	CC	CC	TT	GG	GG	GG	GG	GG	TT	TT	AA	CC	TT	TT	AA	CC	TT	GA	GG	TC	TT	GG	AA	CC	CC	TC	GA	GG	AA	CC	GA	GG	AA	GG	TT	TG	CC	AA	GG	CC	GG	TT
Be16	TA	AA	GA	CC	GA	TT	TC	TC	GC	CC	CC	GG	GG	GG	GG	TC	CC	AA	CC	TT	TC	GA	CC	TC	AA	TT	TT	TT	GA	AA	CC	CC	TT	GG	GG	AA	CC	GG	TT	GA	TT	TT	GG	CC	AA	GA	CC	AA	TT
Be17	AA	GA	GA	CC	GG	TC	TC	TC	GG	CC	GC	GG	GG	GG	GG	TT	TC	AA	CC	TT	TT	AA	CC	TT	GA	TG	TC	TT	GA	AA	TT	CC	TT	GA	GA	AA	TC	GA	TG	AA	GG	TT	TG	CC	AA	GG	CC	GG	TT
Be18	TA	GA	GG	CC	AA	TC	TC	TC	CC	CC	-9	GG	GG	GG	AA	TT	CC	AA	CC	TC	TT	AA	CC	TT	GA	GG	CC	TT	GG	AA	TT	CC	TT	GG	AA	GA	CC	GG	TG	AA	TG	TT	TG	CC	AA	GG	CC	GA	TG
Be19	AA	GG	GG	CA	GA	CC	TC	TC	CC	TC	CC	GG	GG	GG	AA	TT	CC	AA	TC	TC	TC	GA	CC	TT	AA	TT	TT	TC	GG	AA	CC	CC	TT	GG	AA	GA	CC	GG	TT	GA	TT	TC	GG	CC	AA	GA	CA	GG	TT
Be20	AA	GG	GG	CC	GG	CC	TC	TC	CC	TT	GG	GG	GG	GG	AA	TT	TT	TA	CC	TT	TT	AA	CC	TC	AA	TG	TC	TT	GA	GA	TC	GC	TT	AA	GG	AA	CC	GG	TT	AA	TG	TT	TG	CC	AA	GA	CA	GG	TT
Gr1	AA	GG	GG	CC	GA	CC	TT	CC	CC	TC	GC	GG	GA	GA	GA	TT	CC	AA	CC	TT	TT	AA	CC	TC	GG	TT	TT	TT	AA	AA	CC	CC	TT	AA	GG	GA	CC	GG	TG	AA	TG	TC	GG	CC	AA	GA	CC	GG	GG
Gr2	TA	GA	GG	CA	GA	CC	TC	CC	CC	TC	GG	GG	GA	GA	GG	TT	TC	TA	CC	TC	TT	AA	CC	TT	GA	TT	TT	TT	AA	AA	TC	GC	TC	AA	GG	AA	CC	GG	TT	AA	GG	TT	GG	CC	AA	GG	CA	GA	TT
Gr3	TT	GG	GG	CA	GA	CC	TT	CC	CC	CC	GC	GG	GG	GA	GG	TT	TC	TA	CC	TT	CC	GA	CC	TC	GA	GG	CC	TT	AA	AA	CC	CC	TC	AA	GG	GA	CC	GA	TT	GA	TT	TT	GG	CC	-9	GA	CC	GA	TG
Gr4	TA	GG	GG	CA	GA	CC	CC	TC	GC	CC	GG	GG	GG	GA	GA	TT	TC	AA	CC	TT	TT	AA	CC	TT	AA	TG	TC	TT	GA	AA	TC	GC	TT	AA	GG	AA	TC	GG	TG	AA	TT	TT	GG	CC	AA	GG	CC	GA	TG
Gr5	TA	GG	GG	CA	GA	CC	TT	CC	GC	TC	GC	GG	GG	GG	GA	TC	CC	AA	CC	TT	TC	AA	CA	TC	AA	TG	TC	TT	AA	AA	TC	CC	TT	AA	GG	AA	CC	GG	TG	AA	GG	TT	GG	CC	AA	GA	CA	GA	GG
Gr6	TA	GA	GA	CC	GA	CC	TC	CC	CC	TC	GC	GG	GA	GA	AA	TT	CC	AA	CC	TT	TT	AA	CC	TT	GA	TT	TT	TC	GA	GA	CC	CC	TT	AA	GG	AA	CC	GA	TT	GA	TG	TT	TG	CC	AA	GA	CC	GG	TT
Gr7	TA	GA	GG	CC	GA	TC	CC	TT	CC	CC	GC	GG	GG	GG	AA	TC	TC	AA	CC	TT	TT	AA	CC	TT	AA	TT	TT	TT	AA	AA	TC	GC	TC	AA	GG	AA	CC	GA	TG	GA	TT	TT	GG	CC	AA	GG	CA	GG	TG
Gr8	TA	GG	GG	CC	AA	CC	CC	TC	CC	CC	CC	GG	GG	GA	GA	TT	TT	AA	CC	TT	TT	AA	CC	TT	AA	TG	TC	TT	AA	AA	CC	CC	TT	AA	GG	AA	CC	GA	TG	AA	TG	TT	TG	CC	AA	GG	AA	GA	TT
Gr9	AA	GA	GA	CC	AA	CC	TT	CC	CC	TT	GC	GG	GA	GA	AA	TT	TC	AA	CC	TT	TC	AA	CC	TT	AA	TG	TC	TT	AA	AA	TC	CC	TT	AA	GG	AA	CC	GG	TT	AA	TT	TT	TG	CC	AA	GA	CC	GG	TG
Gr10	AA	GG	GG	CC	GA	CC	TC	TC	CC	CC	GC	GG	GG	GG	GA	TT	TC	TA	CC	TT	TT	AA	CA	TT	AA	TG	TC	TT	AA	GA	TT	GC	TT	GA	GG	AA	CC	GA	TG	AA	TT	TT	GG	CC	AA	GG	AA	GG	TT
Gr11	TA	GG	GG	CC	GA	CC	CC	TC	CC	TC	GG	GG	GG	GG	GG	TT	CC	TA	CC	TT	CC	AA	CC	TT	GA	TT	TT	TT	AA	AA	TC	CC	TC	AA	GG	GA	CC	GA	TT	GA	TG	TT	GG	CC	AA	GG	AA	GA	TG
Gr12	AA	GG	GG	CA	AA	CC	TC	TC	CC	CC	GG	GG	GG	GA	AA	TT	CC	TA	CC	TT	TT	AA	CA	TT	AA	TT	TT	TT	AA	AA	TC	CC	TT	AA	GG	AA	TC	GG	TG	GA	TG	TT	TG	CC	AA	GA	CA	GG	TG
Gr13	TT	GG	GG	CA	GG	CC	TT	CC	CC	TC	GC	GG	GG	GG	AA	TT	CC	AA	CC	TT	TT	AA	CC	TT	GA	TG	TC	TT	AA	GG	TC	CC	TT	GA	GA	AA	CC	GG	TG	GA	TG	TT	TG	CC	AA	GA	CC	GA	TT
Gr14	TA	GA	GG	CC	GA	CC	TT	CC	GC	CC	GG	GG	GG	GG	AA	TT	CC	AA	CC	TC	TC	AA	CC	TT	GA	TG	TC	TC	GA	AA	TT	CC	TT	AA	GG	AA	CC	AA	TT	AA	TG	TT	GG	CC	AA	GG	CA	GG	TG
Gr15	TA	GA	GG	CA	AA	CC	TT	CC	GC	CC	GC	GG	GG	GG	GG	TT	CC	AA	CC	TC	TT	AA	CC	TT	GA	TG	TC	TT	AA	GA	TC	CC	TT	AA	GG	GA	CC	GG	TG	AA	TG	TT	GG	CC	AA	GG	CA	GA	TG
Gr16	AA	GG	GA	CA	GA	CC	TT	CC	CC	TC	GC	GG	GA	GA	GA	TC	CC	AA	CC	TT	TT	AA	AA	TT	GG	TT	TT	TT	GA	AA	CC	CC	TT	AA	GG	AA	CC	GG	TT	AA	TG	TT	GG	CC	AA	GG	CC	GG	TG
Gr17	AA	GG	GG	CA	GA	TC	TT	CC	CC	TC	CC	GG	GA	AA	AA	TT	CC	AA	CC	TT	TT	AA	CA	TT	GA	GG	TC	TT	GA	AA	TT	CC	TT	AA	GG	GA	CC	GG	GG	GA	TT	TT	GG	CC	AA	GA	CC	GA	TG
Gr18	TA	GA	GG	CC	AA	CC	TC	TC	CC	TC	GG	GG	GG	GG	AA	TT	CC	AA	CC	TC	TT	AA	CA	TT	AA	TG	TC	TT	AA	AA	TC	CC	TT	AA	GG	AA	CC	GG	TG	AA	TG	TT	GG	CC	AA	GA	CC	GG	TG
Gr19	TA	GA	GG	CC	GA	CC	TC	TC	CC	TT	GG	GG	GA	GA	GA	TT	TC	AA	TC	TC	TT	AA	CA	TT	GA	TT	TT	TT	AA	AA	TT	GC	TC	GA	GA	AA	CC	GG	TG	GA	TG	TT	GG	CC	GA	GG	CC	GG	TG
Gr20	TA	GG	GG	CC	AA	CC	TT	CC	CC	TC	GC	GG	GG	GA	GA	TT	CC	AA	CC	TT	TT	AA	CA	TT	AA	TG	TC	TT	AA	AA	TT	CC	TT	AA	GG	AA	CC	GG	TG	GA	TG	TT	TG	CC	GA	GA	CC	GA	TT
Ti2-1	TA	GG	GG	CA	GA	CC	TT	CC	CC	CC	GG	GG	AA	AA	GG	TC	TT	AA	CC	TT	TT	AA	CC	TC	AA	GG	CC	TT	AA	GA	TC	CC	TC	AA	GG	AA	TC	GG	TT	AA	TG	TT	TG	CC	AA	GG	CA	AA	TT
Ti2-2	AA	GG	GG	AA	GA	TC	TT	CC	CC	CC	GC	GG	GA	GA	GA	TC	TC	AA	CC	TT	TT	AA	CA	TC	GA	TG	TT	TT	AA	AA	TC	GC	TT	GG	AA	GA	CC	GG	TG	AA	TT	TT	GG	CC	AA	GA	CA	GA	TG
Ti2-3	TA	GG	GG	CA	AA	CC	TT	CC	CC	CC	GC	GG	GG	GG	GA	TT	CC	AA	TC	TC	TT	AA	CC	TT	GA	TG	TT	TC	GA	AA	TT	CC	TC	AA	GG	GA	CC	GG	TT	GA	TT	TT	TT	CC	AA	GG	CA	GG	TT
Ti2-4	TA	GG	GG	CC	AA	TC	TC	CC	CC	TC	GG	-9	GG	GA	GA	TC	TC	TA	CC	TT	TT	AA	CA	TC	AA	GG	TT	TT	AA	AA	CC	CC	TC	AA	GG	AA	CC	GG	TG	GG	TT	TT	GG	CC	AA	GG	CC	GG	TT
Ti2-5	AA	AA	GG	CA	AA	CC	TT	CC	CC	TC	GC	GG	GG	GA	AA	TT	CC	AA	TC	TC	TC	AA	CA	TT	GA	GG	TT	TT	GA	AA	CC	CC	TC	AA	GG	AA	CC	GG	GG	AA	TT	TT	TG	CC	AA	GA	CC	GG	TT
Ti2-6	TA	GG	GG	CA	GA	TC	TT	CC	CC	CC	GG	GG	GG	GA	GA	TT	TC	AA	TC	TC	TT	AA	CC	TT	GA	GG	TC	TT	GA	AA	TT	GG	TT	AA	GG	AA	CC	-9	TT	GA	TG	TT	GG	CC	GA	GG	CA	GG	TT
Ti2-7	TA	GG	GA	AA	AA	TT	CC	TC	CC	TC	GG	GG	GG	GG	GA	TT	CC	TA	TT	CC	TT	AA	CA	TT	GA	GG	TT	TT	AA	AA	CC	CC	TC	GA	GA	AA	CC	GG	TT	AA	TG	TT	TG	CC	AA	GA	CC	GG	TT
Ti2-8	AA	GA	GA	CA	AA	TC	TT	CC	CC	CC	GG	GG	GG	GG	AA	TT	TC	AA	CC	TT	TC	AA	CA	TC	AA	TT	TT	CC	GG	AA	TC	CC	TT	GA	GA	AA	CC	GG	TT	GA	TT	TT	-9	CC	AA	GA	CC	GA	TT
Ti2-9	TA	GG	GG	CA	GA	CC	TT	CC	CC	CC	GG	GA	GG	GG	AA	TT	CC	AA	CC	TT	TC	GA	CC	TT	AA	GG	TC	TT	GA	AA	CC	CC	TT	GA	GG	AA	CC	GG	TG	AA	GG	TT	TG	CC	AA	GG	CA	GG	GG
Ti2-10	AA	GA	GG	CC	GG	CC	TC	CC	CC	TC	GG	GG	GG	GG	GG	TC	TC	AA	CC	TT	TC	GA	CC	TT	AA	GG	TC	TT	GA	AA	TC	CC	TT	GA	GA	GA	TC	GG	GG	GA	TG	TT	TG	CC	AA	GA	CC	GA	TG
Ti2-11	TA	GG	GA	CC	GA	CC	TT	CC	CC	TT	GG	GG	GG	GG	AA	TT	TC	AA	CC	TT	TC	AA	CC	TT	GA	TG	TT	TT	GA	AA	TT	GC	TT	GA	GG	AA	CC	GG	TT	AA	GG	TT	TG	CC	AA	GG	CC	GG	TT
Ti2-12	TT	GA	GA	CA	AA	CC	TT	CC	GG	CC	GG	GG	GG	GG	AA	TT	CC	AA	CC	TT	TC	GA	CC	TT	AA	TG	TT	TC	GA	GA	TC	GG	TT	GG	GA	AA	CC	GG	TT	-9	TG	TT	TT	CC	AA	GG	CA	GG	TT
Ti2-13	AA	GA	GG	CA	AA	CC	CC	TC	CC	TT	GC	GG	GG	GA	AA	TT	CC	TT	TC	TC	TC	AA	CA	TT	AA	GG	TC	TT	AA	AA	TT	CC	TC	GA	GA	AA	CC	GA	TG	AA	TG	TT	TG	CC	AA	GG	CA	GA	TT
Ti2-14	AA	GA	GA	CA	GG	TC	TC	TC	CC	CC	GG	GG	GG	GG	GA	TC	TC	TA	CC	TT	TC	AA	CC	TT	GA	TG	TC	TT	GA	AA	CC	CC	TT	AA	GG	GA	CC	GG	TT	AA	TG	TT	TG	CC	AA	GA	CC	GG	TT
Ti2-15	TT	GG	GA	AA	GG	CC	TT	CC	CC	TC	CC	GG	GG	GG	GA	TC	CC	AA	CC	TT	TT	AA	CC	TT	GA	TG	TT	TT	GG	AA	CC	CC	TT	AA	GG	AA	CC	GA	TG	GA	TT	TT	TG	CC	AA	GA	CC	GA	TT
Ti2-16	AA	GG	GG	CC	GG	CC	TT	CC	CC	TT	GG	GG	GG	GG	GG	TC	TC	AA	CC	TT	TT	AA	CC	TT	GA	TT	TT	TT	AA	AA	CC	CC	TT	AA	GG	AA	CC	GG	TT	GG	TT	TT	GG	CC	AA	GG	CC	GG	TT
Ti3-1	TA	GG	GA	CA	GA	TC	TT	CC	CC	TC	GG	GG	GG	GG	GG	TC	TC	AA	CC	TT	TC	AA	CA	TT	AA	TG	TT	TT	AA	AA	TC	CC	TT	AA	GG	GA	CC	GG	TT	AA	TG	TT	GG	CC	AA	GA	CC	GG	TT
Ti3-2	AA	GG	GG	AA	AA	CC	TT	CC	GC	TT	GG	GG	GG	GG	GA	CC	TT	TA	CC	TT	TC	GA	CC	TT	AA	GG	TC	TC	GA	AA	TT	GC	TT	AA	GG	AA	TC	GG	TG	AA	GG	TT	GG	CC	AA	GG	CA	GG	TT
Ti3-3	AA	GA	GG	CC	GA	CC	TC	CC	CC	TC	GC	GG	AA	AA	GG	TC	TT	TA	TC	TC	TT	AA	CA	TC	GA	TG	TC	TT	AA	GA	TC	CC	TT	AA	GG	GA	CC	GG	GG	GA	TT	TC	TG	CC	AA	GG	CA	GG	TT
Ti3-4	AA	GG	GG	CA	GG	CC	TT	CC	CC	TT	GC	GG	GA	GA	GA	TT	CC	AA	CC	TT	TT	AA	CC	TT	AA	TT	TT	TT	GG	AA	TC	CC	TT	AA	GG	GA	TC	GG	TT	GA	TG	TT	TG	CC	AA	GG	CC	GA	TT
Ti3-5	AA	GA	GA	CA	GA	CC	TT	CC	CC	CC	GG	GG	GA	GA	GG	TT	CC	TA	CC	TT	TC	AA	CC	TT	AA	TG	TT	TC	GA	AA	TC	GC	TT	GA	GG	GA	TC	GG	TT	AA	TT	TT	TG	CC	GA	GA	CA	GG	TG
Ti3-6	AA	GA	GG	AA	GG	CC	TT	CC	CC	TC	CC	GG	GG	GG	GG	TT	CC	AA	CC	TT	TT	AA	CC	TT	AA	GG	TC	TT	GA	AA	TC	CC	TC	AA	GG	GG	CC	GG	TT	GA	TG	TT	TG	CC	AA	AA	CC	GA	GG
Ti3-51	TA	GG	GG	CA	GA	TC	TC	TC	GC	TC	GG	GG	GA	GA	GA	TC	TC	TA	CC	TT	TC	AA	CC	TT	AA	TG	TT	TT	AA	AA	TC	CC	TT	AA	GG	GA	CC	GG	TT	GA	TG	TT	TG	CC	AA	GA	CC	GG	GG
Ti3-52	TT	GG	GG	CA	GA	CC	TT	CC	CC	CC	GG	GG	GA	GA	GA	TT	TC	AA	CC	TT	TC	GA	CC	TT	GA	TG	TC	TT	AA	AA	CC	CC	TC	GG	GA	GA	CC	GG	TT	GA	TG	TT	TG	CC	AA	GG	AA	GG	TT
Ti3-53	TA	GG	GG	CC	GG	CC	TC	TC	CC	TT	GG	GG	GG	GG	GA	TC	TC	AA	CC	TT	TT	AA	CC	TT	GA	TG	TC	TT	GA	AA	TC	CC	TT	GA	GA	GA	TC	GG	TT	AA	TG	TT	GG	CC	AA	GA	CC	GG	TT
Ti3-54	TA	GG	GG	CC	GA	CC	TT	CC	CC	TC	GG	GG	GA	AA	GA	TT	TC	AA	CC	TT	TT	AA	CC	TC	GA	TG	TC	TT	GA	AA	TT	GC	TC	AA	GG	AA	CC	GG	TG	GA	TT	TT	GG	CC	GA	AA	CC	GG	GG
Ti3-55	TA	GG	GG	CA	AA	CC	TC	TC	CC	CC	GG	GG	GG	GG	GA	TT	TC	AA	CC	TT	TT	AA	CC	TC	GA	TG	TC	TT	AA	AA	TC	GC	TT	GA	GG	AA	CC	GG	GG	GA	TG	TT	GG	CC	AA	GG	CA	GG	TG
Ti3-56	TA	GA	GG	CA	GG	CC	TT	CC	CC	TC	GG	GG	GG	GG	GG	TT	TC	TA	CC	TT	TC	GA	CC	TT	GA	TT	TT	TT	AA	GA	CC	CC	TT	GA	GG	AA	CC	GG	TT	AA	TG	TT	GG	CC	AA	GA	CA	GG	TT
Ti3-57	TA	GA	AA	CC	GA	CC	TC	TC	CC	TC	GG	GG	GA	GA	GG	TT	TT	AA	CC	TT	TT	AA	CC	TC	GA	TG	TC	TT	AA	AA	TC	GC	TT	AA	GG	GA	CC	GG	TT	GA	TT	TT	GG	CC	AA	GG	AA	GG	TT
Ti3-58	TA	GA	GG	AA	GG	CC	TC	TC	GC	TC	GC	GG	GA	GA	GA	TC	TC	AA	CC	TC	TT	AA	CA	TT	AA	TG	TC	TT	GG	GA	TC	CC	TT	AA	GG	-9	TC	GG	TT	AA	TG	TT	TG	CC	GA	GA	CC	GG	TG
Ti3-59	TA	GG	GA	CA	AA	CC	TC	TC	CC	CC	GG	GA	GG	GG	GG	TC	CC	TA	TT	CC	TC	GA	CC	TT	AA	TT	TT	TT	GG	AA	CC	CC	TC	AA	GG	AA	CC	GG	TG	GA	TG	TT	TG	CC	GA	GA	CA	GG	TT
Ti3-60	AA	AA	GG	CA	AA	CC	TC	CC	CC	TC	GG	GG	GG	GG	GA	TC	TC	TA	CC	TT	TC	AA	AA	TC	GG	TG	TT	TT	AA	AA	TC	CC	TT	AA	GG	GA	CC	GG	TT	GA	TG	TT	GG	CC	GA	GG	CA	AA	TT
Ti3-61	AA	GG	GG	CA	GA	CC	TC	TC	CC	CC	GG	GG	GG	GG	AA	TT	TC	AA	CC	TT	TC	AA	CC	TT	GA	GG	TC	TT	GA	AA	CC	CC	TT	AA	GG	AA	CC	GG	TT	GA	TT	TT	GG	CC	AA	GG	CC	GG	TT
Ti3-62	TA	GG	GG	CC	GG	CC	TT	CC	CC	CC	GG	GG	GG	GG	GA	TT	TC	TA	TC	TC	TC	AA	CC	TT	AA	TG	TC	TT	GA	AA	TC	GC	TT	AA	GG	AA	CC	GA	TT	GA	TT	TT	TG	CC	AA	GG	CA	GG	GG
Ti4-1	TA	GG	GA	CC	AA	TC	TT	CC	CC	CC	GG	GG	GG	GG	GA	TC	TC	AA	CC	TT	TT	AA	CC	TT	GA	TG	TC	TT	AA	GA	CC	CC	TT	AA	GG	AA	CC	GG	GG	AA	TG	TT	GG	TC	AA	GA	CA	GG	TT
Ti4-2	AA	GA	GG	CC	AA	CC	CC	TT	CC	TC	GG	GG	GA	GA	GG	TC	CC	AA	CC	TT	TC	AA	CA	TC	GA	TG	TC	TT	GA	AA	CC	CC	TT	AA	GG	AA	CC	GG	TT	GA	TT	TT	TG	CC	AA	GG	AA	GG	TT
Ti4-4	AA	GG	GG	CC	GA	CC	TC	TC	CC	TC	CC	GG	GG	GA	GG	TT	TC	TA	CC	TT	TT	AA	CA	TT	AA	TT	TT	TT	AA	AA	TC	GC	TT	GA	GA	AA	CC	GA	TT	AA	TG	TT	GG	TC	AA	AA	CC	GG	TT
Ti4-5	AA	GG	GG	CA	GA	TC	TT	CC	CC	TC	GG	GG	GG	GG	GG	TT	CC	AA	CC	TT	TT	AA	CA	TC	GA	TG	TC	TT	AA	GA	TC	CC	TT	AA	GG	GA	CC	GG	TG	AA	TG	TT	GG	CC	AA	GA	CC	GG	TT
Ti4-6	AA	GA	GG	CC	GA	CC	TC	CC	CC	TC	GC	GG	GG	GG	GG	TT	TC	AA	TC	TC	CC	GA	CC	TT	AA	TT	TT	TC	GA	AA	TC	GC	TT	GA	GG	GA	TC	GG	TT	AA	GG	TT	GG	CC	AA	AA	CC	GG	TT
Ti4-7	TA	GG	GG	AA	GG	TC	TT	CC	CC	CC	GC	GG	GG	GG	GA	TT	TC	TA	CC	TT	TT	AA	CC	CC	GG	TT	TT	TT	GA	-9	TC	CC	TT	AA	GG	AA	CC	GG	TT	GA	TT	TC	GG	CC	GA	AA	CC	GG	TT
Ti4-8	AA	AA	GG	CC	GG	CC	TC	TC	CC	CC	GC	GG	GG	GG	GA	TT	TT	TA	TC	TC	TT	AA	CC	CC	AA	TG	TT	TT	AA	AA	TC	GC	TT	GA	GG	AA	CC	GG	TG	GA	TT	TT	GG	CC	AA	GG	CA	GA	TT
Ti4-9	AA	GG	GG	CC	GG	CC	TC	TC	GC	TC	GG	GG	GG	GG	GG	TT	TT	TA	TC	TC	TC	AA	CC	TT	AA	TG	TC	TT	GA	AA	CC	CC	TT	GA	GA	AA	CC	GG	GG	AA	TG	TT	GG	CC	AA	GA	CC	GG	TT
Ti4-10	TT	GA	GG	AA	GA	CC	TT	CC	CC	TC	GG	GG	GG	GG	GG	TC	CC	AA	CC	TT	TT	AA	AA	TT	AA	TG	TT	TC	GA	AA	CC	CC	TT	AA	GG	AA	CC	GG	TG	AA	TG	TT	TG	TC	GA	GA	CC	GG	TT
Ti4-11	AA	GA	GA	CA	GA	CC	CC	TT	CC	TC	GC	GG	GA	GA	AA	TT	CC	AA	CC	TT	TC	AA	CA	TT	AA	GG	CC	TT	AA	AA	TC	CC	TT	AA	GG	AA	CC	GG	TG	AA	GG	TT	TG	CC	AA	GG	CA	GA	TG
Ti4-12	TA	GG	GG	CA	GG	CC	TC	TC	CC	CC	GG	GG	GA	GA	GG	TC	TC	TT	TC	TC	TT	AA	CC	TT	GA	GG	TC	TT	GA	AA	CC	CC	-9	AA	GG	AA	CC	GG	TG	GA	TG	TT	GG	TC	AA	GG	CC	GG	TT
Ti4-13	AA	GG	GA	CA	AA	CC	TC	TC	CC	TC	GG	GG	GG	GG	GG	TT	CC	AA	CC	TT	TT	AA	CC	TC	AA	GG	TC	TT	GA	AA	TC	GC	TT	GA	GA	GA	CC	GG	TT	GG	TT	TT	TG	CC	AA	AA	CC	GG	TG
Ti4-14	AA	GG	GG	AA	GA	TC	TT	CC	CC	CC	GG	GG	GG	GG	GG	TC	TC	AA	CC	TT	TC	AA	CA	TT	AA	TG	TT	TT	GG	GA	TC	GC	TT	AA	GG	GA	CC	GG	GG	AA	TG	TT	GG	CC	AA	GG	AA	GG	TT
Ti4-15	TA	GG	GG	CA	GG	CC	TC	TC	CC	CC	GG	GG	GG	GG	AA	TC	CC	TA	CC	TT	TT	AA	CC	TC	GA	TT	TT	TT	GA	AA	TC	CC	TT	GA	GA	AA	TC	GG	TG	GA	-9	TT	TG	TC	AA	GG	AA	GA	TT
Ti4-16	AA	GG	GG	CC	AA	TC	TC	TC	CC	CC	GG	GG	GA	GA	GG	TC	TC	TA	CC	TT	TC	GA	CC	TT	GG	TG	TC	TT	AA	AA	TC	CC	TT	GA	GG	GA	CC	GA	TT	AA	TT	TT	TG	CC	AA	GG	CA	GG	TT
Ti4-17	AA	GG	GA	CA	GA	CC	TC	TC	CC	CC	GG	GG	GA	GA	GG	CC	TT	AA	CC	TT	TT	AA	CC	TT	GA	TT	TT	TC	GA	AA	TT	GC	TT	AA	GG	AA	TC	GG	TG	GA	TG	TT	GG	CC	GA	GA	CC	GG	TG
Ti4-18	AA	GA	GG	CA	GG	TC	TC	TC	GC	TC	GG	GG	GG	GG	GA	TC	TC	AA	CC	TT	TT	AA	CC	TC	AA	TG	TC	CC	GG	AA	TC	GC	TC	AA	GG	AA	CC	GA	TG	GA	TT	TT	TG	CC	AA	GA	CC	GA	TT
Ti4-19	TA	GA	GG	CA	GA	CC	TC	TC	CC	TT	GG	GG	GA	GA	GA	TC	CC	AA	CC	TT	TT	AA	CA	TC	GA	TG	TC	TT	AA	AA	CC	CC	TT	GA	GA	AA	CC	GG	TT	GA	TT	TT	GG	TC	GA	GA	CC	GA	TT
Ti4-20	TA	GG	GG	CA	GA	TC	TC	TC	CC	CC	GG	GG	GG	GG	GG	TT	TC	AA	CC	TT	TC	GA	CC	TT	AA	GG	CC	TT	AA	AA	TC	CC	TT	AA	GG	GA	CC	GG	TT	AA	TG	TT	TG	CC	GA	GA	CA	GG	TT
Ti5-1	AA	GA	GA	CA	GG	CC	TT	CC	GC	TC	GG	GG	GG	GG	GG	TT	TC	AA	CC	TT	TT	AA	CC	CC	GA	TT	TT	TT	AA	AA	TC	CC	TT	AA	GG	GA	CC	GG	TT	AA	TT	TC	GG	CC	GA	GA	CC	GA	TT
Ti5-2	TA	GG	GG	AA	GA	CC	TC	CC	CC	CC	GC	GG	GG	GG	GG	TT	TC	AA	CC	TT	TT	AA	CC	TC	GA	GG	CC	TT	GA	AA	TT	GC	TC	AA	GG	AA	CC	GG	TT	AA	TG	TT	TG	CC	AA	GG	CA	GG	TT
Ti5-3	AA	AA	GG	CC	GA	CC	TC	TC	CC	CC	GG	GG	GA	GA	GA	TC	TC	AA	CC	TC	TT	AA	CA	TT	AA	TG	TC	TT	GA	GA	TC	GC	TT	AA	GG	GA	CC	GA	TT	AA	GG	TT	TG	CC	GA	GA	CA	GA	TT
Ti5-4	TA	GG	GG	AA	GA	TC	TT	CC	CC	TC	GG	GG	GG	GG	GG	TC	TT	TT	CC	TT	TC	AA	CC	TC	GA	TG	TC	TC	GA	AA	TC	GC	TT	GA	GA	AA	CC	GA	TG	AA	TT	TT	TG	CC	GA	AA	CC	GG	TG
Ti5-5	TT	GG	GG	CA	GA	CC	TT	CC	CC	TC	GG	GG	GG	GG	GG	TC	TC	AA	TC	TC	TT	AA	CC	TC	AA	GG	CC	TT	AA	AA	TC	CC	TT	AA	GG	AA	CC	GG	TT	AA	TT	TT	GG	CC	AA	GA	CC	GG	TG
Ti5-6	TT	GA	GG	CC	GG	CC	TT	CC	CC	TC	GC	GG	GG	GG	GG	TT	TC	AA	CC	TT	TC	GA	AA	TC	GG	TT	TT	TT	AA	AA	TT	GC	TT	GA	GG	AA	CC	GG	TT	AA	TT	TT	GG	TC	AA	GG	CA	GA	TT
Ti5-7	TA	GG	GA	CC	GA	CC	TT	CC	CC	TT	GG	GG	GA	GA	AA	TT	TT	TA	CC	TT	TT	AA	CC	TC	AA	TG	TC	TT	AA	AA	CC	CC	TT	AA	GG	GA	CC	GG	TT	AA	TG	TT	TG	TC	AA	GA	CA	GG	GG
Ti5-8	TA	GA	GG	CA	GA	CC	TT	CC	CC	TC	GG	GG	GA	GA	GG	TC	TC	TA	CC	TT	TC	GA	CC	TT	GA	TG	TC	TT	GA	GA	TC	GC	TT	AA	GG	AA	TC	GG	TT	AA	TG	TT	GG	CC	AA	AA	CC	GG	TT
Ti5-9	TA	GG	GG	AA	GA	CC	TC	CC	CC	CC	GC	GG	GA	GA	GA	TC	CC	AA	CC	TT	TT	AA	CC	TT	GA	TG	TC	TC	GA	GA	TT	GC	TT	AA	GG	AA	TC	GG	TG	AA	GG	TT	TG	TC	AA	GA	CA	GG	TG
Ti5-10	AA	GG	GG	CA	GA	CC	TC	TC	CC	TC	GG	GG	GA	GA	GA	TC	CC	TA	CC	TT	CC	AA	CC	TC	GA	TT	TT	TC	GA	GA	TC	GC	TT	AA	GG	AA	CC	GG	TT	GA	TG	TT	TT	CC	AA	GG	CA	GG	TT
Ti5-11	AA	GG	-9	CC	GA	CC	TC	TC	CC	TC	GG	GG	AA	AA	GG	TT	TC	AA	CC	TT	TT	AA	CC	CC	GA	TT	TT	TT	GA	GA	TC	CC	TT	GA	GA	AA	TC	GG	TG	AA	TG	TT	TG	CC	AA	GA	CC	GA	TT
Ti5-12	TA	GG	GA	CC	GA	TC	TC	TC	CC	CC	GG	GG	GG	GA	GG	TT	CC	AA	CC	TT	TC	AA	CA	TT	GA	TG	TT	TT	GA	AA	TC	GC	TT	AA	GG	GA	CC	GG	TT	GG	TT	TT	GG	CC	AA	GA	CC	GG	GG
Ti5-13	TA	GG	GG	CA	GA	CC	TT	CC	CC	TC	GG	GG	GA	GA	GG	TT	CC	TA	CC	TT	TC	AA	CC	TC	GA	TT	TT	TT	AA	AA	CC	CC	TT	GA	GA	-9	CC	GG	TG	AA	GG	TT	GG	CC	AA	AA	CC	GG	TT
Ti5-14	TT	GA	GG	CA	GA	CC	TC	TC	CC	TC	GC	GG	GG	GG	GA	TC	TC	AA	CC	TT	TT	AA	CA	TT	AA	TT	TT	TT	GA	AA	CC	CC	TT	GA	GA	GA	CC	GG	TG	GG	TT	TT	GG	CC	AA	GA	CC	GA	TT
Ti6-1	TA	GG	GA	CA	GA	CC	TC	TC	CC	TC	GG	GG	GA	GA	GA	TC	TC	AA	CC	TT	TT	AA	AA	TT	AA	GG	CC	TT	AA	GA	TT	GG	TT	AA	GG	AA	CC	GG	TG	AA	TG	TT	GG	TC	AA	GG	CC	GA	TT
Ti6-2	TA	GA	GG	CC	GA	TC	TC	TC	CC	TC	GC	GG	GG	GG	GG	TT	TC	TA	CC	TT	TT	AA	CC	TT	AA	TT	TT	TT	AA	GA	TT	CC	TT	AA	GG	AA	CC	GA	TT	AA	TG	TT	TG	TC	GA	GA	CC	GG	TT
Ti6-3	TA	GA	GG	CC	GG	CC	TC	TC	GC	TC	GG	GG	GA	GA	GG	TT	TC	TA	CC	TT	TT	AA	CA	TC	GA	TG	TC	TT	GA	AA	TT	CC	TT	GG	AA	-9	CC	GG	TG	AA	GG	TT	GG	CC	GA	GA	CA	GG	TT
Ti6-4	TA	GA	GG	CC	GA	CC	TC	CC	CC	TC	GG	GG	GG	GG	GA	TT	TT	AA	CC	TT	TT	AA	CC	TT	GG	GG	CC	TT	GA	AA	CC	CC	TT	AA	GG	GA	CC	GG	TT	AA	TT	TT	GG	CC	AA	GA	CA	GG	TT
Ti6-5	TA	GG	GA	CA	GA	CC	TT	CC	CC	TC	GG	GG	GG	GG	GA	TT	CC	AA	CC	TT	TT	AA	CC	TC	GA	GG	TC	TT	GA	GA	TC	GC	TT	AA	GG	GG	CC	GA	TG	AA	TG	TT	GG	TC	AA	GA	CC	GA	TT
Ti6-6	AA	GG	GG	CA	GG	CC	CC	TT	CC	TC	GG	GG	GA	GA	GG	TC	TC	TA	CC	TT	TC	GA	CC	TC	GG	TG	TT	TT	AA	AA	TC	GC	TT	AA	GG	AA	CC	GG	TT	GA	TG	TC	GG	TC	AA	GG	AA	GG	TT
Ti6-7	TA	GG	GG	CA	GG	CC	TT	CC	CC	CC	GG	GG	GG	GG	GA	CC	TC	TA	TC	CC	TT	AA	CC	TT	GA	TG	TC	TC	GA	AA	TC	GC	TT	AA	GG	AA	CC	GA	TG	GA	TG	TT	GG	TC	AA	GA	CC	GG	TT
Ti6-8	TT	AA	GG	CA	GG	CC	TC	CC	CC	CC	GG	GG	GA	AA	GA	TT	CC	AA	CC	TC	TC	GA	CA	TT	GG	TG	TC	TT	AA	GA	TC	GC	TT	GG	GA	AA	TC	GA	TT	AA	TT	TT	GG	CC	AA	GA	CA	GG	TG
Ti6-9	TA	GA	GG	CA	AA	CC	TC	TC	CC	CC	GC	GG	GA	GA	GG	TT	CC	AA	CC	TT	TT	AA	CA	TC	GA	TG	TC	TT	AA	AA	CC	CC	TC	AA	GG	AA	TC	GG	TG	GA	TT	TT	GG	CC	AA	GA	CC	GA	TT
Ti6-10	TT	GA	GG	CA	GA	CC	TC	TC	CC	CC	GG	GG	GA	GA	GG	TC	TT	AA	CC	TT	TC	GA	CA	TT	GA	TG	TC	TT	AA	AA	CC	CC	TT	AA	GG	AA	CC	GG	TG	GA	TG	TT	GG	TC	AA	GA	CA	GA	TT
Ti6-11	AA	GG	GA	CC	GA	CC	TT	CC	CC	CC	GG	GG	GA	GA	GG	TT	TC	AA	CC	TT	TC	AA	CA	TT	GA	TG	TT	TT	AA	AA	TC	CC	TT	AA	GG	AA	CC	GG	TT	GA	TG	TT	GG	CC	AA	AA	CC	GG	TG
Ti7-1	TA	GA	GG	CC	GA	CC	TT	CC	CC	TT	GG	GG	GG	GA	GG	TC	TC	AA	CC	TT	TC	GA	CA	TT	GA	GG	CC	TT	-9	AA	CC	CC	TC	GA	GA	AA	CC	GG	TG	-9	TG	TT	GG	TC	AA	GG	CA	GG	TT
Ti7-2	TA	GA	GG	CA	GA	CC	TT	CC	CC	CC	GC	GG	AA	AA	-9	TC	TC	AA	TC	TC	TC	AA	CC	TT	GG	GG	CC	TT	GG	AA	TC	GC	TT	AA	GG	AA	CC	GG	TG	AA	TG	TT	GG	CC	AA	GG	CC	GG	TT
Ti7-3	TA	GG	GG	CA	GA	CC	TC	TC	CC	TT	GG	GG	GG	GG	GG	TT	CC	TA	TC	TC	TT	AA	CC	CC	GG	TG	TT	TC	GA	AA	TT	GC	TT	GA	GA	AA	CC	GG	TT	AA	TG	TT	GG	CC	AA	GA	CA	GG	TT
Ti7-4	AA	GG	GA	CA	-9	CC	-9	TC	CC	TC	GG	GG	GG	GG	AA	TT	CC	AA	CC	TT	TT	AA	CA	TT	-9	-9	TC	TT	AA	AA	TC	GG	TT	GA	GA	-9	CC	GG	TT	AA	TG	TT	-9	CC	AA	GG	CC	GA	TT
Ti7-5	AA	GG	GA	AA	GA	TC	CC	TT	CC	TC	GG	GG	GG	GG	GG	TT	CC	AA	CC	TT	TT	AA	-9	TT	GG	-9	TT	TT	GA	AA	TT	GG	TT	AA	GG	GA	CC	GA	TG	AA	GG	TT	GG	CC	AA	GG	CA	GG	TT
Ti7-6	TA	GG	GA	CA	GA	CC	TT	CC	GC	CC	GG	GG	GG	GG	GA	TT	CC	AA	CC	TT	TT	AA	AA	TC	AA	TT	TT	TT	AA	AA	TC	GG	TT	AA	GG	AA	CC	GG	TT	GA	TT	TT	TG	CC	AA	GA	CA	GG	TT
Ti7-7	AA	GA	GG	CC	GA	TC	TT	CC	CC	CC	GC	GG	GG	GG	GG	TT	TC	AA	CC	TT	TC	GA	AA	TC	AA	TT	TT	TC	GG	AA	TC	GC	TT	AA	GG	AA	CC	GG	TT	GA	TT	TT	GG	CC	AA	GG	CA	GA	TT
Ti7-8	AA	AA	GG	AA	GG	CC	TC	TC	CC	TC	GC	GG	GG	GG	GG	TT	TC	AA	CC	TC	TC	GA	CA	CC	AA	GG	TC	TT	GA	AA	TT	GC	TT	AA	GG	GA	CC	GG	TG	GA	TG	TT	GG	CC	GA	GA	CA	GA	TG
Ti7-9	TA	AA	GG	CA	GA	CC	TC	TC	CC	TC	GG	GG	GG	GG	GA	TC	TT	TA	CC	TT	TT	AA	CA	TC	GA	GG	CC	TT	AA	AA	TT	GC	TT	AA	GG	AA	CC	GG	TT	GA	TT	TT	GG	CC	AA	GG	CA	GG	TT
Ti7-10	TA	GA	GA	CA	AA	CC	TC	TC	CC	CC	GG	GG	GA	GA	GG	TT	CC	TA	CC	TT	-9	GA	CA	TT	AA	TG	TC	TT	GA	AA	CC	CC	TT	GA	GG	AA	CC	GG	TG	AA	TT	TT	GG	CC	AA	AA	CC	GG	TG
Ti7-11	AA	GA	GG	CC	GG	CC	TT	CC	CC	TC	GG	GG	GA	GA	GG	TT	TC	TA	CC	TT	TT	AA	CC	TT	GG	TG	TC	TT	GA	AA	CC	CC	TT	GA	GA	AA	CC	GG	TT	GG	TT	TT	TT	CC	AA	GA	CC	GA	TT
Ti7-12	AA	GA	GG	CA	GA	CC	TT	CC	CC	CC	GG	GG	GA	GA	GG	TT	CC	TA	CC	TT	TC	GA	CA	TT	GA	TG	TT	TT	AA	AA	CC	CC	TT	GA	GG	AA	CC	GG	TG	AA	TG	TT	TG	CC	AA	GA	CA	GA	TT
Ti7-13	AA	GA	GG	CA	GG	CC	TC	TC	CC	TC	GG	GG	GG	GG	GG	TT	CC	TA	CC	TT	TC	AA	CC	TT	GA	TG	TC	TC	GA	AA	TC	CC	TT	GA	GA	AA	TC	GA	TT	AA	GG	TT	GG	CC	GA	GA	CA	GG	TT
Ti7-14	TA	GA	GG	CA	GG	TC	TT	CC	CC	TC	GG	GG	GG	GG	GG	TT	TC	TA	CC	TT	CC	GA	CC	TT	GA	TG	TC	TT	GG	AA	TC	GC	TT	GG	AA	AA	CC	GA	TG	AA	GG	TT	GG	CC	AA	AA	CC	GA	TT
Ti7-15	AA	GG	GG	CA	AA	CC	TT	CC	CC	CC	GG	GG	GA	GA	GA	TC	CC	AA	CC	TT	TT	AA	CA	TC	GA	TT	TT	TC	-9	AA	TC	GC	TT	AA	GG	AA	CC	GG	TT	AA	TG	TT	GG	CC	AA	GG	CC	GG	TG
Ti7-16	TA	GA	GA	CC	GG	CC	TC	TC	CC	TT	GC	GG	GG	GG	GG	TC	CC	TA	CC	TT	TC	AA	CA	TT	AA	TT	TT	TC	GA	AA	TC	GC	TT	GA	GG	GA	TC	GG	TG	AA	GG	TT	GG	CC	AA	GG	CA	GA	TT
Ti7-17	TA	GG	GG	CC	AA	TC	TT	CC	CC	TC	GG	GG	GG	GG	GG	TT	TT	AA	CC	TT	TT	AA	CC	TT	GA	TT	TT	TT	GA	AA	TT	GC	TT	AA	GG	AA	TC	GA	TT	GA	TG	TT	TG	CC	AA	GG	CA	GA	TT
Ti7-18	TT	GA	GA	CC	AA	CC	TC	TC	CC	CC	GG	GG	GG	GG	GG	TC	CC	AA	TC	TC	TT	AA	CC	TT	GG	TG	TT	TC	GA	AA	TC	GC	TT	GA	GG	AA	CC	GG	TT	GA	TG	TT	GG	CC	AA	GG	CC	GA	TT
Ti7-19	TA	GA	GG	CA	GG	CC	TT	CC	CC	TC	GC	GG	GG	GG	GG	TT	CC	-9	CC	TT	TT	AA	CC	TC	AA	GG	TC	TT	AA	AA	TC	CC	TT	AA	GG	AA	CC	GG	TT	AA	TT	TT	GG	TC	GA	GA	CA	GG	TG
Ti7-20	AA	GG	GG	CC	AA	TC	TT	CC	CC	TC	GC	GG	GG	GG	GA	TC	CC	TT	TC	TC	TT	AA	CA	TT	GA	GG	TC	TT	AA	AA	TT	GC	TT	GA	GA	AA	CC	GG	TT	AA	TG	TT	TG	CC	GA	GA	CC	GG	TG
Ti8.1	TA	GA	GG	CC	GA	CC	TC	TC	CC	TC	GC	GG	GA	GA	GG	TT	CC	AA	CC	TT	TT	AA	CA	TT	AA	TG	TC	TT	GG	AA	TC	GC	TT	AA	GG	AA	CC	-9	TG	AA	TG	TT	GG	-9	AA	GG	AA	GG	TT
Ti8.2	AA	AA	GG	CC	GA	CC	TT	CC	CC	TC	GG	GG	GG	GG	GG	TT	CC	AA	CC	TT	TT	AA	CC	TT	AA	TT	TT	TT	GA	AA	TC	GC	TT	AA	GG	AA	CC	GA	TT	GA	TT	TT	GG	CC	AA	GA	CA	GG	TT
Ti8.3	TA	AA	GA	CC	GA	CC	TT	CC	CC	CC	GG	GG	GG	GG	GG	TC	TT	AA	TC	TC	TT	AA	CC	TT	GA	TT	TT	TT	GA	GA	TC	CC	TT	AA	GG	AA	CC	GG	TG	AA	TG	TT	GG	CC	AA	GG	CA	GG	TG
Ti8.4	AA	GG	GA	CA	GA	CC	TT	CC	CC	CC	GG	GG	GG	GG	GG	TC	TC	AA	CC	TT	TT	AA	CA	TT	GA	TT	TT	TT	AA	GA	TC	GC	TT	GA	GA	AA	CC	GA	TT	GA	TG	TT	GG	CC	GA	GA	CA	GG	TT
Ti8.5	TA	GG	GG	CA	AA	CC	TT	CC	CC	CC	GG	GG	GG	GG	GG	TT	TT	AA	CC	TT	TT	AA	CC	TT	AA	TG	TT	TT	GA	AA	TT	GC	TT	AA	GG	AA	TC	GG	TG	AA	GG	TT	GG	CC	AA	GA	CA	GA	TT
Ti8.6	TA	GG	GG	CC	GA	TC	TT	CC	CC	TC	GG	GG	GG	GG	GA	TC	TC	AA	CC	TT	TT	AA	CC	CC	GA	TT	TT	TT	GA	GA	CC	CC	TT	AA	GG	AA	CC	GA	TG	GG	TT	TT	GG	CC	AA	GG	AA	GG	TT
Ti8.7	TA	AA	GG	CC	GA	CC	TT	CC	GC	TT	GG	GA	GG	GG	GA	TC	CC	AA	CC	TT	TC	GA	CA	TT	AA	TG	TC	TC	GG	GA	TT	GG	TT	AA	GG	AA	CC	GG	TG	AA	GG	TT	GG	CC	AA	GG	CA	GG	TT
Ti8.8	AA	GG	GG	CC	AA	CC	TT	CC	CC	CC	GG	GG	GG	GG	GG	TT	TC	AA	CC	TC	TT	AA	CC	TT	GA	TT	TT	TC	GG	GA	TC	CC	TT	AA	GG	AA	TC	GG	GG	AA	TG	TT	GG	CC	AA	GG	CA	GA	TT
Ti8.9	AA	GG	GG	CC	AA	CC	TT	CC	CC	CC	GG	GG	GA	GA	GG	TT	TC	AA	CC	TT	TC	GA	CC	TT	AA	TT	TT	TT	AA	GA	CC	CC	TT	AA	GG	AA	TC	GG	TG	GA	TG	TT	TG	CC	AA	GG	CC	GG	TT
Ti8.10	TA	GA	GG	CC	GA	TC	TC	TC	CC	TC	GC	GG	GA	GA	GA	TT	TC	TA	CC	TT	TC	GA	CA	TT	GG	TT	TT	TT	GA	AA	TT	GC	TT	AA	GG	AA	TC	GG	TT	GG	TT	TT	GG	CC	AA	GG	CA	GG	TG
Ti8.11	TA	GG	GG	CC	GG	TC	TC	TC	GC	CC	GC	GG	GG	GG	GA	TC	TC	AA	CC	TC	TT	AA	CC	TT	GA	TG	TC	TT	GA	AA	CC	CC	TT	GA	GA	AA	CC	GA	GG	AA	TT	TT	GG	CC	AA	GG	CC	GA	TG
Tu1.n1	TT	GG	GG	CC	GA	CC	TT	CC	CC	CC	GC	GG	GG	GG	GA	TT	TC	AA	CC	TT	TT	AA	CC	TC	GA	GG	TC	TT	AA	AA	CC	CC	TT	AA	GG	AA	CC	GG	GG	GA	TT	TT	GG	CC	AA	GG	CC	GA	TT
Tu1.n2	TT	GG	GG	CC	AA	CC	TT	CC	CC	TT	GG	GG	GG	GA	AA	TC	TT	TA	CC	TT	CC	AA	CC	TC	GA	TT	TT	TT	AA	AA	TC	CC	TC	GA	GA	AA	CC	GG	GG	GA	TT	TC	GG	CC	GA	GA	CC	AA	GG
Tu1.n3	TA	GA	GG	CA	AA	CC	TT	CC	CC	TT	GC	GG	GG	GA	GA	TT	TC	TA	CC	TT	CC	AA	CC	TC	GA	TT	TT	TT	AA	AA	TT	CC	TT	AA	GG	AA	TC	GA	TT	AA	TT	TT	GG	CC	GA	GA	CC	GG	TG
Tu1.n4	-9	GA	GG	CA	GA	CC	TT	CC	CC	TC	GC	GG	AA	AA	GA	TC	TC	AA	CC	TT	TC	GA	CC	TT	AA	TG	TT	TT	AA	AA	-9	CC	TT	GA	-9	-9	CC	GG	TG	GA	TT	TC	GG	CC	GA	GA	CC	AA	TG
Tu1.n5	TT	GA	AA	AA	GA	TC	TT	CC	GC	TT	GC	GA	GA	GA	AA	TT	CC	AA	CC	TT	TC	AA	CC	TT	AA	TT	TT	TT	AA	AA	TT	CC	TT	GA	GA	AA	CC	GG	TT	GA	TT	TT	GG	CC	AA	GA	CC	AA	GG
Tu1.n6	AA	GA	GA	CA	AA	CC	TC	TC	CC	CC	GG	GA	GA	GA	GA	TT	CC	-9	CC	TT	TC	GA	CC	TT	AA	GG	TC	TT	AA	AA	TC	CC	TT	GG	GA	GG	CC	GG	TG	AA	TG	TC	TG	CC	AA	AA	CC	GA	TT
Tu1.n7	TA	GG	AA	CA	AA	CC	TC	CC	CC	TC	GC	GG	GG	GA	AA	TT	TC	AA	CC	TT	TC	GA	CC	TT	AA	GG	TC	TT	GA	AA	TT	CC	TC	GG	GA	GA	CC	AA	TG	AA	TT	CC	GG	CC	GA	AA	CC	GA	TT
Tu1.n8	AA	GG	GG	CC	GA	CC	TC	CC	CC	CC	GC	GG	GA	GA	GA	TT	TC	TA	CC	TT	CC	GA	CC	TT	GA	TG	TC	TT	AA	AA	TT	CC	TT	GA	GG	GA	CC	GG	GG	GA	TT	TT	GG	CC	AA	GA	CC	GA	TT
Tu1.n9	TA	GA	GG	CA	GG	CC	TT	CC	CC	TT	GC	GG	GG	GA	AA	TT	TT	TA	CC	TT	TC	AA	CC	TT	GA	TG	TC	TT	GA	AA	TT	CC	TC	GA	GG	GA	CC	GA	TG	GA	TG	CC	GG	TC	AA	GA	CC	GG	TT
Tu1.n10	AA	GG	GA	CC	GA	CC	TT	CC	CC	TC	GG	GG	GG	GG	AA	TT	TC	AA	TC	CC	TC	GA	CC	TC	AA	TT	TT	TT	GA	AA	TT	CC	TC	GG	GG	AA	CC	GG	TT	GA	TT	TT	TG	CC	AA	GG	CC	GA	TT
Tu1.n11	TA	GA	GA	CA	GG	CC	TC	CC	GC	CC	GC	GA	GG	GG	GA	TT	TT	TA	CC	TT	CC	GA	CC	TT	GA	TT	TT	TT	AA	AA	CC	CC	TC	GG	GA	AA	CC	GG	TG	AA	TG	TC	GG	CC	AA	AA	CC	GA	TT
Tu1.n12	TA	GA	GA	AA	GA	CC	TC	CC	CC	TT	GC	GA	GA	AA	GA	TT	TT	AA	CC	TT	CC	GA	CC	TC	AA	TG	TT	TT	AA	AA	CC	CC	TT	GA	GG	GA	CC	GA	TT	GG	TT	TT	GG	CC	AA	GA	CC	GG	TT
Tu1.n13	AA	GA	GG	CC	GG	CC	TT	CC	CC	TC	GG	GG	GA	GA	GG	TT	TC	TT	CC	TT	CC	GA	CC	TC	GA	GG	TT	TT	AA	AA	TT	CC	TT	GG	GG	AA	CC	GG	TT	GA	TG	TC	TG	CC	AA	GA	CC	GA	TG
Tu1.n14	TA	GG	GG	CA	GG	CC	CC	TC	CC	TC	GC	GG	GG	GG	GA	TT	TC	TA	CC	TC	CC	GA	CC	TT	GA	TG	TC	TT	GA	AA	CC	CC	TC	GG	GA	GG	CC	GA	TT	AA	TT	TT	TG	CC	GA	GG	CC	AA	TT
Tu1.n15	AA	GG	GA	AA	GG	CC	TT	CC	GC	TC	GG	GG	GG	GA	GA	TT	TC	TT	CC	TT	TT	AA	CC	TT	AA	GG	TC	TT	GA	AA	TC	CC	-9	AA	GG	AA	CC	GG	TT	GA	TG	TT	GG	CC	AA	GA	CC	GG	TT
Tu1.n16	AA	GG	GA	AA	GA	TC	TT	CC	GC	TC	GC	GA	GG	GA	GG	TT	TC	AA	CC	TT	TC	GA	CC	TT	AA	TT	TT	TT	GG	AA	TT	CC	TT	GA	GG	AA	CC	GA	TG	AA	TT	TC	TG	CC	AA	GA	CC	GA	GG
Tu1.n17	TA	GG	GA	CA	GG	CC	TT	CC	CC	CC	GG	GG	GA	GA	GG	TT	CC	AA	CC	TT	TC	GA	CC	TC	AA	GG	TT	TT	AA	AA	TT	CC	TC	AA	GG	GA	CC	GG	TG	GA	TT	TT	GG	CC	AA	GA	CC	GG	TT
Tu1.n18	TA	GG	GG	CC	GG	TT	TT	CC	GC	TC	GC	GG	GG	GG	GA	TT	TC	TA	CC	TT	TC	AA	CC	TT	GA	TG	TT	TT	GA	AA	TC	CC	TT	GG	GA	GA	CC	GG	TG	AA	TT	TT	GG	CC	AA	GG	CC	GG	GG
Tu1.n19	TA	GG	GG	CA	GG	TC	TT	CC	CC	CC	GC	GG	GG	GG	GA	TT	TC	TA	CC	TT	CC	GA	CC	TC	AA	GG	TC	TT	AA	GA	TT	CC	TC	AA	GG	AA	CC	GG	TT	AA	GG	TT	GG	CC	AA	GA	CC	GG	TT
Tu1.n20	TA	GA	GA	CA	GG	CC	TT	CC	CC	TC	GG	GA	GA	GA	GG	TT	TT	TA	CC	TT	CC	GA	CC	TC	AA	TG	TC	TC	GA	AA	TT	CC	TT	GA	GG	AA	CC	GG	TG	AA	TG	TT	GG	CC	AA	GA	CC	GA	TG
Tu2.1	AA	GG	GA	CA	GA	CC	TC	-9	CC	TC	GG	GG	GG	GG	AA	TC	CC	TA	CC	TT	CC	GA	CC	TT	-9	GG	TC	TT	AA	AA	TC	CC	TT	GA	GG	AA	-9	GA	TT	AA	TT	TT	GG	CC	AA	AA	CC	GG	TG
Tu2.2	TA	GG	GG	CC	AA	CC	TC	TC	CC	TC	GG	GG	GG	GG	GG	TT	TC	TT	CC	TT	TT	AA	CC	TT	AA	GG	CC	TT	GG	AA	CC	CC	TC	GG	GG	AA	CC	GA	TT	AA	TT	TT	TG	CC	AA	AA	CC	GG	TT
Tu2.3	TA	GA	GG	CA	GG	CC	TC	CC	GC	TC	GG	GG	AA	AA	AA	TT	CC	AA	CC	TC	TT	AA	CC	TT	GA	TG	TC	TC	GG	AA	CC	CC	CC	GA	GG	AA	CC	GG	TG	AA	TT	TC	TG	TC	AA	AA	CC	GA	GG
Tu2.4	TT	GA	GA	CA	GG	TC	TT	CC	CC	TC	GC	-9	GG	GA	AA	TC	TC	TA	CC	TT	TT	AA	CC	TT	AA	TG	TT	TC	GA	AA	TC	CC	TC	GG	GG	AA	CC	GA	TG	AA	TG	TT	TG	CC	AA	AA	CC	GG	GG
Tu2.5	TT	GG	GG	CA	GA	CC	TT	CC	CC	TC	GG	GG	GG	GG	AA	TT	CC	TA	TC	TC	TC	GA	CC	TT	GA	GG	CC	TT	GA	AA	TC	CC	CC	AA	GG	AA	TC	GA	TG	AA	TG	TC	GG	CC	GA	GG	CA	GG	TT
Tu2.6	AA	GG	GA	CC	GG	CC	TT	CC	CC	TC	GG	GG	GG	AA	GG	TC	TT	TA	CC	TT	TT	AA	CC	TT	AA	TG	TC	TC	GA	AA	TC	CC	TC	GA	GG	AA	CC	GG	TG	AA	TT	TT	GG	CC	AA	GA	CC	GG	TT
Tu2.7	-9	GG	GA	CA	GA	CC	CC	TT	CC	CC	GG	-9	GG	GG	AA	TC	CC	-9	CC	-9	CC	AA	CC	TT	AA	TG	TC	TT	AA	AA	CC	CC	TC	GG	-9	GA	TC	-9	TG	GA	TG	TT	TG	CC	AA	AA	CC	GG	TG
Tu2.8	TA	GG	GG	AA	GG	CC	TC	TC	GC	CC	GG	GG	GG	GG	GA	TC	TC	AA	CC	TT	TC	AA	CC	TT	AA	TG	TC	TT	AA	AA	TC	CC	TT	GG	GG	GA	TT	GG	TG	GA	TT	TC	TG	CC	AA	AA	CC	GG	TT
Tu2.9	TT	GG	GA	CA	GG	CC	TT	CC	CC	TC	GG	GG	GG	AA	GA	TT	CC	AA	TC	TC	TT	AA	CC	TT	GA	TG	TT	TT	GG	AA	CC	CC	CC	GA	GG	AA	CC	GG	TG	AA	TT	TC	GG	CC	AA	GG	CC	GA	GG
Tu2.10	TA	GA	GG	AA	GA	CC	CC	TC	GC	CC	GC	GG	GA	GA	GA	TT	CC	TA	CC	TT	TC	GA	CC	TT	GA	TG	TC	TT	AA	AA	CC	CC	TC	GA	GG	GA	TC	GG	TG	GA	TT	TC	GG	CC	GA	GA	CC	GG	TT
Tu2.11	TT	GG	GA	CA	GA	CC	TT	CC	CC	CC	GG	GG	GG	GA	GG	TC	TC	AA	TC	TC	TT	AA	CC	TC	GA	GG	TC	TT	AA	AA	TC	CC	TT	GA	GG	AA	CC	GG	TT	AA	TT	TT	TG	CC	GA	GG	CA	GG	TT
Tu2.12	TT	GA	GG	CA	GA	CC	TC	CC	CC	TC	GG	GA	GG	GG	AA	TT	CC	TA	CC	TC	TT	AA	CC	TT	AA	GG	TC	TT	AA	AA	TC	CC	TC	GG	GG	GG	CC	GG	GG	AA	TG	TT	GG	CC	AA	GA	CC	GG	TG
Tu2.13	AA	GA	GG	CC	GA	CC	TC	TC	GC	TC	GG	GA	GA	GA	GG	CC	TC	TA	CC	TT	TT	AA	CC	TC	GA	GG	CC	TT	GG	AA	TT	CC	TC	GG	GA	AA	CC	GA	TG	AA	TG	TC	TG	TC	AA	GA	CC	GG	TT
Tu2.14	TA	GA	GA	CA	GA	CC	TT	CC	CC	TC	GG	GG	GA	GA	GA	CC	TC	TT	TC	TC	TT	AA	CC	TT	AA	TG	TC	TT	AA	AA	TC	CC	CC	GA	GG	AA	CC	GA	TT	GA	TT	TT	TG	CC	AA	GA	CC	GG	TT
Tu2.15	TT	GA	AA	CA	AA	CC	TT	CC	CC	TC	GC	GG	AA	AA	AA	TC	TC	TA	TC	TC	TC	GA	CC	TC	AA	GG	CC	TT	AA	AA	TT	CC	TT	GA	GG	AA	CC	AA	GG	AA	TT	TT	TG	CC	AA	GG	CC	GG	TT
Tu2.16	TA	GG	AA	CA	AA	CC	CC	TT	CC	CC	GG	GG	GA	-9	AA	TC	CC	TT	CC	CC	CC	AA	CC	TT	GA	TG	TT	TT	AA	AA	TC	CC	TC	AA	GG	AA	CC	GG	TT	-9	TT	TT	TT	CC	AA	GA	CA	GG	TT
Tu2.17	TA	GG	GA	CA	AA	CC	TC	TC	CC	CC	GG	GG	GA	GA	AA	TT	CC	TA	CC	TT	TC	AA	CC	TT	GA	GG	CC	TT	AA	AA	TC	CC	TC	GG	GA	GA	CC	GG	TG	GA	TT	TT	GG	CC	AA	GG	CC	GG	TT
Tu2.18	TA	GG	GA	AA	GG	CC	TT	CC	GC	CC	GG	GA	GG	GA	AA	TT	TC	TT	TT	CC	TC	AA	CC	TT	AA	TG	TT	TT	GA	AA	TC	CC	TT	GA	GG	GA	CC	GG	GG	AA	TT	TC	GG	CC	GA	GA	CA	GG	TG
Tu2.19	AA	GG	GA	CA	GG	TC	TC	TC	CC	TC	GG	GG	GG	GG	AA	TT	CC	AA	CC	TC	TC	AA	CC	TT	AA	GG	TT	TC	GA	AA	TT	CC	TC	GA	GG	AA	CC	GG	GG	AA	TG	TT	GG	CC	GA	GA	CA	GG	GG
Tu2.20	AA	GG	GA	-9	GA	CC	TC	TC	CC	TC	GG	GG	GG	AA	AA	TC	CC	TA	TC	TC	TT	AA	CC	TT	GG	TG	TC	TT	AA	AA	TC	CC	TT	GG	GG	AA	TC	GA	TG	GA	TT	TT	GG	CC	AA	GG	CC	GG	TT
Tu3.1	TA	GG	GA	CA	GG	TC	TC	TC	CC	TC	GG	GG	GG	GG	GG	TT	TT	TT	CC	TT	CC	GA	CC	TC	AA	TG	TT	TT	AA	AA	TC	CC	TT	GA	GG	AA	CC	GG	GG	AA	-9	TT	TT	CC	AA	AA	CC	GG	TG
Tu3.2	TA	GA	GG	CC	AA	CC	TT	CC	GC	CC	GG	GG	GA	GA	GA	TT	CC	AA	TC	TC	TC	AA	CC	TT	GG	TG	TC	TT	AA	AA	TT	CC	TT	GA	GG	AA	CC	GG	GG	GA	TT	TC	GG	CC	AA	GG	AA	GA	TT
Tu3.3	TA	GG	AA	AA	GA	CC	TT	CC	CC	TC	GG	GG	GG	GA	GA	TT	CC	TA	CC	TT	TC	AA	CA	TT	GA	GG	TC	TT	AA	AA	TC	CC	TT	AA	GG	AA	TC	AA	GG	GA	TT	TC	GG	CC	AA	GA	CC	GA	TG
Tu3.4	-9	GA	AA	CA	AA	CC	TT	CC	CC	CC	GC	GG	GG	GG	GA	TT	TC	TT	CC	TT	TC	AA	CC	TT	GA	GG	TC	TT	AA	AA	TT	CC	TT	AA	GG	AA	TC	GG	TG	AA	TT	TT	TG	CC	AA	GG	CC	GG	GG
Tu3.5	AA	GG	AA	CA	GA	CC	TT	CC	CC	TC	GG	GG	GG	GG	GA	TC	TC	TA	CC	TT	TT	AA	CC	TC	AA	GG	CC	TC	GA	AA	TC	GC	TC	GG	GA	AA	CC	GG	GG	AA	TT	-9	GG	CC	AA	GG	CC	GG	TT
Tu3.6	AA	GA	GG	AA	GG	CC	TC	TC	CC	TT	GG	GG	GA	AA	GA	TT	TT	TA	CC	TT	TC	GA	CC	TT	AA	TT	TT	TT	AA	AA	TT	CC	TC	GA	GA	AA	CC	GG	TT	AA	TT	TT	GG	CC	AA	GA	CC	GA	TT
Tu3.7	TA	GA	AA	CA	GG	CC	TC	TC	CC	TC	GG	GG	GA	GA	GG	TC	CC	TT	CC	TT	TT	AA	CC	TT	GA	TG	TT	TT	AA	AA	TT	CC	TC	GA	GG	GA	CC	GG	TG	GA	TT	TC	GG	CC	AA	GG	CA	GA	GG
Tu3.8	TA	GG	AA	AA	GA	TC	TT	CC	CC	TC	GG	GG	GG	GG	GG	CC	TC	TA	CC	TT	TT	AA	CC	TC	GA	TT	TT	TT	AA	AA	-9	CC	TC	GG	GA	GA	CC	GG	GG	GA	TG	TT	GG	CC	AA	GA	CC	GG	TT
Tu3.9	-9	GG	GG	CA	AA	TC	TC	TC	GC	CC	GG	GG	GG	GG	AA	TC	TC	TA	CC	TT	CC	GA	CC	TT	AA	GG	TT	TC	GA	AA	TT	CC	TT	AA	GG	GA	CC	GA	TG	GA	TT	TT	TG	CC	AA	GA	CC	GG	TT
Tu3.10	TA	GG	AA	CA	GG	CC	TT	CC	CC	TC	GG	GG	GA	GA	GG	TT	CC	TA	CC	TC	TC	GA	CC	TC	GA	TG	TT	TT	GA	AA	TC	CC	CC	AA	GG	GA	CC	GA	GG	AA	TT	TT	GG	CC	GA	GG	CC	GA	TG
Tu3.11	TA	GG	GG	CC	GA	CC	TT	CC	CC	CC	GC	GG	GA	GA	GG	TT	TC	TA	TC	TC	TT	AA	CC	TC	AA	TG	TC	TT	AA	AA	TC	CC	TT	GA	GA	AA	CC	GG	GG	AA	TT	TC	GG	CC	AA	GA	CC	GG	TG
Tu3.12	AA	GA	AA	CC	GG	TC	TT	CC	CC	CC	GG	GG	GG	GG	AA	TT	TC	AA	CC	TT	CC	AA	CC	TT	AA	TG	TT	TT	GA	AA	TC	CC	TT	GA	GA	AA	CC	GG	GG	AA	TG	TC	TG	CC	AA	GG	CC	GG	TG
Tu3.13	AA	GG	GA	-9	AA	CC	TT	CC	CC	CC	GG	GG	GG	GA	GA	TC	TC	TA	CC	TC	TT	AA	CC	TT	AA	TG	TT	CC	GG	AA	CC	CC	TC	GG	AA	AA	CC	GA	TG	AA	TT	TT	GG	CC	AA	GG	CC	GG	TG
Tu3.14	TT	GA	GA	CC	AA	CC	TT	CC	CC	CC	GG	GG	GA	GA	GA	TC	CC	TA	CC	TT	CC	AA	CC	TT	AA	TT	TT	TT	GA	AA	TC	GC	TC	GA	GA	AA	CC	GG	GG	AA	TT	TC	GG	CC	AA	GA	CC	GG	TG
Tu3.15	TA	AA	GA	CA	GA	CC	TT	CC	CC	CC	GG	GG	GA	AA	GA	TT	TC	TA	CC	TC	TT	AA	CC	TT	AA	-9	CC	TT	AA	GA	CC	CC	TT	GG	GG	AA	CC	GG	GG	AA	TG	TT	GG	CC	AA	AA	CC	GG	TT
Tu3.16	TA	GA	AA	CC	GA	CC	TT	CC	CC	TT	GG	GG	GA	AA	GA	TT	CC	TA	CC	TC	TC	AA	CC	TT	AA	TT	TT	TT	AA	AA	TT	CC	TT	GA	GA	AA	TT	GG	GG	AA	TG	TT	GG	CC	AA	GG	CA	GA	GG
Tu3.17	AA	GA	GA	CA	GG	CC	CC	TC	CC	TC	GG	GG	GG	GG	GA	TC	CC	AA	TT	CC	TT	AA	CC	TT	GA	GG	TT	TT	AA	AA	CC	CC	TC	GA	GG	AA	TC	GA	TG	AA	TT	TT	GG	CC	AA	GG	CA	GG	TG
Tu3.18	TT	GG	GG	CA	AA	TC	TT	CC	CC	CC	GC	GG	GG	GG	GA	TT	CC	TA	CC	TT	TT	AA	CC	TT	GA	TG	TT	TT	GA	AA	TC	CC	TT	AA	GG	AA	CC	GG	TG	GA	TT	TC	GG	CC	AA	GG	CC	AA	TG
Tu3.19	TT	GG	GG	CC	GA	CC	TT	CC	CC	CC	GG	GG	GG	GG	GA	TC	TT	TA	CC	TT	TC	GA	CC	TT	AA	GG	TC	TC	GA	GA	CC	CC	TT	GA	GG	AA	CC	GG	TT	AA	TT	TT	GG	CC	GA	GA	CC	GG	TG
Tu3.20	TT	GG	AA	AA	GG	TC	TT	CC	CC	TC	GG	GG	GA	AA	GG	TT	TC	TA	CC	TT	CC	AA	CC	TT	GA	GG	TC	TT	GA	AA	TT	CC	TC	AA	GG	GA	TC	GG	TT	AA	TT	TT	GG	CC	AA	GG	CC	GG	TG
Tu3.21	TT	GG	GA	CA	AA	CC	TT	CC	CC	TC	GG	GG	GG	AA	GA	TC	TC	TA	CC	TT	TT	AA	CC	TT	GG	TG	TT	TT	AA	AA	CC	CC	TC	GA	GG	AA	TC	-9	GG	AA	TT	TT	GG	CC	AA	GA	CC	GG	TT
Tu3.22	AA	GA	AA	CA	GA	CC	TT	CC	CC	TC	GC	GG	GG	GG	AA	TT	TC	TA	CC	TT	TC	AA	CC	TT	AA	TG	TC	TT	-9	AA	TC	CC	TT	AA	GG	AA	CC	GA	TT	GG	TT	TT	GG	CC	GA	GG	CC	GG	TT
Tu3.23	TT	GG	GA	CA	AA	CC	TC	TC	CC	TC	GG	GG	GA	GA	GA	TT	TT	AA	CC	TT	TC	AA	CC	TT	AA	TG	TT	TT	AA	AA	TT	GC	TT	AA	GG	GA	CC	GG	GG	GA	TT	TC	GG	TC	AA	GG	CA	GG	TG
Tu3.24	AA	GA	-9	AA	GA	CC	TC	CC	CC	TC	GG	GG	GG	GG	GG	TC	CC	AA	CC	TT	TC	GA	CC	TT	AA	TT	TT	TC	GG	AA	TC	CC	TT	GA	GG	AA	TC	GG	TG	AA	TT	TT	GG	CC	AA	GG	CC	GG	TG
Tu4.1	TA	GG	AA	CC	AA	TC	TC	TC	CC	TC	GG	GG	GG	GA	AA	TT	TC	TA	TC	TC	TT	AA	CC	TC	AA	GG	CC	TT	AA	GA	TT	CC	TT	GG	GA	AA	CC	GG	GG	AA	TT	TT	TG	TC	GA	GA	CC	GG	TT
Tu4.2	-9	GA	GA	CC	GA	TC	TC	TC	CC	-9	GG	GG	AA	AA	AA	TT	CC	TT	CC	TT	TT	AA	CC	TC	AA	GG	CC	TC	GA	AA	TC	GC	TC	GG	GG	AA	CC	GG	TG	AA	TT	TT	GG	CC	AA	AA	CC	GG	TT
Tu4.3	-9	GG	GA	CA	GA	TT	TC	TC	CC	CC	GG	GG	GG	GA	-9	TT	TT	TT	CC	TT	TC	AA	CC	TC	AA	GG	CC	TT	AA	GA	TT	GC	TT	GG	GA	AA	CC	GG	GG	AA	TG	TT	TG	CC	AA	GA	CA	GG	TT
Tu4.4	TA	GG	GG	CC	AA	TC	TT	CC	CC	TC	GG	GG	GA	GA	GA	TT	CC	TT	TC	TC	CC	AA	CC	TT	AA	TT	TT	TT	AA	AA	TC	CC	TC	GG	GA	AA	CC	GG	TG	AA	TT	TC	TG	TC	AA	GG	CA	GG	GG
Tu4.5	TT	GG	GA	CA	GG	TC	TT	CC	CC	CC	GG	GG	GA	GA	GA	TT	TC	TA	CC	TT	TT	AA	CC	TC	AA	TG	TT	TT	AA	AA	CC	CC	TT	GG	GG	AA	CC	GG	TG	AA	GG	TT	GG	CC	AA	GA	CA	GG	TT
Tu4.6	TT	GG	GG	CC	AA	TC	TC	TC	CC	CC	GG	GG	GG	GA	AA	TT	TT	TA	TT	CC	TC	AA	CC	TT	AA	TG	TC	TT	AA	AA	TC	CC	TC	GG	GA	AA	CC	GG	GG	AA	TT	TT	GG	CC	GA	GA	CC	GG	TT
Tu4.7	TT	GG	GG	CC	AA	CC	TT	CC	CC	TC	GG	GG	GG	GA	AA	TT	-9	TA	TC	TC	TC	AA	CC	TC	AA	TG	TC	TC	GA	AA	-9	CC	TC	GG	GG	AA	CC	GG	GG	AA	TG	TT	GG	CC	GA	GG	CC	GG	-9
Tu4.8	TT	GA	GA	CC	GA	CC	TC	TC	CC	TC	GG	GG	GA	AA	AA	TC	TC	TA	TT	CC	TC	AA	CC	TT	AA	GG	TC	TC	GA	AA	CC	CC	TT	GG	GG	AA	CC	GG	TG	AA	TT	-9	GG	CC	GA	AA	CC	GG	TT
Tu4.9	AA	GG	GG	CA	GA	CC	TT	CC	CC	CC	GG	GG	GG	AA	GA	TT	CC	TA	CC	TT	TT	AA	CC	TT	AA	GG	TT	TC	GA	AA	TC	CC	TT	GA	GG	AA	CC	GG	TT	AA	TT	TT	GG	CC	GA	GA	CA	GG	TT
Tu4.10	TT	GA	GA	CA	AA	TT	CC	TT	CC	TC	GG	GG	GG	AA	AA	TT	CC	TA	TC	TC	TT	AA	CC	TC	AA	GG	CC	TT	AA	AA	TC	CC	TC	GG	GA	AA	CC	GG	TT	AA	TG	TT	GG	CC	GG	AA	CC	GG	TG
Tu4.11	TA	GA	GA	CA	GA	CC	TT	CC	CC	TC	GG	GG	GA	GA	AA	TT	CC	TA	TT	CC	TT	AA	CC	TC	AA	-9	TC	TC	GA	AA	TC	CC	TC	GG	GG	AA	CC	GG	TG	AA	TG	TC	TG	CC	GA	AA	CC	GG	TT
Tu4.12	TA	GG	GG	CA	GG	TC	TC	TC	CC	TC	GG	GG	GA	GA	AA	TT	TC	AA	TC	TC	TT	AA	CC	TC	AA	GG	TC	TC	GA	AA	CC	CC	TC	GG	GA	AA	CC	GG	TG	AA	TT	TT	GG	TC	GA	GG	CA	GG	TT
Tu4.13	-9	AA	GG	CC	AA	CC	TC	TC	CC	CC	GG	GG	GA	GA	AA	TT	TC	TA	CC	TT	TT	AA	CC	TC	AA	TG	TC	TC	GA	AA	TC	CC	-9	GA	GG	AA	CC	GG	TT	AA	TT	TC	TG	CC	GA	GG	CA	GG	TG
Tu4.14	TA	GG	GG	CA	GA	CC	TT	CC	CC	TC	GG	GG	GG	GA	GA	TT	TC	AA	CC	TT	TT	-9	CC	TC	AA	TT	TT	TC	GA	AA	TC	CC	TT	GG	GG	AA	CC	GG	TG	AA	TT	TC	TG	CC	AA	GA	CC	GG	TG
Tu4.15	AA	GG	GG	AA	GG	TC	TT	CC	CC	TT	GG	GG	GG	GA	GA	TT	TC	AA	TC	TC	TC	AA	CC	TT	AA	GG	CC	TT	AA	GA	TT	GC	TT	GG	GG	AA	CC	GG	TG	AA	TG	TT	TG	CC	AA	GG	CA	GG	TT
Tu4.16	TT	GG	GA	CA	GG	TT	TC	TC	CC	CC	GG	GG	GG	GA	GA	TT	TT	TA	TC	TC	TC	AA	CC	TT	AA	GG	CC	TT	AA	AA	TC	-9	TC	GG	GA	AA	CC	GG	TG	AA	TT	TT	GG	TC	GA	AA	CC	GG	TT
Tu4.17	AA	GA	GG	CC	GA	CC	TT	CC	CC	TC	GG	GG	GG	GG	AA	TT	TC	TA	TC	TC	TC	AA	CC	TT	AA	TG	TC	TC	GA	AA	TC	GC	-9	GA	GG	AA	CC	GG	TG	AA	TT	TT	GG	CC	AA	AA	CC	GG	TT
Tu4.18	TT	GG	GG	CC	AA	CC	TC	TC	CC	CC	GG	GG	GG	AA	AA	TT	TT	TT	TC	TC	TC	AA	CC	TT	AA	TT	TT	TC	GA	AA	TC	CC	TT	GA	GA	AA	CC	GG	GG	AA	TT	TC	GG	CC	GA	GA	CC	GG	TT
Tu4.19	TA	GG	GG	CC	GA	CC	TT	CC	CC	CC	GG	GG	GA	AA	GG	TT	CC	TA	TT	CC	TC	AA	CC	TT	AA	TG	TT	TT	AA	AA	CC	CC	TT	AA	GG	AA	CC	GA	TG	AA	TT	TC	GG	CC	GA	GA	CA	GG	TT
Tu4.20	TA	GG	GG	CA	GA	CC	TT	CC	CC	CC	GG	GA	GG	GA	AA	TT	TC	TA	TC	TC	TT	AA	CC	TT	AA	TG	TT	TT	AA	AA	CC	CC	TT	GA	GG	AA	CC	GG	TG	AA	TT	TT	GG	CC	AA	GG	CA	GG	TT
Tu5.1	TA	GG	GG	CA	GA	CC	TT	CC	CC	CC	GG	GG	GG	GG	AA	TT	TC	AA	CC	TT	TT	AA	CC	TT	AA	GG	CC	TC	GA	AA	TT	GC	TT	AA	GG	AA	CC	GG	TG	AA	TG	TT	GG	CC	AA	GG	CC	AA	TT
Tu5.2	-9	GG	GG	CA	AA	CC	TT	CC	CC	TC	GG	GG	GG	GG	GA	TT	CC	AA	CC	TT	CC	GA	CC	TT	AA	-9	TT	TC	GA	AA	TT	CC	TT	AA	GG	AA	CC	GG	TG	GA	TG	TT	GG	CC	AA	AA	CC	GG	TT
Tu5.3	-9	GA	AA	CA	-9	CC	CC	TT	CC	TC	GG	GG	GG	GA	GA	TT	TC	TT	CC	TT	TC	AA	CC	TT	GA	TG	TC	TT	AA	AA	TC	CC	-9	GA	GA	-9	CC	GG	TT	AA	TT	TT	TT	CC	AA	GG	CA	GG	TG
Tu5.4	AA	GA	GG	CA	GA	CC	TT	CC	CC	CC	GC	GG	GG	GG	-9	TT	CC	-9	CC	TT	TT	AA	CC	TT	AA	TG	TT	TT	GA	AA	TC	CC	TT	GA	GA	AA	CC	GG	TT	AA	TT	TC	TG	CC	AA	GA	CC	AA	TT
Tu5.5	AA	GG	GG	CC	GA	CC	TC	TC	CC	TC	GC	GG	GG	AA	GA	TT	TC	TT	TC	TC	TC	GA	CC	TT	GA	GG	TC	TT	AA	AA	CC	CC	TC	AA	GG	AA	CC	GG	TT	AA	TT	TC	GG	CC	AA	GG	AA	GG	TT
Tu5.6	AA	GG	GA	AA	GG	CC	TT	CC	CC	CC	GC	GG	GG	GG	GA	TT	CC	AA	CC	TT	CC	AA	CC	TT	AA	GG	CC	TC	GG	AA	CC	CC	TT	GA	GG	AA	CC	GG	TG	AA	GG	TT	GG	CC	AA	GA	CC	GG	TG
Tu5.7	AA	GA	GG	CA	GA	CC	TT	CC	CC	CC	GG	GG	GA	GA	GG	TC	CC	AA	CC	TT	TT	AA	CC	TC	GA	TG	TT	TT	AA	AA	TC	CC	TT	GA	GA	AA	CC	GG	TG	AA	TT	TC	TT	CC	GA	AA	CC	GA	TT
Tu5.8	AA	GA	GG	CA	AA	CC	TT	CC	CC	TC	GG	GG	GG	GA	GA	TC	CC	AA	CC	TT	TC	GA	CA	TT	GG	TG	TT	TT	GA	AA	TT	GG	TC	GA	GG	AA	CC	GG	GG	GA	TT	TC	GG	CC	AA	GA	CC	GG	TT
Tu5.9	TA	GG	GG	AA	GG	CC	TC	TC	CC	CC	GG	GG	GA	GA	GG	TT	CC	TA	CC	TT	TC	AA	CC	TT	GA	GG	TC	TT	GG	AA	TT	GG	TT	GA	GG	GA	CC	GG	TT	AA	TT	TT	TG	CC	GA	GA	CC	AA	TT
Tu5.10	AA	GA	AA	CC	AA	CC	TT	CC	GC	TC	GC	GG	GG	GA	GA	TT	CC	AA	CC	TT	TC	AA	CC	TT	GA	TG	TC	TT	AA	AA	CC	CC	TT	AA	GG	GA	CC	GA	TG	GA	TG	TT	GG	TC	AA	AA	CC	GG	TT
Tu5.11	AA	GG	GA	CA	GA	CC	TT	CC	CC	TC	GC	GG	GA	GA	GG	TT	CC	AA	TC	TC	TT	AA	CC	TT	GA	TG	TT	TC	GA	AA	CC	CC	TT	GA	GA	GA	TC	GG	TG	AA	GG	TT	GG	CC	AA	GG	CC	GG	TT
Tu5.12	TA	GG	GA	AA	GG	CC	TC	TC	GC	TC	GG	GG	GG	GG	GA	TC	CC	TA	CC	TT	CC	GA	CC	TT	AA	TG	TC	TT	GA	AA	CC	CC	TC	AA	GG	GA	CC	GA	TG	AA	TT	TC	GG	CC	AA	GG	CC	GA	TT
Tu5.13	TA	GA	GG	CA	GA	TC	TC	CC	CC	CC	GG	GG	GG	GG	AA	TT	TC	AA	CC	TT	CC	AA	CC	TT	GA	TT	TT	TT	GG	AA	TC	CC	TT	GA	GA	AA	CC	GG	TG	GA	TG	TT	GG	CC	AA	GA	CC	GA	TG
Tu5.14	TT	AA	GG	CA	GA	CC	TC	TC	CC	CC	GG	GG	GG	GG	GA	TC	TT	AA	CC	TT	TC	AA	CC	TT	GA	TG	TC	TT	-9	GA	TT	CC	TT	GG	GG	AA	CC	GG	TG	AA	TT	TC	TG	CC	GA	GA	CC	GG	TT
Tu5.15	TT	AA	GA	CA	GA	CC	TC	TC	CC	TC	GG	GG	GA	GA	-9	TC	TC	AA	TT	CC	TT	AA	CC	TT	AA	GG	TC	TT	-9	GA	TC	CC	TT	GA	GA	GA	CC	GG	TT	AA	TG	TT	GG	CC	AA	GA	CC	GA	TT
Tu5.16	TA	GG	GG	CA	AA	CC	TT	CC	CC	TC	GG	GG	GG	GG	GA	TT	CC	TA	CC	TT	TC	AA	CC	TT	AA	TG	TT	TT	AA	AA	TC	CC	TT	GA	GA	GG	CC	GA	TG	AA	TT	TT	GG	CC	AA	GG	CC	GA	TT
Tu5.17	AA	GG	GA	CA	GG	CC	TC	TC	CC	CC	GC	GG	GG	GA	AA	TT	CC	TA	CC	TC	TC	GA	CC	TT	GG	TT	TT	TT	AA	AA	CC	CC	TT	AA	GG	AA	CC	GG	TG	GA	TG	TT	GG	CC	AA	GG	CC	GG	TT
Tu5.19	AA	GA	GG	CA	GA	CC	TT	CC	CC	TC	GG	GG	GG	GG	GA	TT	CC	TT	TC	TC	TC	GA	CC	TT	AA	GG	TT	TT	AA	AA	TC	CC	TC	GG	GG	GA	CC	GA	TG	GG	TT	TC	TG	CC	AA	GG	CA	GG	TG
Tu5.20	AA	GG	GG	CA	GG	CC	TC	CC	CC	TC	GC	GG	GG	GG	GG	TT	CC	TA	CC	TT	TC	GA	CC	TT	GA	TT	TT	TC	GA	AA	CC	CC	TT	GA	GA	AA	TC	GG	GG	AA	TG	TT	GG	CC	GA	AA	CC	GG	TT
Tu5.21	TA	GA	GG	CC	GG	CC	TT	CC	CC	CC	GG	GG	GG	GG	GA	TC	CC	AA	CC	TT	TC	AA	CC	TC	GA	-9	TT	TT	GA	AA	TC	CC	TT	AA	GG	AA	CC	GG	TG	GA	TT	CC	TG	CC	AA	GA	CC	GG	GG
1102_VCL009	AA	GG	AA	CA	GA	CC	TT	CC	GC	TC	GG	GG	GG	AA	GG	TT	TC	AA	CC	TT	TT	AA	CC	TC	GA	GG	TC	TT	GA	AA	TC	CC	TC	GA	GA	AA	CC	GA	TG	GA	TT	CC	TG	CC	GA	GA	CC	GG	GG
1103_VCL017	AA	GA	GG	CC	AA	CC	TC	TC	CC	TC	GC	GA	GG	AA	GA	TC	TC	AA	CC	TT	TT	AA	CC	TT	AA	TG	TT	TC	GA	AA	TC	CC	TT	AA	GG	AA	TC	GA	TG	AA	TG	TT	GG	CC	AA	GA	CC	GG	TT
1109_VCL018	-9	GG	GA	-9	GG	CC	TC	CC	-9	CC	GG	GG	GG	-9	AA	TT	CC	-9	CC	TT	TT	-9	CC	TT	-9	GG	TT	-9	-9	-9	TT	-9	TT	AA	-9	GA	-9	GA	TG	-9	TT	-9	-9	-9	-9	-9	CC	GG	GG
1113_VCL003	AA	GA	AA	-9	GG	CC	TT	CC	CC	TT	GG	GG	GG	GG	AA	TT	TC	AA	CC	TC	TT	AA	CC	TC	GA	TG	TT	TC	GA	AA	TC	CC	TT	GA	GA	AA	CC	GG	TG	GA	TG	TT	TG	CC	AA	GA	CC	GA	TT
1124_VCL044	TT	GA	GA	CA	GA	TC	TC	CC	GC	CC	GG	GG	GG	GA	GG	TC	CC	TA	CC	TT	TT	AA	CC	TC	AA	TT	TT	TT	GA	AA	TC	CC	TT	AA	GG	GA	CC	GA	GG	AA	TG	TC	GG	CC	AA	GG	CC	GG	TG
1129_VCL037	TA	GG	GG	CA	GA	CC	TT	CC	CC	TC	GG	GG	GG	GA	AA	TT	CC	AA	CC	TC	TT	AA	CC	TT	GA	TG	TT	TC	GA	AA	-9	CC	TC	AA	GG	GA	CC	GG	TT	AA	TT	TT	TG	CC	AA	GA	CC	GG	GG
1140_VCL031	TA	GG	GG	AA	GG	CC	TT	CC	CC	CC	GG	GG	GG	GA	AA	TT	CC	AA	CC	TC	TT	AA	CC	TT	AA	GG	TT	CC	GG	AA	CC	CC	TT	GA	GA	AA	CC	GG	GG	AA	TT	TT	GG	CC	AA	GG	CC	GG	TG
1143_VCL008	TA	GA	GA	AA	GG	CC	TT	CC	GC	TC	GG	GG	GG	GA	GA	CC	TC	AA	CC	TT	-9	AA	CA	TT	AA	TG	TT	CC	GG	AA	TC	CC	TT	GA	GA	-9	TC	GG	TG	AA	TG	TT	GG	CC	AA	GA	CC	GG	-9
1148_VCL048	TA	GA	GG	CC	GA	TC	CC	CC	CC	CC	GG	GG	GG	GA	GG	TC	CC	TA	CC	TT	TT	AA	CC	TC	AA	TG	TT	TT	AA	AA	CC	CC	TC	AA	GG	GA	CC	GG	TT	GA	TT	TT	TG	CC	AA	GA	CC	GG	TT
1152_VCH025	TA	GG	GA	CC	GA	CC	TT	CC	GC	TC	GG	GG	GG	GA	GA	TC	CC	AA	CC	TT	TT	AA	CC	TT	GA	TG	TT	TT	AA	AA	-9	CC	TC	AA	GG	AA	CC	GG	GG	GA	TT	TC	GG	CC	AA	GA	CC	-9	TG
1156_VCH010	TA	GG	AA	CC	GG	-9	TT	CC	GC	TC	-9	GG	GG	GG	GA	CC	CC	AA	TC	TC	TT	-9	CC	TT	GA	TG	TT	-9	GA	AA	CC	CC	TT	AA	GG	AA	CC	GA	TT	AA	TT	TT	GG	CC	AA	GA	CC	GA	TT
1157_VCH018	TA	GG	AA	AA	GG	CC	TT	CC	CC	TT	GG	GG	-9	GA	AA	TC	TC	AA	CC	TC	TT	AA	CC	TC	GA	GG	TT	TC	GG	AA	TT	CC	TT	AA	GG	-9	CC	GA	GG	GA	TG	TT	TG	CC	AA	GA	CC	-9	TG
1163_VCH019	TA	GA	AA	CA	AA	CC	TT	CC	CC	TT	GG	GG	GG	GA	AA	TT	TC	AA	CC	TT	TC	AA	CC	TC	AA	TG	TT	TT	GA	AA	TC	CC	TT	AA	GG	AA	TC	GA	GG	GA	TG	TT	GG	CC	AA	AA	CC	GA	TG
1169_VCH020	TA	GA	GG	CA	GA	CC	TT	CC	CC	CC	GG	GG	GG	GG	GG	TT	CC	TA	CC	TT	TC	AA	CA	TC	AA	GG	TT	CC	GG	AA	CC	CC	TC	AA	-9	AA	CC	GG	GG	GA	TG	TC	TG	CC	AA	AA	CC	GA	GG
1174_VCH013	AA	GG	AA	CA	GG	CC	-9	CC	CC	CC	GG	GG	GG	GG	GA	CC	CC	AA	CC	TT	TT	AA	CC	TT	GA	TG	TT	TT	AA	AA	TC	CC	TC	AA	GG	AA	CC	GG	GG	GG	TT	TT	GG	CC	GA	GA	CC	GA	TT
1177_VCH037	TA	GG	GA	CA	GA	TC	TT	CC	GC	TC	GG	GG	GG	GG	GA	TC	TC	AA	CC	TT	TC	AA	CC	TC	AA	GG	TT	TT	GA	AA	TC	CC	TT	GA	GG	GA	CC	GG	GG	AA	TG	TT	TG	CC	AA	GA	CC	GA	TT
1178_VCH045	-9	GA	AA	CA	GA	-9	TT	CC	CC	TC	GG	GG	GG	GA	GA	TC	CC	AA	CC	TT	TT	AA	CC	TT	AA	GG	TT	TT	-9	AA	CC	CC	TT	AA	GG	AA	CC	GG	GG	AA	TT	TT	TG	CC	AA	GA	CC	GG	TT
1181_VCH022	TA	GG	GA	CA	AA	TC	TT	CC	GC	TC	GG	GG	GG	GG	AA	TC	CC	AA	CC	TT	TT	AA	CC	TT	GA	GG	TT	TT	AA	AA	TC	CC	TC	AA	GG	AA	CC	GG	TT	GA	TT	TT	TG	CC	AA	GG	CC	GA	TG
1184_VCH046	TA	GG	AA	CC	GA	CC	TT	CC	CC	TC	GG	GG	GG	GA	AA	TC	CC	TA	CC	TC	TT	AA	CC	TT	AA	TG	TT	TT	-9	AA	TT	CC	TT	AA	GG	GA	CC	GG	GG	AA	TG	TT	GG	CC	GA	GA	CC	GA	GG
1193_VCH024	TA	GG	GA	CA	GA	CC	TT	CC	CC	TC	GG	GG	GG	GA	GA	TC	CC	AA	CC	TT	TT	AA	CC	TC	AA	TG	TT	TT	AA	AA	TC	GG	TT	GA	GA	AA	CC	GG	GG	GA	TG	TC	GG	CC	AA	GA	CC	GG	TG
1195_VCH040	TA	GA	GA	CA	GG	TC	CC	CC	GC	CC	GG	GG	GG	GG	GG	CC	CC	TA	CC	TT	TT	AA	CC	TC	AA	TG	TT	TT	GA	AA	TC	CC	TT	AA	GG	-9	TC	GG	GG	GA	TG	TT	GG	CC	AA	GA	CC	GG	TT
1199_CPL017	TA	AA	AA	CC	GG	CC	TT	CC	CC	CC	GG	GA	GG	AA	AA	TT	TC	-9	CC	TT	TT	AA	CC	TT	AA	TG	TT	TT	AA	AA	TT	CC	TT	AA	GG	AA	TC	GA	-9	GA	TT	TT	GG	CC	AA	GA	CC	GG	TT
1203_CPL002	TT	GG	-9	-9	GA	CC	-9	CC	CC	TC	GG	GG	GG	AA	GA	TT	TT	TA	CC	TT	TT	-9	CC	TC	AA	TG	TC	TC	-9	AA	TT	CC	TC	GA	GG	-9	CC	GG	-9	-9	TG	TT	GG	CC	AA	GA	CC	AA	GG
1207_CPL034	TT	GA	GA	CA	GG	CC	TT	CC	CC	TC	-9	GG	GG	GA	GA	TT	CC	AA	CC	TT	TT	AA	CC	TT	AA	TG	TT	TC	-9	AA	TT	-9	TT	AA	GG	GA	CC	GG	TG	AA	TG	TT	GG	CC	AA	GA	CC	GG	GG
1210_CPL011	-9	GA	-9	-9	GG	-9	-9	CC	-9	TC	GG	GG	-9	-9	GG	TT	TC	AA	CC	TT	TT	-9	-9	TC	AA	GG	-9	-9	-9	AA	-9	CC	TT	GG	-9	AA	CC	-9	-9	-9	-9	-9	-9	CC	AA	GA	CC	GG	-9
1214_CPL043	AA	GG	AA	-9	GA	CC	TT	CC	CC	CC	GG	GG	GG	AA	GA	TT	TC	AA	CC	TC	TT	AA	CC	TT	AA	TT	TT	TT	AA	AA	-9	CC	TT	GG	GG	GA	CC	GA	GG	AA	TG	TT	TG	CC	AA	GA	CC	GG	GG
1218_CPL028	TA	GA	GG	CA	GA	CC	TC	CC	CC	CC	GG	GG	GG	GG	GA	TT	CC	AA	CC	TT	TT	AA	CC	TT	AA	TT	TT	CC	GG	AA	TT	GC	TT	AA	GG	AA	CC	GG	TG	GA	TG	TT	TG	CC	AA	GG	CC	GG	GG
1224_CPL029	TT	GA	AA	CA	GA	CC	TT	CC	CC	TT	GG	GG	GG	GG	GA	TT	CC	AA	CC	TT	TT	AA	CC	TT	-9	GG	TT	-9	GA	AA	TT	CC	TC	GA	GA	GA	CC	GG	TG	GA	TT	TT	GG	CC	AA	GG	CC	GG	GG
1231_CPL038	AA	AA	GG	CA	GG	CC	TT	CC	CC	TC	GG	GG	GG	GA	AA	TC	TC	AA	CC	TT	TT	AA	CC	TC	AA	TG	TT	CC	GG	AA	TT	GC	TT	AA	GG	GA	TC	GG	GG	GA	TT	TT	GG	CC	AA	GA	CC	GG	TT
1234_CPL015	-9	AA	-9	-9	GG	-9	-9	CC	-9	CC	GG	GG	GG	AA	GA	TT	TT	TA	CC	TT	TC	-9	CC	TT	GA	TT	TT	CC	-9	AA	-9	CC	TT	AA	-9	-9	-9	-9	-9	AA	-9	-9	-9	CC	AA	GA	CC	-9	TT
1238_CPL047	-9	AA	-9	-9	GG	CC	-9	CC	GC	TC	GG	GG	GG	GG	AA	TT	TC	TA	CC	TT	TC	-9	CC	TT	AA	TT	TT	CC	-9	AA	TT	-9	TC	AA	GG	AA	TC	-9	-9	GA	TT	TT	-9	CC	AA	GA	CC	GG	GG
1241_CPL024	AA	GA	GA	CA	GA	CC	TT	CC	CC	TT	GC	GG	GG	GG	AA	TT	-9	AA	CC	TC	TT	AA	CC	TT	AA	TG	TC	TT	-9	AA	TT	CC	TT	-9	GG	AA	TC	GG	TG	-9	TT	CC	GG	CC	AA	GA	CC	GG	GG
1246_CPH009	TA	GA	GA	CA	GA	CC	TC	TC	CC	TT	GG	GG	GG	GA	AA	TT	CC	-9	CC	TC	TT	AA	CC	TC	AA	TT	TT	TC	GG	AA	-9	CC	TT	AA	GG	AA	TC	GA	GG	AA	GG	TC	GG	CC	AA	GA	CC	GG	TT
1249_CPH033	TA	GG	GA	CA	GA	CC	TT	CC	GC	CC	GG	GG	GG	AA	GA	TT	TT	AA	CC	TT	TT	AA	CC	TT	AA	TG	TT	TC	GA	AA	TC	-9	TC	AA	GG	GA	CC	GG	TG	AA	TG	TT	GG	CC	AA	-9	CC	GG	GG
1254_CPH026	TA	GA	AA	CC	GG	CC	TT	CC	CC	CC	GG	GG	GG	GA	AA	TT	TC	TA	CC	TT	TC	AA	CC	TT	AA	GG	TT	CC	GG	AA	TT	CC	TC	GA	GG	GA	CC	GG	GG	GA	TT	TT	GG	CC	AA	GA	CC	GA	TG
1267_CPH036	AA	GG	GG	AA	GA	CC	TT	CC	CC	CC	GG	GG	GG	AA	AA	TT	CC	TA	CC	TT	TC	AA	CC	TC	GA	TG	TC	-9	GA	GA	TT	CC	TT	GA	GG	AA	CC	GG	TG	GG	TT	TT	GG	CC	AA	GA	CC	GG	GG
1270_CPH013	AA	GA	GA	CC	GG	CC	-9	TC	GC	CC	GG	GG	GG	AA	AA	TT	CC	AA	CC	TT	TC	AA	CC	-9	AA	GG	TT	CC	GG	AA	TT	CC	TT	AA	GG	GG	CC	GG	TG	-9	TT	TT	GG	CC	AA	GG	CC	GG	TG
1275_CPH006	AA	AA	GG	AA	GG	CC	TT	CC	CC	TC	GG	GG	GG	GA	AA	TT	CC	TA	TC	TC	TT	AA	CC	TC	AA	TG	TT	TT	AA	AA	TT	CC	TT	AA	GG	AA	CC	GA	TG	AA	TG	TT	TG	CC	AA	GG	CC	GG	GG
1279_CPH038	AA	GA	GG	CC	AA	CC	TT	CC	GC	TC	GG	GG	GA	GA	AA	TT	CC	AA	CC	TC	TT	AA	CC	TC	AA	TT	TT	TT	AA	AA	TT	GC	TC	GA	GA	AA	CC	GG	TG	AA	TG	TC	GG	CC	AA	GA	CC	GG	GG
1285_CPH039	TT	GA	AA	AA	GA	CC	TT	CC	CC	TT	GG	GG	GG	GA	GA	TT	TC	TA	CC	TT	TT	AA	CC	TT	GA	TG	TT	CC	GG	AA	TT	CC	TT	AA	GG	AA	CC	GA	TT	GA	TG	TT	GG	CC	AA	GG	CC	GG	GG
1289_CPH024	TT	AA	GA	CA	GA	CC	TT	CC	CC	TC	GG	GG	GG	AA	GA	TT	TC	TA	CC	TT	TT	AA	CC	TC	AA	GG	TC	TC	GA	AA	TC	CC	TT	AA	GG	AA	TC	GG	TT	GG	TT	TT	GG	CC	AA	GG	CC	GA	TG
Mo1.1	TA	GG	GA	AA	GA	CC	TT	CC	CC	CC	GG	GG	GG	GA	AA	TT	TT	AA	CC	TC	CC	AA	CC	TT	GA	GG	TC	TT	AA	AA	TC	CC	TT	GA	GA	GA	CC	GG	TG	AA	TT	TT	GG	CC	AA	AA	CC	GG	TT
Mo1.2	TA	GG	GA	AA	GA	CC	TT	CC	CC	CC	GG	GG	GG	GA	AA	TT	-9	AA	CC	-9	TC	AA	CC	TT	GA	GG	TC	TT	AA	AA	TC	CC	TT	GA	GA	GA	CC	GG	TG	-9	TT	TT	GG	CC	AA	AA	CC	GG	TT
Mo1.3	TA	GG	GA	AA	GA	CC	TC	CC	CC	CC	GG	GG	GG	AA	-9	TT	-9	AA	CC	TT	TC	AA	CC	TT	AA	GG	TC	TT	AA	AA	-9	CC	TT	GA	GA	GA	CC	GG	-9	GA	GG	TT	GG	CC	AA	GA	CC	GG	TG
Mo1.4	TA	GG	GG	AA	GA	CC	TC	CC	CC	CC	GG	GG	GG	AA	AA	TT	CC	AA	CC	TT	CC	AA	CC	TT	AA	GG	TC	TT	AA	AA	CC	CC	TT	GG	AA	GA	CC	GG	TT	GA	GG	TT	GG	CC	AA	GA	CC	GG	GG
Mo1.5	TA	GG	GA	AA	GA	CC	TC	CC	CC	CC	GG	GG	GG	GG	AA	TT	TC	AA	CC	TT	TT	AA	CC	TT	GA	GG	TT	TT	AA	AA	CC	CC	TT	AA	GG	AA	CC	GA	TT	AA	GG	TT	GG	CC	AA	GG	CC	GG	TT
Mo1.6	TA	GG	GG	AA	GA	CC	TT	CC	CC	CC	GG	GG	GG	GA	GA	TT	TC	AA	CC	TT	TT	AA	CC	TT	AA	TG	TT	TT	AA	AA	TC	CC	TT	GA	GA	AA	CC	GG	GG	AA	TT	TT	GG	CC	AA	AA	CC	GG	TG
Mo1.7	TA	GG	-9	AA	-9	CC	TC	CC	CC	TC	GG	GG	GG	AA	GA	TT	TC	AA	CC	TT	TC	AA	CC	TT	AA	GG	-9	TT	AA	AA	TC	CC	TT	GA	GA	GA	CC	GA	-9	AA	TT	TT	GG	CC	AA	GA	CC	GG	TG
Mo1.8	TA	GG	-9	AA	-9	CC	TC	CC	CC	TC	GG	GG	GG	AA	GA	TT	TC	AA	CC	TT	TC	AA	CC	TT	AA	GG	-9	TT	AA	AA	TC	CC	TT	GA	GA	GA	CC	GA	-9	AA	TT	TT	GG	CC	AA	GA	CC	GG	TG
Mo1.9	TA	GG	GA	AA	-9	CC	TC	CC	CC	TC	GG	GG	GG	AA	-9	TT	TT	AA	CC	TT	TT	AA	CC	TT	GA	GG	-9	TT	AA	AA	TC	CC	TT	AA	GG	AA	CC	-9	TG	AA	TG	TT	GG	CC	AA	-9	CC	GG	-9
Mo1.10	TT	GG	GG	AA	-9	CC	-9	CC	CC	-9	GG	GG	GG	GA	-9	TT	TT	AA	CC	TC	TC	AA	CC	TT	GA	GG	TC	TT	AA	AA	-9	CC	TT	AA	GG	GA	CC	GG	-9	-9	-9	TT	GG	CC	AA	GA	CC	GG	TG
Mo1.11	TA	GG	GG	AA	GA	CC	TC	CC	CC	TC	GG	GG	GG	AA	-9	TT	TC	AA	CC	TC	TC	AA	CC	TT	AA	GG	TC	TT	AA	AA	-9	CC	TT	AA	GG	AA	CC	-9	TT	GA	TG	TT	GG	CC	AA	-9	CC	GG	TG
Mo1.12	TA	GG	GA	AA	GA	CC	CC	CC	CC	TC	GG	GG	GG	AA	AA	TT	CC	AA	CC	TT	TC	AA	CC	TT	AA	GG	TT	TT	AA	AA	CC	CC	TT	GA	GA	GA	CC	GG	TG	AA	GG	TT	GG	CC	AA	GA	CC	GG	TG
Mo1.13	TA	GG	GA	AA	GA	CC	TT	CC	CC	CC	GG	GG	GG	GA	GA	TT	TC	AA	CC	TC	TT	AA	CC	TT	AA	GG	TT	TT	AA	AA	TC	CC	TT	AA	GG	GG	CC	GG	TG	AA	TG	TC	GG	CC	AA	AA	CC	GG	TG
Mo1.14	TA	GG	GG	CA	GA	CC	-9	CC	CC	CC	GG	GG	GG	GG	GG	TT	TC	AA	CC	TT	TC	AA	CC	TT	AA	GG	TC	TT	AA	AA	-9	CC	TT	GA	GA	AA	CC	AA	GG	AA	GG	TT	GG	CC	AA	AA	CC	GG	GG
Mo1.15	TT	GG	AA	AA	GA	CC	TT	CC	CC	CC	GG	GG	GG	GA	GA	TT	TT	AA	CC	TT	TC	AA	CC	TT	AA	GG	TT	TT	AA	AA	TC	CC	TT	AA	GG	GA	CC	GA	TG	GA	GG	TT	GG	CC	AA	AA	CC	GG	TT
Mo1.16	TA	GG	AA	AA	GA	CC	TT	CC	CC	TC	GC	GG	GG	GA	AA	TT	TT	TA	CC	TT	TT	AA	CC	TT	AA	GG	TC	TT	GA	AA	CC	CC	TT	GA	GA	AA	CC	GG	TT	AA	TG	TT	GG	TC	AA	AA	CC	GG	TG
Mo1.17	TT	GG	GG	AA	GA	CC	TT	CC	CC	TC	GG	GG	GG	AA	GA	TT	CC	TA	CC	TC	TC	AA	CC	TT	AA	GG	TT	TT	AA	AA	CC	CC	TT	GA	GA	AA	CC	GA	TG	AA	TG	TT	GG	CC	AA	GA	CC	GA	TG
Mo1.18	TA	GG	GG	CA	AA	CC	TC	CC	CC	CC	GG	GG	GG	AA	GG	TT	TC	AA	CC	TT	TC	AA	CC	TT	GA	GG	TT	TT	AA	AA	TC	CC	TT	AA	GG	GA	CC	GA	TT	AA	GG	TT	GG	CC	AA	GA	CC	GG	TG
Mo1.19	-9	GG	GA	AA	GA	CC	TT	CC	CC	TC	GG	GG	GG	GA	AA	TT	CC	AA	CC	TT	TT	AA	CC	TT	AA	GG	TC	TT	AA	AA	TC	CC	TT	AA	GG	GA	CC	GA	TT	AA	TG	TC	GG	CC	AA	AA	CC	GG	GG
Mo1.20	TT	GG	GG	CA	AA	CC	TC	CC	CC	TC	GG	GG	GG	GA	AA	TT	TC	AA	CC	TC	CC	AA	CC	TT	AA	GG	TT	TT	AA	AA	CC	CC	TT	AA	GG	AA	CC	GG	TG	GA	GG	TT	GG	CC	AA	GA	CC	GG	TG
Mo2.1	AA	GG	GA	AA	AA	CC	TC	CC	CC	TC	GC	GG	GG	AA	AA	TT	CC	AA	CC	TC	TC	GA	CC	TT	AA	GG	TC	TT	AA	AA	TT	CC	TT	AA	GG	AA	CC	GA	TT	AA	TG	TT	GG	CC	AA	GA	CA	GG	TT
Mo2.2	TT	GG	GA	AA	GA	CC	TT	CC	CC	TC	GG	GG	GG	AA	AA	TT	TC	AA	CC	TT	TT	AA	CC	TT	GA	GG	TT	TT	AA	AA	CC	CC	TT	AA	GG	GA	CC	GA	TT	AA	TG	TT	GG	CC	AA	AA	CC	GG	TG
Mo2.3	TT	GG	GG	AA	GA	CC	TC	CC	CC	TT	GG	GG	GG	GA	GA	TT	TT	TT	CC	TC	TT	AA	CC	TT	AA	GG	TT	TT	AA	AA	CC	CC	TT	AA	GG	GG	CC	GG	TT	AA	GG	TT	GG	CC	AA	AA	CC	GG	TT
Mo2.4	TT	GG	GA	CA	GG	CC	TC	TC	CC	TT	GG	GG	GG	AA	AA	TT	TC	AA	CC	TT	TC	AA	CC	TT	AA	GG	TC	TT	AA	AA	TC	CC	TT	GA	GA	GA	CC	AA	TT	AA	GG	TT	GG	CC	AA	GA	CC	GG	TT
Mo2.5	TT	GG	GA	CA	GA	CC	TT	CC	CC	TC	GG	GG	GG	GA	GA	TT	TC	AA	CC	TT	CC	AA	CC	TT	AA	TG	TT	TT	AA	AA	CC	CC	TT	AA	GG	AA	CC	GG	TG	AA	GG	TT	GG	CC	AA	GA	CC	GG	TG
Mo2.6	TA	GG	GA	AA	AA	CC	TT	CC	CC	TC	GG	GG	GG	GG	AA	TT	CC	AA	CC	TT	TC	AA	CC	TT	AA	GG	TC	TT	AA	AA	CC	CC	TT	AA	GG	GA	CC	GA	TT	GA	GG	TT	GG	CC	AA	GA	CC	GG	TT
Mo2.7	TA	GG	GA	AA	GG	CC	TC	CC	CC	TC	GG	GG	GG	AA	GA	TT	TT	TA	CC	TT	TC	AA	CC	TC	AA	GG	TT	TT	AA	AA	CC	CC	TT	AA	GG	GG	CC	GA	TG	AA	TT	TT	GG	CC	AA	GA	CC	GG	TG
Mo2.8	TA	GG	AA	AA	GA	CC	TC	CC	CC	CC	GG	GG	GG	GA	AA	TT	TC	AA	CC	TT	CC	AA	CC	TT	GA	TG	TT	TT	AA	AA	CC	CC	TT	GA	GA	GG	CC	GA	TT	AA	TG	TT	GG	CC	AA	AA	CC	GG	TT
Mo2.9	TA	GG	AA	CA	AA	CC	TT	CC	CC	TT	GG	GG	GG	GA	GA	TT	CC	AA	CC	TT	TC	AA	CC	TT	AA	TG	TC	TT	AA	AA	CC	CC	TT	AA	GG	GA	CC	GA	TT	AA	TT	TT	GG	CC	AA	GA	CC	GG	TG
Mo2.10	TA	GG	AA	AA	GG	CC	TT	CC	CC	CC	GG	GG	GG	AA	AA	TT	TC	AA	CC	TT	TC	AA	CC	TT	AA	GG	TC	TT	AA	AA	TC	CC	TT	AA	GG	GA	CC	GA	TT	AA	TG	TT	GG	CC	AA	GG	CC	GG	TG
Mo2.11	TT	GG	GA	AA	GA	CC	TC	TC	CC	TC	GG	GG	GG	GA	GA	TT	TC	AA	CC	TT	TT	AA	CC	TT	GG	GG	TC	TT	AA	AA	TC	CC	TT	GA	GA	AA	CC	GA	TG	AA	GG	TT	GG	CC	AA	GA	CC	GG	TT
Mo2.12	TT	GG	GA	AA	GG	TC	TT	CC	CC	CC	GG	GG	GG	AA	GA	TT	TT	AA	CC	TT	TC	AA	CC	TT	AA	GG	TT	TT	AA	AA	TC	CC	TT	AA	GG	GA	CC	GA	TT	AA	GG	TT	GG	CC	AA	AA	CC	GG	GG
Mo2.13	TA	GG	GA	CA	AA	CC	TT	CC	CC	-9	GG	GG	GG	AA	GA	TT	CC	AA	CC	TT	TT	AA	CC	TT	AA	TG	TT	TT	AA	AA	CC	CC	TT	AA	GG	GA	CC	GA	TG	GG	TT	TT	GG	CC	AA	AA	CC	GG	TT
Mo2.14	AA	GG	GG	AA	GG	CC	TT	CC	CC	TC	GG	GG	GG	AA	GA	TT	TT	AA	CC	TT	TC	AA	CC	TT	GA	GG	TC	TT	AA	AA	CC	CC	TT	AA	GG	GA	CC	GG	TT	AA	TG	TT	GG	CC	AA	GA	CC	GG	TT
Mo2.15	TA	GG	GA	AA	GA	CC	TT	CC	CC	CC	GC	GG	GG	AA	GG	TT	TC	AA	CC	TC	TC	AA	CC	TT	GA	GG	CC	TT	AA	AA	CC	CC	TT	GA	GA	AA	CC	GA	TT	AA	GG	TT	GG	CC	AA	AA	CC	GG	TT
Mo2.16	TA	GG	GA	AA	AA	TC	TT	CC	CC	TC	GG	GG	GG	GA	GA	TT	TC	AA	CC	TT	TC	GA	CC	TT	AA	GG	TC	TT	AA	AA	CC	CC	TT	GA	GA	GA	CC	GA	TG	AA	GG	TT	GG	CC	AA	AA	CC	GG	TT
Mo2.17	AA	GG	GG	AA	GG	TT	TT	CC	CC	CC	GG	GG	GG	AA	-9	TT	TT	AA	CC	CC	TT	AA	CC	TT	GA	GG	TT	TT	AA	AA	CC	CC	TT	AA	GG	GG	CC	GA	TT	AA	TG	TT	GG	CC	AA	AA	CC	GG	TG
Mo2.18	TT	GG	GA	CA	GA	CC	TT	CC	CC	CC	GG	GG	GG	AA	GA	TT	CC	AA	CC	TT	TT	AA	CC	TT	AA	GG	TT	TT	AA	AA	TC	CC	TT	GA	GA	GG	CC	GA	GG	AA	TG	TT	GG	CC	AA	GG	CC	GG	GG
Mo2.19	AA	GG	GG	AA	GG	CC	TT	CC	CC	TC	GG	GG	GG	AA	GA	TT	TT	AA	CC	TT	TC	AA	CC	TT	GA	GG	TC	TT	AA	AA	CC	CC	TT	AA	GG	GA	CC	GG	TT	AA	TG	TT	GG	CC	AA	GA	CC	GG	TT
Mo2.20	TA	GG	AA	AA	AA	CC	TC	CC	CC	CC	GG	GG	GG	GA	GA	TT	TC	TA	CC	TT	TT	AA	CC	TT	AA	GG	TT	TT	AA	AA	CC	CC	TT	GA	GA	AA	CC	GG	TT	AA	TG	TC	GG	CC	AA	GA	CC	GG	TT
Ba1.10	AA	GG	GA	AA	GA	CC	TC	CC	CC	CC	GG	GG	GG	AA	AA	TT	CC	TA	CC	TT	TT	AA	CA	TT	GA	GG	TT	TT	AA	AA	TT	CC	TT	AA	GG	AA	CC	AA	GG	AA	GG	TT	GG	CC	AA	AA	CC	GA	TT
Ba1.11	AA	GG	AA	AA	GA	CC	TT	CC	CC	CC	GG	GG	GG	GA	GG	TT	TT	AA	CC	TT	TT	AA	CC	TT	GA	GG	TT	TT	AA	AA	TC	CC	TT	AA	GG	AA	CC	GG	TG	AA	GG	TT	GG	CC	AA	GG	CC	GG	TT
Ba1.12	TA	GG	AA	AA	GA	CC	TC	CC	CC	CC	GG	GA	GG	AA	GA	TT	TC	TA	CC	TT	CC	AA	CC	TT	AA	GG	TT	TT	GA	AA	CC	CC	TT	AA	GG	AA	CC	GG	TG	AA	GG	TT	GG	CC	AA	GA	CC	GG	GG
Ba1.13	AA	GA	GA	AA	AA	CC	CC	CC	CC	CC	GG	GA	GG	GG	GA	TT	TC	TA	CC	TT	TT	AA	CC	TT	GA	GG	TC	TT	AA	AA	TC	GC	TT	AA	GG	AA	CC	GG	TT	AA	GG	TT	GG	CC	AA	GA	CC	GG	GG
Ba1.14	TT	GG	AA	AA	GA	CC	TT	CC	CC	TC	GC	GG	GG	GG	AA	TT	TT	AA	CC	TT	TT	AA	CC	TT	AA	GG	TT	TT	GA	GA	CC	CC	TT	AA	GG	AA	CC	GA	TG	GG	TT	TT	GG	CC	AA	GA	CC	GG	TT
Ba1.15	TT	GG	GA	AA	GA	CC	TC	CC	CC	CC	GG	GG	GG	AA	AA	TT	TT	AA	CC	TT	TC	AA	CC	TT	GA	GG	TC	TT	AA	AA	TC	CC	TT	AA	GG	GA	CC	GG	TT	AA	TG	TT	GG	TC	AA	AA	CC	GG	TT
Ba1.17	TA	GG	GA	AA	GA	CC	TT	CC	CC	CC	GG	GG	GG	GA	GG	TT	TT	TT	CC	TT	TT	AA	CC	TT	AA	GG	TT	TT	GA	AA	CC	CC	TT	AA	GG	AA	CC	GA	TG	GG	TT	TT	GG	CC	AA	GA	CC	GA	TG
Ba1.18	TA	GG	GA	AA	GA	CC	TC	CC	CC	CC	GG	GG	GG	AA	AA	TT	TC	TA	CC	TC	TT	AA	CC	TT	AA	GG	TT	TT	AA	AA	CC	CC	TT	AA	GG	AA	CC	GA	TG	AA	TG	TT	GG	CC	AA	GA	CC	GG	TG
Ba2.1	AA	GG	GA	AA	GA	CC	TT	CC	CC	TC	GC	GG	GG	AA	AA	TT	TC	TA	CC	TT	TT	AA	CC	TT	AA	GG	TT	TT	AA	AA	TC	CC	TT	GA	GG	GA	CC	AA	TG	GG	TT	TT	GG	CC	AA	GA	CC	GG	TG
Ba2.2	TA	GG	GA	AA	AA	CC	TT	CC	CC	CC	GG	GG	GG	GA	GA	TT	TT	AA	CC	TT	TC	AA	CC	TT	-9	GG	TC	TT	GA	AA	TT	CC	TT	GG	AA	GG	CC	AA	TT	AA	TG	TT	GG	CC	AA	GA	CC	GG	TG
Ba2.3	TA	GG	GG	AA	AA	TC	TC	TC	CC	TT	GG	GG	GG	GA	GA	TT	TC	AA	CC	TT	TC	AA	CC	TT	GA	GG	TT	TT	AA	AA	TC	CC	TT	GA	GG	GA	CC	GA	TG	GA	TT	TT	GG	CC	AA	AA	CC	GG	TT
Ba2.4	TA	GG	GG	AA	GA	CC	TT	CC	CC	TC	GG	GG	GG	AA	GA	TT	TT	AA	CC	CC	TC	AA	CC	TT	AA	GG	TT	TT	AA	AA	CC	CC	TT	AA	GG	AA	CC	GA	TG	AA	TG	TT	GG	CC	AA	GA	CC	GG	TG
Ba2.5	TA	GG	AA	AA	AA	CC	TT	CC	CC	CC	GG	GG	GG	AA	GA	TT	TT	TA	CC	TT	TC	AA	CC	TT	AA	GG	TC	TT	GA	AA	CC	CC	TT	AA	GG	AA	CC	GA	TG	GG	TT	TT	GG	CC	AA	AA	CC	GA	TG
Ba2.6	AA	GG	AA	CA	AA	TC	TC	CC	CC	CC	GG	GG	GG	AA	AA	TT	TC	AA	CC	TC	TT	AA	CC	TT	GA	TG	TT	TT	AA	AA	CC	CC	TT	AA	GG	AA	CC	GA	GG	AA	TG	TT	GG	CC	AA	GA	CC	GG	TG
Ba2.7	TA	GG	GA	AA	GA	CC	TT	CC	CC	CC	GG	GG	GG	GA	AA	TT	TT	AA	CC	TT	TC	AA	CC	TT	AA	GG	TC	TT	AA	AA	CC	CC	TT	GA	GA	GA	CC	GG	TT	GA	TT	TT	GG	CC	AA	AA	CC	GG	TT
Ba2.8	AA	GG	GA	AA	GA	CC	TC	CC	CC	TC	GG	GG	GG	GG	GG	TT	TT	TA	CC	TC	TC	AA	CC	TT	AA	GG	TC	TT	AA	AA	CC	CC	TT	AA	GG	AA	CC	GG	TG	AA	TG	TT	GG	CC	AA	GA	CC	GG	TG
Ba2.9	TA	GG	-9	AA	AA	TC	TC	CC	CC	-9	GG	GG	GG	GG	AA	TT	TT	AA	CC	TT	TC	AA	CC	TC	AA	GG	TT	TT	AA	AA	TC	CC	TT	GA	GG	GA	CC	GG	TG	AA	TG	TT	GG	CC	AA	GA	CC	GG	TG
Ba2.10	TT	GG	GG	AA	GA	TC	TT	CC	CC	TC	GG	GG	GG	GA	AA	TT	TC	AA	CC	TC	TT	AA	CC	TT	AA	TT	TT	TT	AA	AA	TC	CC	TT	AA	GG	AA	CC	AA	TG	GG	TT	TT	GG	CC	AA	GG	CC	GG	TG
Ba2.11	TA	GG	GA	CA	GA	CC	TT	CC	CC	TC	GG	GG	GG	GG	GA	TT	TT	TA	CC	TT	TC	AA	CC	TT	GA	GG	TT	TT	AA	AA	TC	CC	TT	GA	GA	GA	CC	GG	TG	AA	TG	TT	GG	CC	AA	AA	CC	GG	TG
Ba2.12	TA	GG	GG	AA	-9	CC	TC	CC	CC	CC	GG	GG	GG	GA	AA	TT	TC	AA	CC	TT	TT	AA	CC	TC	GG	GG	TC	TT	AA	AA	TC	CC	TT	GA	GG	AA	CC	GA	TG	-9	TG	TT	GG	CC	AA	GA	CC	GG	TT
Ba2.13	AA	GG	GG	AA	GA	CC	TT	CC	CC	CC	GG	GA	GG	GA	AA	TT	TT	AA	CC	TT	TC	AA	CC	TT	AA	GG	CC	TT	AA	AA	CC	CC	TT	GA	GG	AA	CC	GA	GG	GA	TG	TT	TG	CC	AA	GA	CC	GG	TG
Ba2.14	TT	GG	GG	AA	GA	CC	TT	CC	CC	TC	GC	GG	GG	GA	GG	TT	TT	AA	CC	TC	TC	AA	CC	TT	AA	GG	TC	TT	AA	-9	TT	CC	TT	AA	GG	AA	CC	GG	TT	AA	TG	TT	GG	CC	AA	GA	CC	GG	TG
Ba2.15	AA	GG	GA	CA	AA	TC	TT	CC	CC	CC	GG	GG	GG	GA	AA	TT	TT	AA	CC	TT	TT	AA	CC	TT	AA	GG	TC	TT	AA	AA	CC	CC	TT	AA	GG	GA	CC	GA	TT	GA	TG	TT	GG	CC	AA	GA	CC	GG	GG
Ba2.16	AA	GG	GA	AA	AA	CC	TT	CC	CC	CC	GG	GA	GG	AA	AA	TT	TC	AA	CC	TT	TT	AA	CC	TT	AA	GG	TT	TT	AA	AA	CC	CC	TT	GA	GG	AA	CC	GG	TG	AA	TG	TT	TG	CC	AA	AA	CC	GG	TT
Ba2.17	TA	GG	AA	CA	GA	CC	TC	CC	CC	CC	GG	GG	GG	GA	GA	TT	TC	AA	CC	-9	TT	AA	CC	TT	AA	GG	TT	TT	AA	AA	TC	CC	TT	AA	GG	-9	CC	GA	TT	GG	TT	TT	GG	CC	AA	GA	CC	GG	TG
Ba2.18	TA	GG	AA	AA	GA	CC	CC	CC	CC	TC	GG	GG	GG	AA	GA	TT	TC	TA	CC	TC	TT	AA	CC	TT	GA	GG	TT	TT	AA	AA	CC	CC	TT	AA	GG	AA	CC	GG	TT	GA	TG	TT	GG	CC	AA	GA	CC	GG	TT
Ba2.19	AA	GG	GA	AA	GG	TC	TT	CC	CC	CC	GG	GG	GG	GA	AA	TT	TT	TA	CC	TT	TC	AA	CC	TT	AA	GG	TC	TT	AA	AA	CC	CC	TT	GA	GG	AA	CC	GA	TG	GG	-9	TT	GG	CC	AA	GA	CC	GG	TT
Ba2.20	TT	GG	GA	CA	AA	CC	TT	CC	CC	CC	GG	GG	GG	AA	AA	TT	TT	TA	CC	TT	TT	AA	CC	TT	AA	GG	TC	TT	AA	AA	CC	CC	TT	GG	GA	GA	CC	GA	TG	AA	TT	TT	GG	CC	AA	GA	CC	GG	TT
Ba2.21	TT	GG	GA	CA	AA	CC	TT	CC	CC	CC	GG	GG	GG	AA	AA	TT	TT	TA	CC	TT	TT	AA	CC	TT	AA	GG	TC	TT	AA	AA	CC	CC	TT	GG	GA	GA	CC	GA	TG	AA	TT	TT	GG	CC	AA	GA	CC	GG	TT
Ba3.1	TT	GG	GG	CC	GA	CC	TT	CC	CC	CC	GG	GG	GG	GA	GA	TT	TT	AA	CC	TT	TT	AA	CC	TT	GG	GG	TT	TT	AA	AA	CC	CC	TT	AA	GG	AA	CC	GG	TG	GA	TT	TT	GG	CC	AA	GG	CC	GG	TG
Ba3.2	AA	GG	GA	AA	GG	CC	TT	CC	CC	TC	GG	GG	GG	GG	AA	TC	TT	AA	CC	TC	TC	AA	CC	TT	AA	TG	TT	TT	AA	AA	CC	CC	TT	AA	GG	AA	CC	-9	GG	AA	TG	TT	TG	CC	AA	GA	CC	GG	TT
Ba3.3	TT	GG	GA	AA	AA	CC	TT	CC	CC	TC	GG	GG	GG	GG	GA	TT	TC	AA	CC	TT	TC	AA	CA	TT	AA	GG	TC	TT	AA	AA	TT	CC	TT	AA	GG	AA	CC	GG	GG	AA	TG	TT	GG	CC	AA	GA	CC	GG	TT
Ba3.4	TA	GG	AA	AA	GG	CC	TC	CC	CC	CC	GG	GG	GG	AA	AA	TT	TT	AA	CC	TT	CC	AA	CC	TT	AA	TG	TT	TT	AA	AA	CC	CC	TT	GA	GG	AA	CC	GG	TT	AA	TT	TT	GG	CC	AA	AA	CC	GG	TT
Ba3.5	TT	GG	GA	AA	GA	CC	TC	CC	CC	CC	GG	GG	GG	GA	GG	TT	TT	AA	CC	TT	TC	GA	CC	TT	AA	GG	TC	TT	AA	AA	TC	CC	TT	AA	GG	GA	CC	GA	TG	GA	TT	TT	GG	CC	AA	-9	CC	GG	TT
Ba3.6	TA	GG	AA	AA	AA	CC	TT	CC	CC	TC	GG	GG	GG	AA	GA	TC	TT	AA	CC	TT	TT	AA	CC	TT	GA	GG	TC	TT	AA	AA	CC	CC	TT	AA	GG	AA	CC	GG	TT	AA	GG	TT	GG	CC	AA	GA	CC	GG	TT
Ba3.7	TT	GG	GA	AA	GA	CC	TT	CC	CC	TC	GG	GG	GG	GA	GA	TT	TT	AA	CC	TT	TC	AA	CC	TT	GA	GG	TT	TT	GA	AA	TC	CC	TT	AA	GG	GA	CC	GG	TG	GA	TG	TT	GG	CC	AA	GA	CC	GG	TT
Ba3.8	TT	GG	GG	AA	AA	CC	TC	CC	CC	CC	GG	GG	GG	AA	AA	TT	TT	TA	CC	TT	TT	AA	CC	TT	GA	TG	TT	TT	AA	AA	TC	CC	TT	GA	GG	GA	CC	GG	TG	AA	TG	TT	GG	TC	AA	GA	CC	GG	TT
Ba3.9	TA	GG	GA	AA	AA	TC	TC	CC	CC	CC	GG	GG	GG	GA	GA	TC	TT	AA	CC	TT	TT	AA	CC	TT	GA	TG	TC	TT	GA	AA	CC	CC	TT	AA	GG	AA	CC	GA	TG	AA	GG	TT	GG	CC	AA	GA	CC	GG	TT
Ba3.10	TA	GG	GG	AA	GA	CC	CC	TC	CC	TC	GG	GG	GG	GG	GA	TT	TT	AA	CC	TT	TT	AA	CC	TT	AA	TG	TT	TT	AA	AA	CC	CC	TT	AA	GG	GA	CC	GG	GG	AA	TT	TT	TG	CC	AA	AA	CC	GG	TT
Ba3.11	TA	GG	AA	AA	AA	TC	TC	CC	CC	CC	GG	GG	GG	GA	GA	TT	TC	AA	CC	TT	TT	AA	CA	TT	GA	GG	TT	TT	GA	AA	CC	CC	TT	AA	GG	GA	CC	GG	GG	GA	TT	TT	GG	CC	AA	AA	CC	GG	TG
Ba3.12	AA	GG	GG	CA	GA	CC	TT	CC	CC	TT	GG	GG	GG	GA	GA	TT	TT	AA	CC	TT	CC	AA	CC	TT	GA	GG	TC	TT	AA	AA	CC	CC	TT	GA	GG	GA	CC	GG	TG	AA	TT	TT	GG	CC	AA	GA	CC	GG	TT
Ba3.13	TT	GG	GA	AA	GA	CC	TC	CC	CC	TC	GG	GG	GG	AA	GA	TT	TT	AA	CC	TT	TC	AA	CC	TT	GA	GG	TT	TT	AA	AA	CC	CC	TT	AA	GG	AA	CC	GA	TG	AA	TG	TT	TG	CC	AA	AA	CC	GG	TG
Ba3.14	TA	GG	GA	CA	AA	CC	TT	CC	CC	CC	GG	GG	GG	GA	GA	TT	TT	AA	CC	TT	TC	AA	CC	TT	GA	TG	TC	TT	AA	AA	CC	CC	TT	AA	GG	AA	CC	GG	TT	GG	TT	TT	GG	CC	AA	AA	CC	GG	TG
Ba3.15	TT	GG	GG	AA	GA	CC	TC	CC	CC	CC	GG	GG	GG	GA	GA	TT	TC	AA	CC	TT	TT	AA	CC	TT	GG	GG	TT	TT	AA	AA	TC	CC	TT	AA	GG	AA	CC	GG	TG	AA	GG	TT	GG	CC	AA	GA	CC	GG	TG
Ba3.16	AA	GG	AA	AA	GA	CC	TT	CC	CC	CC	GG	GG	GG	GA	AA	TT	TT	AA	CC	TT	TT	AA	CC	TT	AA	GG	TT	TT	AA	AA	CC	CC	TT	AA	GG	AA	CC	GG	TT	AA	TT	TT	GG	CC	AA	AA	CC	GG	TT
Ba3.17	TA	GG	GA	AA	GG	CC	TC	CC	CC	TC	GG	GG	GG	GA	GA	TT	TC	AA	CC	TT	TT	AA	CC	TT	AA	GG	TT	TT	AA	AA	CC	CC	TT	AA	GG	AA	CC	GG	TT	AA	TT	TT	TG	CC	AA	GA	CC	GG	TT
Ba3.18	TT	GG	GA	AA	GG	CC	CC	CC	CC	CC	GG	GG	GG	AA	AA	TT	TT	AA	CC	TT	TT	AA	CC	TT	AA	TG	TT	TT	AA	AA	CC	CC	TT	AA	GG	AA	CC	GA	GG	AA	TG	TT	GG	CC	AA	GA	CC	GG	TT
Ba3.19	TT	GG	GA	CA	AA	CC	TC	CC	CC	CC	GG	GG	GG	GG	GA	TT	CC	TA	CC	TT	TT	AA	CC	TT	GA	GG	TT	TT	AA	AA	CC	CC	TT	AA	GG	GA	CC	GA	TG	GA	TG	TT	GG	CC	AA	GG	CC	GG	TT
Ba3.20	TA	GG	GA	AA	AA	CC	TC	CC	CC	CC	GG	GG	GG	GG	AA	TT	TT	AA	CC	TT	TT	AA	CC	TT	GA	GG	TC	TT	AA	AA	CC	CC	TT	AA	GG	GA	CC	GG	TG	GA	TT	-9	GG	CC	AA	AA	CC	GG	TG
Cal1	AA	GG	AA	AA	GA	CC	TT	CC	CC	TC	GG	GG	GG	GG	GA	TT	TT	AA	CC	TT	TC	AA	CC	TT	AA	TG	TT	TT	AA	AA	CC	CC	TT	AA	GG	GA	CC	GG	TT	AA	TG	TT	TG	CC	AA	GA	CC	GG	GG
Cal2	TA	GG	GA	AA	GA	CC	TC	CC	CC	CC	GG	GG	GG	AA	GG	TT	TT	TA	CC	TC	TC	AA	CC	TT	GA	TT	TT	TT	AA	AA	CC	CC	TT	AA	GG	GA	CC	GG	TT	AA	GG	TT	GG	CC	AA	GA	CC	GA	TG
Cal3	TA	GG	GA	AA	AA	CC	CC	CC	CC	CC	GG	GG	GG	GA	GA	TT	TC	AA	CC	TT	TT	AA	CC	TT	AA	GG	TC	TT	AA	AA	TC	GC	TT	AA	GG	AA	CC	GG	TG	AA	TG	TT	GG	CC	AA	GG	CC	GG	TG
Cal4	TA	GG	GA	AA	AA	CC	TT	CC	CC	CC	GG	GG	GG	AA	GA	TT	TT	TA	CC	TT	CC	AA	CC	TC	AA	TG	TC	TT	AA	AA	CC	CC	TT	AA	GG	AA	CC	GG	GG	AA	GG	TT	GG	TC	AA	GA	CC	GG	TT
Cal5	AA	GG	AA	AA	GG	CC	TT	CC	-9	CC	GG	GG	GG	GG	AA	TT	TC	AA	CC	TT	TT	AA	CC	TT	AA	TG	TT	TT	AA	AA	TC	CC	TT	AA	GG	AA	CC	GA	TG	AA	GG	TT	GG	CC	AA	GA	CC	GG	TT
Cal6	TA	GG	AA	AA	GA	CC	CC	CC	CC	CC	GG	GG	GG	AA	GA	TT	TC	TA	CC	TT	TC	AA	CC	TT	GA	GG	TC	TT	AA	AA	CC	CC	TT	AA	GG	GA	CC	GG	TG	GA	TT	TT	GG	CC	AA	AA	CC	GG	TG
Cal7	TA	GG	GG	AA	AA	CC	TC	CC	CC	TC	GG	GA	GG	GG	GA	TT	TC	AA	CC	TT	TT	AA	CC	TT	GA	GG	TT	TT	AA	AA	CC	CC	TT	AA	GG	AA	CC	GA	TG	-9	TG	TT	GG	CC	AA	GA	CC	GG	TT
Cal8	TA	GG	AA	AA	GA	CC	TT	CC	CC	CC	GG	GG	GG	GA	AA	TT	TC	TA	CC	TC	TT	AA	CC	TT	GA	GG	TC	TT	AA	AA	CC	CC	TT	AA	GG	AA	CC	GG	TG	GA	TT	TT	TG	CC	AA	GA	CC	GG	TG
Cal9	TA	GG	GA	AA	GA	CC	TC	CC	CC	CC	GG	GG	GG	AA	GG	TT	TT	AA	CC	TT	CC	AA	CC	TT	AA	GG	TC	TT	AA	AA	CC	CC	TT	AA	GG	AA	CC	GG	TT	GA	TT	TT	GG	CC	AA	GA	CC	GG	TT
Cal10	TA	GG	AA	AA	AA	CC	TT	CC	CC	CC	GG	GG	GG	AA	AA	TT	TT	TA	CC	TT	TC	AA	CC	TT	AA	GG	TT	TT	AA	AA	TC	GC	TT	AA	GG	GA	CC	GA	TG	AA	TG	TT	GG	CC	AA	GA	CC	GG	TG
Cal11	TA	GG	GA	AA	GA	CC	TT	CC	CC	CC	GG	GG	GG	GA	GA	TT	TC	AA	CC	TT	TT	AA	CC	TT	AA	GG	TC	TT	AA	AA	CC	CC	TT	AA	GG	AA	CC	GA	TG	AA	TG	TT	GG	CC	AA	GA	CC	GG	TT
Cal12	TT	GA	AA	AA	AA	CC	TT	CC	CC	CC	GG	GG	GG	GA	AA	TT	TC	AA	CC	TC	TC	AA	CC	TT	GA	GG	TT	TT	AA	AA	CC	CC	TT	AA	GG	AA	CC	-9	TG	AA	TT	TT	TG	CC	AA	-9	CC	GG	TG
Cal13	TA	GG	GA	AA	AA	CC	TC	CC	CC	TC	GG	GG	GG	GG	AA	TT	TC	AA	CC	TT	TT	AA	CC	TT	GA	GG	TC	TT	AA	AA	CC	CC	TT	AA	GG	AA	CC	AA	TG	GA	TG	TT	GG	CC	AA	GG	CC	GG	GG
Cal14	TT	GG	GA	AA	GA	TC	TT	CC	CC	CC	GG	GG	GG	GA	AA	TT	TT	AA	CC	TC	TC	AA	CA	TT	AA	GG	TT	TT	AA	AA	CC	CC	TT	AA	GG	AA	CC	GG	TG	AA	TT	TT	TG	CC	AA	GA	CC	GG	TT
Cal15	TA	GG	GG	AA	GA	CC	TC	CC	CC	CC	GG	GG	GG	GG	AA	TT	TT	AA	CC	TT	TT	AA	CC	TT	GA	GG	TT	TT	AA	AA	TC	CC	TT	AA	GG	AA	CC	GG	TT	AA	TG	TT	GG	CC	AA	GA	CC	GG	TG
Cal16	AA	GG	AA	AA	AA	CC	TT	CC	CC	CC	GG	GG	GG	GA	AA	TT	TT	TA	CC	TT	CC	AA	CC	TT	GG	GG	TT	TT	GA	AA	TC	GC	TT	AA	GG	GA	CC	GA	TT	AA	TT	TT	GG	CC	AA	GA	CC	GG	GG
Cal17	TA	GG	GA	AA	AA	CC	TT	CC	CC	TC	GC	GG	GG	GG	GA	TT	TC	TA	CC	TT	TC	AA	CC	TT	GA	GG	TT	TT	AA	AA	CC	CC	TT	AA	GG	AA	CC	GA	TG	AA	GG	TT	TG	CC	AA	GG	CC	GG	TG
Cal18	TA	GG	AA	CA	GA	CC	TT	CC	CC	TC	GG	GG	GG	GG	AA	TT	CC	AA	CC	TT	TT	AA	CC	TT	GA	GG	TC	TT	AA	AA	CC	CC	TT	GA	GA	GA	CC	GG	TG	GA	GG	TT	GG	CC	AA	AA	CC	GA	TT
Cal19	TT	GG	GA	AA	AA	CC	TT	CC	CC	CC	GG	GA	GG	AA	AA	TT	TC	TT	CC	TT	TT	AA	CC	TT	GA	GG	TC	TT	AA	AA	TC	CC	TT	AA	GG	GA	CC	GA	TG	AA	TT	TT	GG	CC	AA	AA	CC	GG	GG
Cal20	AA	GG	GA	AA	GA	CC	TC	CC	CC	CC	GG	GG	GG	GG	GA	TT	TT	AA	CC	TT	TC	AA	CC	TT	GA	GG	TT	TT	AA	AA	CC	CC	TT	AA	GG	AA	CC	GG	TG	AA	TG	TT	GG	CC	AA	GA	CC	GG	TT
Cam1	TT	GG	AA	AA	AA	CC	TT	CC	CC	TC	GG	GG	GG	GA	GA	TT	TT	TA	CC	TT	TC	AA	CC	TC	AA	GG	TT	TT	AA	AA	CC	CC	TT	AA	GG	GA	CC	-9	TT	AA	GG	TT	GG	CC	AA	AA	CC	GA	TG
Cam2	AA	GG	AA	AA	GG	CC	TC	CC	CC	CC	GG	GG	GG	AA	GA	TT	TT	TA	CC	TT	TC	AA	CC	TT	GA	GG	TT	TT	AA	AA	CC	CC	TT	AA	GG	GG	CC	AA	TT	GA	GG	TT	GG	CC	AA	GA	CC	GG	TG
Cam3	TA	GG	GA	AA	AA	CC	TC	CC	CC	TC	GG	GG	GG	AA	GG	TT	TT	AA	CC	TT	TC	AA	CC	TC	GA	GG	TC	TT	AA	AA	CC	CC	TT	AA	GG	AA	CC	AA	TG	AA	TG	TT	GG	CC	AA	AA	CC	GG	TT
Cam4	TA	GG	AA	AA	AA	TC	TC	CC	CC	TT	GG	GA	GG	GA	GA	TT	TT	AA	CC	TT	TC	GA	CC	TT	AA	TG	TT	TT	AA	AA	TC	CC	TT	AA	GG	GA	CC	GA	TT	GA	TG	TT	GG	CC	AA	AA	CC	GG	GG
Cam5	TA	GG	AA	AA	GA	CC	TC	CC	CC	TC	GG	GG	GG	AA	GA	TT	TC	AA	CC	TT	TT	AA	CC	TT	AA	GG	TC	TT	AA	AA	TC	CC	TT	AA	GG	-9	CC	GA	TG	GA	TT	TT	GG	CC	AA	GG	CC	GA	TG
Cam6	TT	GG	GA	AA	AA	CC	CC	CC	CC	CC	GG	GG	GG	AA	GA	TT	TC	AA	CC	TT	TT	AA	CC	TT	AA	GG	TT	TT	AA	AA	CC	CC	TT	GA	GG	AA	CC	AA	TT	GA	GG	TT	GG	CC	AA	GA	CC	GG	TG
Cam7	TA	GG	GG	AA	AA	CC	CC	CC	CC	CC	GC	GG	GG	GA	GA	TT	TT	AA	CC	TT	TT	AA	CC	TT	AA	GG	TT	TT	AA	AA	TC	CC	TT	AA	GG	GA	CC	GA	TT	AA	TG	TT	GG	CC	AA	GG	CC	GG	GG
Cam8	TA	GG	GG	AA	GG	CC	TT	CC	CC	TC	GG	GG	GG	GA	AA	TT	TT	AA	CC	TT	TC	AA	CC	TT	AA	GG	TT	TT	AA	AA	CC	CC	TT	AA	GG	AA	CC	GA	TT	AA	TG	TT	GG	CC	AA	GG	CC	GG	TT
Cam9	AA	GG	AA	CA	AA	CC	TC	CC	CC	CC	GG	GG	GG	AA	GA	TT	TT	AA	CC	TC	TT	AA	CC	TT	AA	GG	TC	TT	AA	AA	TC	CC	TT	AA	GG	GA	CC	GG	TG	GA	TT	TT	GG	CC	AA	GA	CC	GG	TG
Cam10	TA	GG	AA	AA	GA	CC	TC	CC	CC	CC	GG	GG	GG	AA	GG	TT	TT	AA	CC	TT	TT	AA	CC	TT	GA	GG	TC	TT	AA	AA	CC	CC	TT	GG	GG	GA	CC	GG	TT	GA	TT	TT	GG	CC	AA	GA	CC	GG	TG
Cam11	TT	GG	GA	AA	AA	TC	TC	CC	CC	CC	GG	GG	GG	AA	AA	TT	TT	AA	CC	TC	TC	AA	CC	TT	GA	TG	TT	TT	AA	AA	TC	CC	TT	AA	GG	GA	CC	GG	TG	AA	TG	TT	GG	CC	AA	GA	CC	GG	GG
Cam12	TA	GG	AA	AA	AA	CC	TT	CC	CC	CC	GG	GG	GG	GG	GA	TT	TT	AA	CC	TT	TT	AA	CC	TC	AA	TG	TT	TT	AA	AA	TC	CC	TT	AA	GG	AA	CC	GG	TG	GA	TG	TT	GG	CC	AA	AA	CC	GG	TT
Cam13	TA	GG	GA	AA	AA	CC	TT	CC	CC	TC	GG	GG	GG	AA	GG	TT	TC	AA	CC	TT	TT	AA	CC	TT	AA	GG	TT	TT	GA	AA	CC	CC	TT	AA	GG	AA	CC	GA	TT	AA	TT	TT	GG	CC	AA	GA	CC	GG	TG
Cam14	AA	GG	GA	AA	AA	CC	TT	CC	CC	TC	GG	GG	GG	AA	AA	TT	TT	AA	CC	TT	TC	AA	CC	TT	AA	TG	TT	TT	AA	AA	TC	CC	TT	AA	GG	GA	CC	GA	GG	AA	TG	TT	TG	CC	AA	GG	CC	GG	TT
Cam15	TA	GG	AA	AA	GA	CC	TC	CC	CC	TC	GG	GG	GG	GA	AA	TT	TT	AA	CC	TT	TT	AA	CC	TT	AA	GG	TT	TT	AA	AA	CC	CC	TT	AA	GG	AA	CC	GA	TT	GA	TT	TT	GG	CC	AA	AA	CC	GG	TG
Cam16	TA	GG	GA	AA	GG	CC	TC	CC	CC	CC	GG	GG	GG	GA	AA	TT	TT	AA	CC	TT	TC	-9	CC	TC	GA	TG	TT	TT	AA	AA	TC	CC	TT	GA	GG	AA	CC	GG	TT	GA	TT	TT	GG	CC	AA	GA	CC	GG	TT
Cam17	AA	GG	GG	-9	GA	CC	TT	CC	CC	CC	GG	GG	GG	GA	AA	TT	TT	AA	CC	TT	TC	AA	CC	TT	AA	GG	TC	TT	AA	AA	CC	CC	TT	AA	GG	GG	CC	GG	TT	AA	TT	TT	GG	CC	AA	GA	CC	GA	TT
Cam18	AA	GG	GA	CA	GA	TC	TC	CC	CC	TT	GG	GG	GG	AA	GA	TT	TT	AA	CC	TT	TC	AA	CC	TT	AA	GG	TT	TT	GA	AA	TC	-9	-9	GA	GA	GA	CC	AA	TG	GA	TG	TT	GG	CC	AA	GA	CC	GG	TG
Cam19	TA	GG	GG	CA	GA	CC	TT	CC	CC	CC	GG	GG	GG	GA	AA	TT	TT	AA	CC	TC	TT	AA	CC	TT	GA	GG	TT	TT	AA	AA	CC	CC	TT	AA	GG	GA	CC	GG	TT	AA	GG	TT	GG	CC	AA	AA	CC	GG	TT
Cam20	TA	GG	GG	AA	AA	CC	CC	CC	CC	TC	GG	GG	GG	GA	AA	TT	TT	AA	CC	TT	TT	AA	CC	TT	AA	GG	TT	TT	AA	AA	TC	CC	TT	AA	GG	AA	CC	GA	TT	GA	TT	TT	GG	CC	AA	GA	CC	GG	TT
ROM11	TT	GG	GG	CA	GG	CC	TT	CC	CC	TT	GG	GG	GG	GA	GG	TT	TT	AA	CC	CC	TT	AA	CC	TT	AA	GG	TC	TT	AA	GA	CC	CC	TT	AA	GG	AA	CC	GG	GG	AA	TG	TT	TG	CC	AA	AA	CC	GG	TG
ROM12	AA	GG	AA	AA	AA	CC	TC	CC	CC	CC	GG	GG	GG	GG	GA	TT	CC	AA	CC	TT	TC	AA	CC	TT	GA	GG	TC	TC	GG	AA	TC	GC	TT	GG	GA	AA	CC	GA	TT	AA	GG	TT	TG	CC	AA	GG	AA	GG	TT
ROM13	TA	GG	GA	AA	AA	CC	TT	CC	CC	CC	GG	GG	GG	GG	GA	TT	TC	AA	CC	TT	TT	AA	CC	TT	GA	TG	TT	TT	AA	AA	TT	GC	TT	GG	GA	AA	CC	GG	TT	AA	TG	TC	GG	CC	AA	GA	CC	GG	-9
ROM14	-9	GG	GG	CA	AA	CC	TT	CC	CC	CC	GG	GG	GG	AA	GG	TT	TT	AA	CC	TT	CC	AA	CC	TT	GA	GG	TT	TT	AA	AA	CC	CC	TT	GA	GA	AA	CC	GA	TT	GA	TT	TT	TT	CC	AA	AA	CC	GG	TG
ROM15	TT	GG	AA	CA	AA	CC	CC	CC	CC	TC	GG	GG	GG	GG	GG	TT	TT	TA	CC	TC	TC	AA	CC	TT	GG	GG	TT	TT	AA	GA	CC	CC	TT	GA	GA	AA	CC	GA	TT	AA	TT	TT	GG	CC	AA	GA	CC	GG	TG
ROM3	TA	GG	AA	AA	AA	CC	TT	CC	CC	TT	GG	GA	GG	GG	AA	TT	TC	TA	CC	TC	TC	GA	CC	TT	GA	TT	TT	TT	AA	AA	TC	CC	TT	AA	GG	GA	CC	GG	TG	AA	TT	TT	GG	CC	AA	GA	CC	GG	GG
ROM4	TA	GG	GG	CA	AA	CC	TC	CC	CC	TC	GG	GG	GG	GG	AA	TT	TC	TA	CC	TT	TC	AA	CC	TT	GA	TG	TC	TT	AA	AA	TC	CC	TT	AA	GG	AA	CC	GA	TG	GA	TG	TT	TG	CC	AA	GG	CC	GG	TG
ROM1	TA	GG	AA	CA	AA	CC	TT	CC	CC	TC	GG	GA	GG	GA	GA	TT	TC	AA	CC	TT	TC	AA	CC	TC	AA	TG	TT	TT	AA	GA	TC	CC	TT	GA	GA	AA	CC	GG	TT	AA	TG	TT	GG	CC	AA	GA	CC	GG	TT
ROM2	TT	GG	GA	AA	AA	CC	TC	CC	CC	TC	GG	GG	GG	GG	GA	TT	TC	TA	CC	TC	TC	AA	CC	TT	GG	TG	TC	TT	GA	AA	TC	GC	TT	GG	GA	AA	CC	GA	TG	GA	TG	TT	GG	CC	AA	GG	CC	GA	TG
1299_RL49	TT	GG	GG	AA	GA	CC	TT	CC	CC	TT	GG	GG	GG	GG	GA	TT	TT	AA	CC	CC	TT	AA	CC	TT	GA	TG	TC	TT	AA	GA	TT	GG	TT	AA	GG	GG	CC	GA	TG	AA	TG	TC	TG	CC	-9	GG	CC	AA	TG
1302_RL74	TA	GG	GA	AA	-9	CC	TT	CC	CC	TT	GG	GG	GG	GG	GA	TT	TT	-9	CC	TC	TT	AA	CC	TT	GA	TG	TT	TT	GA	AA	CC	CC	TT	GA	GG	GA	CC	GG	TG	AA	TG	TC	TG	CC	-9	AA	CC	GG	GG
1308_RL26	TT	GG	AA	CA	AA	CC	TT	CC	CC	TT	GG	GG	GG	GA	GA	TT	TC	-9	CC	TC	TC	AA	CC	TT	GA	GG	TT	TT	AA	AA	CC	CC	TT	AA	GG	AA	CC	GG	TT	GA	TG	TT	GG	CC	AA	GA	CC	GA	GG
1313_RL66	TT	GG	GA	AA	AA	CC	TT	CC	CC	TC	GG	GA	GG	GG	GA	TT	TT	AA	CC	CC	TT	AA	CC	TT	GA	TT	TT	TT	AA	AA	CC	CC	TT	AA	GG	-9	CC	GG	TG	AA	TT	TT	GG	CC	AA	GA	CC	GA	TG
1322_RL43	TA	GG	GG	CC	AA	CC	TT	CC	CC	TT	GG	GG	GG	GG	GA	TT	TC	AA	CC	TT	TT	AA	CC	TT	GA	-9	TT	TT	AA	AA	TC	GC	TT	AA	GG	GA	CC	GA	TT	-9	TT	TT	TG	CC	AA	-9	CC	GG	GG
1340_RL93	-9	GG	AA	AA	GA	CC	-9	CC	CC	TT	GG	GG	GG	GG	GG	TT	TC	AA	CC	TT	TT	AA	CC	TT	GA	GG	CC	TT	-9	AA	CC	CC	TT	AA	GG	GA	CC	GG	TG	AA	TT	TT	GG	CC	AA	GA	CC	-9	TG
1348_RL61	TT	GG	GA	CA	GA	CC	TT	CC	CC	TC	GG	GA	GG	GG	GG	TT	TT	AA	CC	CC	TT	AA	CC	TT	GG	GG	TT	TT	AA	AA	CC	CC	TT	AA	GG	GA	CC	GG	TT	AA	GG	TT	GG	CC	AA	GG	CC	GG	TG
1354_RL14	TT	GG	GA	AA	AA	CC	TC	CC	CC	TC	GG	GG	GG	GG	GA	TT	TC	AA	CC	TT	TT	AA	CC	TT	GG	TG	TC	TT	AA	AA	TT	GC	TT	AA	GG	GA	CC	GA	TT	AA	TT	TC	GG	CC	AA	GA	CC	GG	TG
1357_RL38	TT	GG	-9	AA	AA	CC	TT	CC	CC	TT	GG	GG	GG	GA	GA	TT	TC	AA	CC	TC	TT	AA	CC	TT	GA	TT	TT	TT	AA	AA	TC	GC	TC	GA	GA	AA	CC	GA	TG	AA	TG	TC	TG	CC	AA	AA	CC	GA	GG
1366_RL15	TT	GG	AA	AA	AA	CC	TT	CC	CC	TC	GG	GG	GG	GG	GG	TT	-9	AA	CC	TC	TT	AA	CC	TT	GA	TG	TT	TT	AA	AA	TC	CC	TT	AA	GG	-9	CC	GA	TT	GG	TT	TT	GG	CC	AA	GA	CC	GG	TG
1383_RL56	TA	GG	GG	CA	AA	CC	TT	CC	CC	TT	GG	GG	GG	GG	AA	TT	TC	TA	CC	TT	CC	GA	CC	TT	GA	TG	TT	TT	AA	AA	TT	GG	TT	AA	GG	GA	CC	GG	TG	GA	TT	TC	GG	CC	AA	AA	CC	GA	TG
1392_RH25	TT	GG	GA	CA	AA	CC	TT	CC	CC	TT	GG	GG	GG	AA	GG	TT	TC	AA	CC	TC	-9	AA	CC	TT	GG	GG	TC	TT	AA	AA	TC	GC	TT	AA	GG	GA	CC	GG	TG	AA	GG	TC	GG	CC	AA	GA	CC	GA	GG
1399_RH81	TT	GG	GA	CA	AA	CC	TT	CC	CC	TC	GG	GG	GG	GG	AA	TT	CC	TA	CC	TT	TC	AA	CC	TT	GA	TT	TT	TT	AA	AA	CC	CC	TC	AA	GG	AA	CC	GG	TT	GA	TT	TT	GG	CC	AA	GA	CC	GA	TG
1406_RH42	TA	GG	GG	CC	AA	CC	TT	CC	CC	CC	GG	GG	GG	GG	GA	TT	TC	AA	CC	CC	TC	AA	CC	TT	GA	TT	TT	TT	AA	AA	TC	GC	TT	GA	GA	-9	CC	GG	TG	AA	TT	TT	TG	CC	AA	GA	CC	GA	TG
1414_RH11	TA	GG	GG	CA	AA	CC	TC	CC	CC	TC	GC	GG	GG	GA	GA	TT	TC	TA	CC	TC	TT	AA	CC	TT	GG	TT	TT	TT	AA	AA	TC	GC	TT	AA	GG	GA	CC	GG	TT	GA	TT	TT	GG	CC	AA	AA	CC	GG	TT
1422_RH75	TT	GG	AA	CA	AA	CC	TC	CC	CC	TC	GG	GG	GG	GA	AA	TT	TC	TA	CC	TT	TT	AA	CC	-9	GA	TT	TT	TT	AA	AA	-9	CC	TT	AA	GG	GA	CC	GG	TG	GA	TT	TT	GG	CC	AA	AA	CC	GG	TT
1430_RH44	TT	GG	AA	AA	AA	-9	TT	CC	CC	TC	GG	GG	GG	GA	AA	TT	TT	TA	CC	TT	TC	GA	CC	TT	GG	TT	TT	TT	AA	AA	CC	CC	TT	GA	GA	GG	CC	GG	TT	AA	TG	TT	TG	CC	AA	AA	CC	GA	TG
1446_RH77	TT	GG	GA	AA	AA	CC	TT	CC	CC	CC	GG	GG	GG	GG	GA	TT	TT	AA	CC	TT	TC	AA	CC	TT	GA	TT	TT	TT	AA	AA	TC	GC	TT	AA	GG	AA	CC	GG	TG	AA	TT	TT	GG	CC	AA	AA	CC	GA	TT
1479_RH56	TT	GG	GA	CC	AA	CC	TC	CC	CC	TT	GG	GG	GG	GG	AA	TT	TT	AA	CC	TC	TT	AA	CC	TT	GA	TG	TC	TT	AA	AA	TC	CC	TT	AA	GG	AA	CC	GA	TT	GA	TG	TT	GG	CC	AA	GA	CC	GG	TG
1484_RH96	TA	GG	GA	CA	-9	CC	TT	CC	CC	TC	GG	GG	GG	GG	GG	TT	TT	TA	CC	CC	CC	AA	CC	TT	GG	TT	TT	TT	GA	AA	CC	CC	-9	GA	GG	GA	CC	GG	TT	AA	TT	TC	GG	CC	AA	GA	CC	GG	TG
1490_BH_6	TA	GG	GA	CA	AA	CC	TC	CC	CC	TC	GG	-9	GG	GG	AA	TT	CC	TA	CC	TC	TT	AA	CC	TT	AA	TT	-9	TT	AA	AA	CC	CC	TT	AA	GG	GA	CC	GA	TG	GA	TG	TC	GG	CC	AA	GA	CC	AA	-9
1494_BH_10	TA	GG	GA	AA	GA	CC	TT	CC	CC	TT	GG	GG	GG	GG	GA	TT	TC	TA	CC	TC	TC	GA	CC	TT	-9	TT	TT	TT	AA	AA	TC	CC	TT	AA	GG	AA	CC	GA	TG	AA	TT	TT	GG	CC	AA	GA	CC	-9	TT
1498_BH_14	TT	GG	GG	CC	AA	CC	TT	CC	CC	CC	GG	GG	GG	GG	AA	TT	TC	AA	CC	TC	TT	AA	CC	TT	GA	TG	TC	TT	AA	AA	CC	CC	TT	GA	GG	GA	CC	AA	TG	AA	TG	TC	GG	CC	AA	GA	CC	GA	-9
1501_BH_17	TA	GG	GA	CA	AA	CC	-9	CC	CC	CC	GG	GG	GG	GG	GA	TT	-9	AA	CC	-9	-9	AA	CC	TT	-9	GG	TC	TT	-9	AA	CC	CC	TT	-9	-9	GA	-9	GA	TG	AA	-9	TT	GG	CC	AA	GA	CC	GG	TG
1511_BH_27	TT	GG	GA	CC	AA	CC	TT	CC	CC	CC	GC	GG	GG	GG	GA	TT	CC	TA	CC	TC	CC	GG	CC	TT	AA	GG	CC	TT	AA	AA	CC	CC	TT	GA	GG	GA	CC	GG	TT	GA	TG	TC	GG	CC	AA	GA	CC	GG	GG
1518_BH_34	-9	GG	AA	AA	AA	CC	TC	CC	CC	TC	GG	GA	GG	GG	GA	TT	TC	AA	CC	TT	TC	GA	CC	TT	AA	TG	TC	TT	AA	AA	CC	CC	TT	AA	GG	AA	CC	GA	TG	AA	TG	TC	GG	CC	AA	GA	CC	GG	TG
1521_BH_37	TA	GG	AA	CA	AA	CC	TC	CC	CC	TT	GG	-9	GG	GG	GA	TT	CC	AA	CC	TC	TC	AA	CC	TT	GA	TG	TC	TT	AA	AA	CC	CC	TT	AA	GG	GA	TC	GG	TG	AA	TG	TC	GG	CC	AA	GA	CC	GG	TT
1530_BH_46	TT	GG	GA	CA	AA	CC	TT	CC	CC	CC	GG	GG	GG	GG	GA	TT	TC	AA	CC	TC	TT	AA	CC	TT	GA	TT	TT	TT	AA	AA	TC	CC	TT	AA	GG	GG	CC	GA	TT	AA	TG	TT	GG	CC	AA	AA	CC	GG	TG
1534_BL_2	TA	GG	GA	AA	AA	CC	TC	CC	CC	TC	GG	GG	GG	GA	GA	TT	CC	TA	CC	TT	-9	AA	CC	TT	AA	GG	TT	TT	AA	AA	CC	CC	TT	AA	GG	AA	CC	GA	GG	AA	TG	TT	TG	CC	AA	GA	CC	GG	TG
1536_BL_4	AA	GG	GA	CA	AA	CC	TT	CC	CC	TC	GG	GG	GG	GG	AA	TT	TT	AA	CC	TC	TT	AA	CC	TT	AA	TG	TT	TT	AA	AA	CC	CC	TT	AA	GG	AA	CC	GG	TT	AA	TG	TT	GG	CC	AA	AA	CC	GG	TG
1545_BL_13	TT	GG	GA	CA	GG	CC	TT	CC	CC	CC	GC	GG	GG	GG	AA	TT	TC	AA	CC	TC	TC	GA	CC	TT	AA	TG	TC	TT	GA	AA	TC	CC	TT	AA	GG	AA	CC	GA	TG	AA	TG	TT	GG	CC	AA	AA	CC	GG	TT
1550_BL_18	TA	GG	-9	CA	AA	CC	TC	CC	CC	TC	GG	GG	GG	GG	GG	TT	TC	TA	CC	TT	TT	AA	CC	TT	GA	GG	TT	TT	AA	AA	CC	CC	TT	AA	GG	GA	CC	GG	TT	GA	TG	TC	GG	CC	AA	GA	CC	GG	TG
1552_BL_20	TT	GG	AA	AA	AA	CC	TT	CC	CC	TC	GG	GA	GG	GG	AA	TT	TT	AA	CC	TC	TC	AA	CC	TT	AA	GG	TC	TT	AA	AA	CC	CC	TT	AA	GG	GG	CC	AA	TG	AA	GG	TT	GG	CC	AA	GA	CC	GG	TG
1557_BL_25	AA	GG	GA	AA	AA	CC	TT	CC	CC	CC	GG	-9	GG	GG	GA	TT	CC	AA	CC	TC	TC	AA	CC	TT	GA	GG	-9	TT	AA	AA	-9	CC	TT	AA	GG	GA	CC	-9	TG	AA	-9	TT	GG	CC	AA	GA	CC	-9	-9
1561_BL_29	AA	GG	GG	CA	AA	CC	TC	CC	CC	TT	GG	GG	GG	GG	GG	TT	CC	AA	CC	CC	TC	GA	CC	TT	GA	GG	TT	TT	AA	AA	CC	CC	TT	AA	GG	GA	CC	GG	TG	AA	TG	TC	GG	CC	AA	AA	CC	GA	GG
1564_BL_32	TA	GG	GG	CA	AA	CC	TC	CC	CC	TC	GG	GG	GG	GG	GA	TT	TT	AA	CC	TC	TC	AA	CC	TT	AA	TG	TC	TT	AA	AA	CC	CC	TT	AA	GG	AA	CC	GA	TG	AA	TG	TT	GG	CC	AA	AA	CC	GG	TG
1567_BL_35	AA	GG	GA	CA	GA	CC	TC	CC	CC	TT	GG	GG	GG	GG	AA	TT	TC	AA	CC	CC	TC	GA	CC	TT	AA	TG	TT	TT	AA	AA	CC	CC	TT	AA	GG	-9	CC	GA	GG	AA	GG	TT	GG	CC	AA	GA	CC	GA	GG
1575_BL_43	TA	GG	AA	CA	AA	CC	TC	CC	CC	TC	GG	GG	GG	GG	AA	TT	TT	TA	CC	TT	TC	GA	CC	TT	GA	GG	TT	TT	GA	AA	CC	CC	TT	AA	GG	AA	CC	GG	TT	AA	TG	TT	GG	CC	AA	GA	CC	GA	TG
1578_BL_46	TA	GG	GA	AA	GG	CC	TT	CC	CC	CC	GG	GA	GG	GG	AA	-9	CC	AA	CC	TT	TC	GA	CC	TT	GA	GG	CC	TT	AA	AA	CC	CC	TT	AA	GG	GA	CC	GA	TT	AA	TT	TC	GG	CC	AA	GA	CC	GA	TT
1580_BL_48	TT	GG	GA	-9	GA	CC	TC	CC	CC	TC	GG	GG	GG	GG	AA	TT	TT	AA	CC	TT	TT	AA	CC	TT	GA	GG	CC	TT	AA	AA	CC	CC	TT	AA	-9	GA	CC	GA	TT	AA	TT	TT	GG	CC	AA	GA	CC	GA	TT
1585_GH_6	AA	GG	GA	AA	GA	CC	TT	CC	CC	TC	GG	GG	GG	GG	AA	TT	CC	TA	CC	TT	CC	GA	CC	TT	GG	TT	-9	TT	AA	AA	CC	CC	TT	AA	GG	GA	CC	GA	TT	AA	GG	TT	GG	CC	AA	GA	CC	GA	TG
1589_GH_12	AA	GG	GG	AA	GG	CC	TT	CC	CC	TT	GG	GG	GG	GG	GG	TT	CC	AA	CC	TT	CC	GG	CC	TT	AA	GG	TC	TT	AA	AA	TC	CC	TT	AA	GG	AA	CC	GG	TT	AA	GG	TT	GG	CC	AA	GA	CC	GG	TG
1599_GH_30	TA	GG	GG	AA	-9	CC	TC	CC	CC	TC	CC	GG	GG	GG	AA	TT	CC	TA	CC	TT	CC	GG	CC	TT	GA	GG	CC	TT	AA	AA	TC	CC	TT	AA	GG	AA	CC	-9	TG	AA	GG	TC	GG	CC	AA	GG	CC	GG	GG
1600_GH_34	AA	GG	GG	AA	GG	CC	TT	CC	CC	TT	GC	GG	GG	GG	GA	TT	CC	TA	CC	TC	TT	AA	CC	TT	GA	GG	CC	TT	GA	AA	CC	CC	TT	AA	GG	AA	CC	GG	TT	AA	TG	TT	GG	CC	AA	GA	CC	GG	TG
1605_GH_42	AA	GG	GA	AA	GG	CC	TT	CC	CC	TC	GC	GG	GG	GG	AA	TT	CC	AA	CC	-9	CC	GA	CC	TT	AA	GG	TC	TT	GA	AA	TC	CC	TT	AA	GG	GA	CC	GA	TT	AA	TG	TT	GG	CC	AA	GA	CC	GG	TG
1609_GH_48	TA	GG	GG	CA	GG	CC	CC	CC	CC	TT	GG	GG	GG	GA	GA	TT	CC	AA	CC	TT	CC	GA	CC	TT	GA	GG	TT	TT	AA	AA	CC	CC	TT	AA	GG	AA	CC	GG	TT	AA	GG	TT	GG	CC	AA	GA	CC	GG	GG
1613_GH_55	AA	GG	GA	AA	GG	CC	CC	CC	CC	CC	GG	GG	GG	GG	AA	TT	CC	TA	CC	TT	CC	GA	CC	TT	GA	GG	TT	TT	AA	AA	TT	-9	TT	AA	GG	AA	CC	GG	TG	AA	-9	TT	GG	CC	AA	GA	CC	GA	GG
1623_GH_75	AA	GG	GG	AA	GG	CC	TT	CC	CC	CC	GC	GG	-9	GA	AA	TT	TC	AA	CC	TT	CC	-9	CC	TT	GA	GG	TC	TT	AA	AA	TC	CC	TT	AA	GG	AA	CC	GG	TT	GA	TG	TT	GG	CC	AA	AA	CC	GG	TG
1627_GH_95	TA	GG	AA	AA	GG	CC	TT	CC	CC	TC	GC	GG	GG	GG	GA	TT	CC	AA	CC	TC	CC	GG	CC	TT	GA	GG	CC	TT	AA	AA	TC	CC	TT	AA	GG	AA	CC	GG	TT	AA	GG	TT	GG	CC	AA	AA	CC	GA	GG
1632_GL_5	AA	GG	GG	AA	GG	CC	TT	CC	CC	TC	GG	GG	GG	GA	AA	TT	CC	TA	CC	TT	TC	GA	CC	TT	GA	GG	TC	TT	GA	AA	CC	CC	TT	AA	GG	GA	CC	AA	TT	GA	TG	TT	GG	CC	AA	AA	CC	GG	TT
1637_GL_11	AA	GG	GG	AA	GG	CC	TC	CC	CC	TT	GG	GG	GG	GG	AA	TT	CC	AA	CC	TT	CC	GG	CC	TT	GA	TT	TT	TT	-9	AA	CC	CC	TT	AA	GG	GA	CC	GG	TT	AA	GG	TT	GG	CC	AA	AA	CC	GG	TG
1647_GL_24	TA	GG	GG	AA	AA	CC	TT	CC	CC	TT	GG	GG	GG	GG	GA	TT	CC	AA	CC	TC	CC	GG	CC	TT	GA	GG	TC	TT	AA	AA	CC	CC	TT	AA	GG	AA	CC	GG	TT	AA	GG	TT	GG	CC	AA	AA	CC	GG	TG
1651_GL_28	TA	GG	GG	AA	GG	CC	TC	CC	CC	-9	GG	GG	GG	GA	AA	TT	CC	AA	CC	-9	CC	GG	CC	TT	GA	TG	TC	TT	GA	AA	TC	CC	TT	AA	GG	AA	CC	GG	TG	AA	GG	TT	GG	CC	AA	AA	CC	GA	TG
1655_GL_33	TA	GG	GA	AA	GG	CC	TT	CC	CC	CC	GG	GG	GG	GG	GG	TT	CC	AA	CC	TT	TC	GA	CC	TT	GA	TG	TT	TT	AA	AA	TC	CC	TT	AA	GG	AA	CC	GG	TT	AA	GG	TT	GG	CC	AA	GA	CC	GG	TG
1656_GL_34	AA	GG	GG	AA	GG	CC	TT	CC	CC	CC	GG	GG	GG	GG	AA	TT	CC	TA	CC	TT	CC	GA	CC	TT	AA	GG	TT	TT	AA	AA	TC	CC	TT	AA	GG	GA	CC	GA	TT	GA	TT	TT	GG	CC	AA	GA	CC	GG	TG
1660_GL_39	TA	GG	GG	AA	GG	CC	TT	CC	CC	TT	GC	GG	GG	GG	AA	TT	TC	AA	CC	TT	CC	GA	CC	TT	GA	-9	TC	TT	AA	AA	TC	CC	TT	GA	GA	GA	CC	GG	TT	AA	TG	TT	GG	CC	AA	GA	CC	GG	TG
1668_GL_48	AA	GG	GA	AA	GA	CC	TT	CC	CC	CC	GG	GG	GG	GA	AA	TT	CC	TA	CC	TT	CC	GA	CC	TT	GA	GG	TC	TT	AA	AA	TC	CC	TT	AA	GG	AA	CC	GG	TT	AA	GG	TT	GG	CC	AA	GA	CC	GG	TG
1672_GL_54	AA	GG	GG	AA	GG	CC	TC	CC	CC	TT	GG	GG	GG	GG	GA	TT	CC	AA	CC	TT	TT	AA	CC	TT	GG	GG	CC	TT	AA	AA	TC	CC	TT	AA	GG	AA	CC	GG	TT	AA	TG	TT	GG	CC	AA	AA	CC	GG	TT
1676_GL_67	AA	GG	GG	AA	GA	CC	TT	CC	CC	TT	GG	GG	GG	GA	GA	TT	CC	TA	CC	TT	TC	GA	CC	TT	GA	GG	TT	TT	AA	AA	TC	CC	TT	AA	GG	AA	CC	GG	TT	AA	GG	TT	GG	CC	AA	AA	CC	GA	TT
[truncated: 63 more columns]

## Sheet: Fis-Nei's Fst (our samples)
Nei's Fst	BER	GRA	TI2	TI3	TI4	TI5	TI6	TI7	TI8	TU1	TU2	TU3	TU4	TU5	MO1	MO2	BA1	BA2	BA3	CAL	CAM	BF	ROM
BER	NA	0.0551	0.0353	0.021	0.0215	0.0156	0.0289	0.0246	0.0415	0.0746	0.0873	0.0724	0.1355	0.051	0.1778	0.1831	0.1636	0.1643	0.1633	0.1626	0.1767	0.0145	0.1078
GRA	0.0551	NA	0.0631	0.0306	0.0301	0.0296	0.0384	0.0342	0.047	0.0728	0.0852	0.0703	0.1348	0.0494	0.1841	0.1936	0.1574	0.1579	0.1674	0.1618	0.1766	0.0441	0.1188
TI2	0.0353	0.0631	NA	0.0285	0.0345	0.0329	0.0447	0.0347	0.0561	0.0548	0.0629	0.053	0.1113	0.0296	0.141	0.1499	0.1221	0.1237	0.1185	0.1117	0.137	0.0301	0.0754
TI3	0.021	0.0306	0.0285	NA	-0.0022	-0.009	0.0018	-0.0008	0.0233	0.0657	0.0724	0.0607	0.1287	0.0339	0.1642	0.1711	0.1406	0.1346	0.1368	0.1355	0.1529	0.0137	0.0993
TI4	0.0215	0.0301	0.0345	-0.0022	NA	-0.0057	-0.0019	-0.0033	0.0223	0.0765	0.0744	0.0643	0.1268	0.0389	0.1674	0.1753	0.1506	0.1383	0.1398	0.1445	0.16	0.0176	0.1044
TI5	0.0156	0.0296	0.0329	-0.009	-0.0057	NA	-0.0071	8e-04	0.0209	0.0668	0.0761	0.0613	0.1384	0.0347	0.1632	0.1687	0.1506	0.146	0.1419	0.1442	0.1581	0.0138	0.0929
TI6	0.0289	0.0384	0.0447	0.0018	-0.0019	-0.0071	NA	3e-04	0.0205	0.084	0.0907	0.0736	0.1327	0.0572	0.1711	0.1793	0.1568	0.1519	0.1468	0.1543	0.1673	0.027	0.1172
TI7	0.0246	0.0342	0.0347	-0.0008	-0.0033	8e-04	3e-04	NA	0.0263	0.0774	0.0876	0.0684	0.1255	0.0395	0.1718	0.1781	0.146	0.1446	0.1458	0.145	0.1658	0.0167	0.1016
TI8	0.0415	0.047	0.0561	0.0233	0.0223	0.0209	0.0205	0.0263	NA	0.0968	0.1245	0.0922	0.1675	0.066	0.2127	0.2207	0.1899	0.1796	0.1846	0.1822	0.2019	0.0407	0.1402
TU1	0.0746	0.0728	0.0548	0.0657	0.0765	0.0668	0.084	0.0774	0.0968	NA	0.049	0.0368	0.1165	0.021	0.1586	0.1637	0.1272	0.126	0.1398	0.1247	0.1451	0.0701	0.0863
TU2	0.0873	0.0852	0.0629	0.0724	0.0744	0.0761	0.0907	0.0876	0.1245	0.049	NA	0.023	0.0832	0.0314	0.1391	0.1516	0.1294	0.1232	0.13	0.1191	0.137	0.0724	0.0747
TU3	0.0724	0.0703	0.053	0.0607	0.0643	0.0613	0.0736	0.0684	0.0922	0.0368	0.023	NA	0.0948	0.0183	0.1206	0.1331	0.1007	0.1008	0.1005	0.0966	0.1081	0.0556	0.055
TU4	0.1355	0.1348	0.1113	0.1287	0.1268	0.1384	0.1327	0.1255	0.1675	0.1165	0.0832	0.0948	NA	0.1011	0.2183	0.2416	0.1992	0.1902	0.2005	0.1937	0.2191	0.1232	0.1541
TU5	0.051	0.0494	0.0296	0.0339	0.0389	0.0347	0.0572	0.0395	0.066	0.021	0.0314	0.0183	0.1011	NA	0.1468	0.1566	0.1136	0.1196	0.1209	0.1098	0.1426	0.0372	0.0742
MO1	0.1778	0.1841	0.141	0.1642	0.1674	0.1632	0.1711	0.1718	0.2127	0.1586	0.1391	0.1206	0.2183	0.1468	NA	-0.0023	0.0564	0.0462	0.047	0.0505	0.037	0.1504	0.0927
MO2	0.1831	0.1936	0.1499	0.1711	0.1753	0.1687	0.1793	0.1781	0.2207	0.1637	0.1516	0.1331	0.2416	0.1566	-0.0023	NA	0.0591	0.059	0.0595	0.0598	0.0382	0.1582	0.1019
BA1	0.1636	0.1574	0.1221	0.1406	0.1506	0.1506	0.1568	0.146	0.1899	0.1272	0.1294	0.1007	0.1992	0.1136	0.0564	0.0591	NA	0.0264	0.0084	-0.0043	0.024	0.1339	0.07
BA2	0.1643	0.1579	0.1237	0.1346	0.1383	0.146	0.1519	0.1446	0.1796	0.126	0.1232	0.1008	0.1902	0.1196	0.0462	0.059	0.0264	NA	0.0246	0.0243	0.018	0.1298	0.071
BA3	0.1633	0.1674	0.1185	0.1368	0.1398	0.1419	0.1468	0.1458	0.1846	0.1398	0.13	0.1005	0.2005	0.1209	0.047	0.0595	0.0084	0.0246	NA	0.0051	0.0158	0.1278	0.0623
CAL	0.1626	0.1618	0.1117	0.1355	0.1445	0.1442	0.1543	0.145	0.1822	0.1247	0.1191	0.0966	0.1937	0.1098	0.0505	0.0598	-0.0043	0.0243	0.0051	NA	0.0223	0.1247	0.0512
CAM	0.1767	0.1766	0.137	0.1529	0.16	0.1581	0.1673	0.1658	0.2019	0.1451	0.137	0.1081	0.2191	0.1426	0.037	0.0382	0.024	0.018	0.0158	0.0223	NA	0.145	0.0723
BF	0.0145	0.0441	0.0301	0.0137	0.0176	0.0138	0.027	0.0167	0.0407	0.0701	0.0724	0.0556	0.1232	0.0372	0.1504	0.1582	0.1339	0.1298	0.1278	0.1247	0.145	NA	0.0911
ROM	0.1078	0.1188	0.0754	0.0993	0.1044	0.0929	0.1172	0.1016	0.1402	0.0863	0.0747	0.055	0.1541	0.0742	0.0927	0.1019	0.07	0.071	0.0623	0.0512	0.0723	0.0911	NA
FIS
	BER	GRA	TI2	TI3	TI4	TI5	TI6	TI7	TI8	TU1	TU2	TU3	TU4	TU5	MO1	MO2	BA1	BA2	BA3	CAL	CAM	BF	ROM
	0.037	-0.032	0.05	0.015	-0.009	-0.041	-0.023	-0.004	-0.041	-0.014	0.004	0.028	-0.034	-0.007	-0.072	0.017	0.031	-0.006	-0.004	-0.024	0.001	0.039	0.081
HWE (p value)
	BER	GRA	TI2	TI3	TI4	TI5	TI6	TI7	TI8	TU1	TU2	TU3	TU4	TU5	MO1	MO2	BA1	BA2	BA3	CAL	CAM	BF	ROM
contig00241_160	1	1	1	1	1	1	1	1	1	1	1	1	1	1	0.0163951	1	1	1	1	1	1	1	1
contig00509_93	1	1	1	1	1	1	1	1	1	1	1	1	1	1	1	1	1	1	1	1	1	1	1
contig00509_192	1	1	1	1	1	1	1	1	0.0440447	1	1	1	1	1	1	1	1	1	1	1	1	1	1
contig00509_276	0.004229	1	1	1	1	1	1	1	1	1	1	1	1	1	1	1	1	1	1	1	1	1	1
contig00628_351	1	1	1	1	1	1	1	1	1	1	1	1	1	1	1	1	1	1	1	1	1	1	1
contig00716_144	1	1	1	1	1	1	1	1	1	1	1	1	1	0.0168265	1	1	1	1	1	1	1	1	1
contig00945_39	1	1	1	1	1	1	1	1	1	1	1	1	1	1	1	1	1	1	1	1	1	1	1
contig01054_57	1	1	1	1	1	1	1	1	1	1	1	1	1	1	1	1	1	1	1	1	1	1	1
contig01054_311	1	1	1	1	1	1	1	1	1	1	1	1	1	1	1	1	1	1	1	1	1	1	1
contig01113_563	1	1	1	1	1	0.00501229	1	1	1	1	1	1	1	1	0.00819155	1	0.0278149	1	1	1	1	1	0.0026998
contig01131_462	1	1	1	1	1	1	1	1	1	1	1	1	1	1	1	1	1	1	1	1	1	1	1
contig01131_558	1	1	1	1	1	1	1	1	1	1	1	1	1	1	1	1	0.00467773	1	1	1	1	1	1
contig01260_41	0.0468542	1	1	1	1	1	1	1	1	1	1	1	1	1	1	1	1	1	1	1	1	1	1
contig01260_267	0.0468542	1	1	1	1	1	1	1	1	1	1	1	1	1	1	1	1	1	1	1	1	1	1
contig01455_168	1	1	1	1	1	1	1	1	1	1	1	1	1	1	1	1	1	1	1	1	1	1	1
contig01455_289	1	1	1	1	1	1	1	1	1	1	1	1	1	1	1	0.0468542	1	1	1	1	1	1	1
contig01468_274	1	1	1	1	1	1	1	1	1	1	1	1	1	1	1	1	1	1	1	1	1	1	1
contig01468_511	1	1	1	1	1	1	1	1	1	1	1	1	1	1	1	1	1	1	1	1	1	1	1
contig01505_255	1	1	6.33425e-05	1	1	1	1	1	1	1	1	1	1	1	1	1	1	1	1	1	1	1	1
contig02019_588	1	1	1	1	1	1	1	1	1	1	1	1	1	1	1	1	1	1	1	1	1	1	1
contig02088_183	1	1	1	1	1	1	1	1	1	1	0.031299	1	1	1	1	1	1	1	1	1	1	1	1
contig02088_255	1	1	1	1	1	1	1	1	1	1	1	1	1	1	1	1	1	1	1	1	1	1	1
contig02108_136	1	1	1	1	1	1	1	1	1	1	1	1	1	1	1	1	0.00467773	1	1	1	1	1	1
contig02161_64	1	1	1	1	1	1	1	1	1	0.031299	1	1	1	1	1	1	1	1	1	1	1	1	1
contig02161_199	1	1	1	1	1	1	1	1	1	1	1	1	1	1	1	1	1	1	1	1	1	1	1
contig02190_239	1	1	0.0114474	1	1	1	1	1	1	1	1	1	1	1	1	1	1	1	1	1	1	1	1
contig02190_265	1	1	1	1	1	1	1	1	1	1	1	1	1	1	1	1	1	1	1	1	1	1	1
contig02315_161	1	1	1	1	1	1	1	1	1	1	1	1	1	1	1	1	1	1	1	1	1	1	1
contig02315_209	0.0191526	1	1	1	1	1	1	1	1	1	0.0191526	1	1	1	1	1	1	1	1	1	1	1	1
contig02387_318	1	1	1	1	1	1	1	1	1	1	1	1	1	1	1	1	1	1	1	1	1	1	1
contig02495_3490	0.00193773	1	1	1	1	1	1	1	1	1	1	1	1	1	1	1	1	1	1	1	1	0.0376451	1
contig02522_282	1	1	1	1	1	1	1	1	1	1	1	1	1	1	1	1	1	1	1	1	1	1	1
contig02831_313	1	1	1	1	1	1	1	1	1	1	1	1	1	1	1	0.0468542	1	1	1	1	1	1	1
contig02937_405	1	1	1	1	1	1	1	1	1	1	1	0.0259601	1	1	1	1	1	1	1	1	1	1	1
contig02937_651	1	1	1	1	1	1	0.0416978	1	1	0.004229	1	1	1	1	1	1	1	1	1	1	1	1	1
contig02986_147	0.0368884	0.0316385	1	1	1	1	1	1	1	1	1	1	1	1	1	1	1	1	1	1	1	1	1
contig02986_327	1	1	1	1	1	1	1	1	1	0.031299	1	1	1	1	1	1	1	1	1	1	1	1	1
contig03380_79	1	1	1	1	1	1	1	1	1	1	1	1	1	1	1	1	1	1	1	1	1	1	1
contig03600_120	1	1	1	1	1	1	1	1	1	1	1	1	1	1	1	1	1	1	1	1	1	1	1
contig03765_215	1	1	1	1	1	1	1	1	1	1	1	1	1	1	1	1	1	1	1	1	1	0.0190387	1
contig03803_208	1	1	1	1	1	1	1	1	0.000911119	1	1	1	1	1	1	1	1	1	1	1	1	1	1
contig03908_414	1	1	1	1	1	1	1	1	1	1	1	1	1	1	1	1	1	1	1	1	1	1	1
contig03942_73	1	1	1	1	1	1	1	1	1	1	1	1	1	1	1	1	1	0.00330818	1	1	1	1	1
contig03942_88	1	1	1	1	1	1	1	1	1	1	1	1	1	1	1	1	1	1	1	1	1	1	1
contig04018_876	1	1	1	1	1	1	1	1	1	1	1	1	1	1	1	1	1	1	1	1	1	1	1
contig04538_344	1	1	1	1	1	1	1	1	1	1	1	1	1	1	1	1	1	1	1	1	1	1	1
contig04538_470	1	1	1	1	1	1	1	1	1	1	1	1	1	1	1	1	1	1	1	1	1	0.0301402	1
contig04911_323	1	1	1	1	1	1	1	1	1	1	1	1	1	1	1	1	1	1	1	1	1	1	1
contig05004_249	1	1	1	1	1	1	1	1	1	0.0253955	1	1	1	1	1	1	1	1	1	1	1	1	1
contig05004_671	1	1	0.0183255	1	1	1	1	1	1	1	1	1	1	0.000560725	1	1	1	1	1	1	1	1	1
contig05234_297	1	1	1	1	1	1	1	1	1	1	1	1	1	1	1	1	1	1	1	1	1	1	1
contig05306_661	1	1	1	1	1	1	1	1	1	1	1	1	1	1	1	1	1	1	1	1	1	1	1
contig05566_56	1	1	1	1	1	1	0.000911119	1	1	1	1	1	1	1	1	1	1	1	1	1	1	1	1
contig05566_130	1	1	1	1	1	1	0.0416978	1	1	1	1	1	1	1	1	1	1	1	1	1	1	1	1
contig05566_481	1	1	0.0114474	1	1	1	1	1	0.0416978	1	1	1	1	1	1	1	1	1	1	1	1	1	1
contig05603_139	1	1	1	1	1	1	1	1	1	1	1	1	1	1	1	1	1	1	1	1	1	0.0190387	1
contig06119_125	1	1	1	1	1	1	1	1	1	1	1	1	1	1	1	1	1	1	1	1	1	1	1
contig06331_174	1	1	1	1	1	1	1	1	1	1	1	1	1	1	1	1	1	1	1	1	1	1	1
contig06757_46	1	1	1	1	1	1	1	1	1	1	1	1	1	1	1	0.0403909	1	1	1	1	1	1	1
contig06757_154	1	1	1	1	1	1	1	1	1	1	1	1	1	1	1	1	1	1	1	1	1	1	1
contig06968_51	1	1	1	0.047092	1	1	1	1	1	1	1	1	1	1	1	1	1	1	1	0.0403909	1	1	1
contig07082_263	1	1	1	0.0338949	1	0.00464542	1	1	1	1	1	1	1	1	1	0.004229	0.00467773	0.0368884	1	1	1	1	1
contig07082_314	0.0108145	1	1	1	1	1	1	1	1	1	1	1	1	1	1	1	1	1	1	1	1	1	1
contig07150_658	1	1	1	1	1	1	1	1	1	1	1	1	1	1	1	1	1	1	1	1	1	1	1
contig07377_148	1	1	1	1	1	1	1	1	1	1	1	1	1	1	1	1	1	1	1	1	1	1	1
contig07377_313	1	1	1	1	1	1	1	1	1	1	1	1	1	1	1	1	1	1	1	1	1	1	1
contig08092_366	1	1	1	1	1	1	1	1	1	1	1	1	1	1	1	1	1	1	1	1	1	1	1
contig08213_487	1	1	1	1	1	1	1	1	1	1	1	1	1	1	1	1	1	0.0270761	1	1	1	1	1
contig08213_555	1	1	1	1	1	1	1	1	1	1	1	1	1	0.0468542	1	1	1	1	1	1	1	1	0.0026998
contig08248_183	1	1	1	1	1	1	1	1	1	1	1	1	1	1	1	1	1	1	1	1	1	1	1
contig08255_1089	1	1	1	0.00998235	1	1	1	1	1	0.0191526	0.0191526	1	1	1	1	1	1	1	1	1	1	1	1
contig08649_617	1	1	1	1	1	1	1	1	1	1	1	1	1	1	1	1	1	1	1	1	1	1	1
contig08759_481	1	1	1	1	0.0442411	0.0154748	1	1	1	1	1	1	1	0.000948099	1	1	1	1	1	1	1	1	1
contig08815_372	1	1	1	1	1	1	1	1	1	1	1	1	1	1	1	1	1	1	0.0065607	1	1	1	1
contig08855_98	1	1	1	1	1	1	1	1	1	1	1	1	1	1	1	1	1	1	1	1	1	1	1
contig08855_137	1	1	1	1	1	1	1	1	1	1	1	1	1	1	1	1	1	1	1	1	1	1	0.0300652
contig09065_715	1	1	1	1	1	1	1	1	1	1	1	1	1	1	1	1	1	1	1	1	1	1	1
contig09197_63	1	1	1	0.000482567	1	1	1	1	1	1	1	1	1	1	1	1	1	1	1	1	1	1	1
contig09263_403	1	1	1	1	1	1	1	1	1	1	1	1	1	1	1	1	1	1	1	1	1	1	1
contig10568_484	1	1	1	1	1	1	1	1	1	1	1	1	1	1	1	1	1	1	1	1	1	1	1
contig10976_962	1	1	1	1	1	1	1	1	1	1	1	1	1	1	1	1	1	1	1	1	1	1	1
contig11291_1965	1	1	1	1	1	1	1	1	1	1	1	1	1	1	1	1	1	1	1	1	1	1	1
contig11291_4439	1	1	1	1	1	1	1	1	1	1	1	1	1	1	1	1	1	1	1	1	1	1	1
contig12124_943	1	1	1	1	0.0385489	1	1	1	1	1	1	1	1	1	3.73798e-05	1	1	1	1	1	1	1	1
contig12178_301	1	0.0442411	1	1	1	1	1	1	1	1	1	1	0.00729036	1	1	7.74422e-06	1	1	1	1	1	1	1
contig12900_345	1	1	1	1	0.0385489	1	1	1	1	1	1	1	1	1	1	1	1	1	1	1	1	1	1
contig14101_217	1	1	1	0.0109095	1	1	1	1	1	1	1	1	1	1	1	1	1	1	1	1	1	1	1
contig14310_698	1	1	1	1	1	1	0.000911119	1	1	1	1	1	1	1	1	1	1	1	1	1	1	1	1
contig14409_108	1	1	1	1	1	1	1	1	1	1	1	1	1	1	1	1	1	1	1	1	1	1	1
contig14514_32	1	1	1	1	1	1	1	1	1	1	1	1	1	1	1	0.0316385	1	1	1	1	1	1	1
contig14514_173	1	1	1	1	1	1	1	1	1	1	1	1	1	1	1	0.0316385	1	1	1	1	1	1	1
contig14580_627	1	1	1	1	1	1	1	1	1	1	1	1	1	1	1	1	1	1	1	1	1	1	1
contig14580_865	1	1	1	1	1	1	1	1	1	1	1	1	1	1	1	1	1	1	1	1	1	1	1
contig14623_303	1	1	1	1	1	1	1	1	1	1	1	1	1	1	1	1	1	1	1	1	1	1	1
contig14915_331	1	1	1	1	1	1	1	1	0.0416978	1	1	1	1	1	1	1	1	1	1	1	1	1	1
contig15256_604	1	1	1	1	1	1	1	1	1	1	1	1	1	1	1	0.0368884	1	1	1	1	1	0.000182811	1
contig15256_660	1	0.0468542	1	1	1	1	1	1	1	0.0368884	1	1	1	1	1	1	1	1	1	1	1	0.041038	1
contig15337_1228	1	1	1	1	1	1	1	1	1	1	1	1	1	1	1	1	1	1	1	1	1	1	1
contig15727_126	1	1	1	1	1	1	1	1	1	1	1	1	1	1	1	1	1	1	1	1	1	0.0190387	1
contig15808_829	1	1	1	1	1	1	1	1	1	1	1	1	1	1	1	1	1	1	1	1	1	0.000182811	1
contig16157_1183	1	1	1	1	1	1	1	1	1	1	1	1	1	1	1	1	1	1	1	1	1	1	1
contig16332_419	1	1	1	1	1	1	1	1	1	0.031299	1	1	1	1	1	1	1	1	1	1	1	1	1
contig16356_332	1	1	0.0147465	1	1	1	1	1	1	1	1	1	1	1	1	1	1	1	1	1	1	1	1
contig16411_197	1	1	1	1	1	1	1	1	1	1	1	1	1	1	1	1	1	1	1	1	1	1	1
contig16454_169	1	1	1	1	1	1	1	1	1	1	1	1	1	1	1	1	1	1	1	1	1	1	1
contig16454_530	1	1	1	1	1	1	1	0.0468542	1	1	1	1	1	1	1	1	1	1	1	1	1	1	1
contig16727_97	1	1	1	1	1	1	1	0.0468542	1	1	1	1	1	1	1	1	1	1	1	1	1	1	1
contig16756_89	1	1	1	1	1	1	1	1	1	1	1	1	1	1	1	1	1	1	1	1	1	1	1
contig16774_460	1	1	1	0.0238791	1	1	1	1	1	1	1	0.0400424	1	1	1	1	1	1	1	1	0.0191526	1	1
contig16822_456	1	0.016037	1	1	1	1	1	1	1	1	1	1	1	1	1	1	1	1	1	1	1	1	1
contig16884_60	1	1	1	1	1	1	1	1	1	1	1	1	1	1	1	1	1	1	1	1	1	1	1
contig17540_195	1	1	1	1	1	1	1	1	1	1	1	1	1	1	1	1	1	1	1	1	1	1	1
contig18067_318	1	1	1	1	1	1	1	1	1	1	1	1	1	1	1	1	1	1	1	1	1	1	1
contig18067_471	1	1	1	1	1	1	1	1	1	1	1	1	1	1	1	1	1	1	1	1	1	1	1
contig18599_280	1	1	1	1	1	1	1	1	1	1	1	1	1	1	1	0.000948099	1	1	1	1	1	1	1
contig18599_772	1	1	1	1	1	1	1	1	1	1	1	1	1	1	1	1	1	1	1	1	1	0.000182811	1
contig18676_31	1	1	1	1	1	1	1	1	1	1	1	1	1	1	1	1	1	1	1	1	1	1	1
contig18676_73	1	1	1	1	1	1	1	1	1	1	1	1	1	1	0.0361498	1	1	1	1	1	1	1	1
contig18676_245	0.000217527	1	1	1	1	0.00464542	1	1	1	1	1	1	1	1	1	1	1	1	1	1	1	1	1
contig19054_28	1	1	1	1	1	1	1	1	1	1	1	1	1	1	1	1	1	1	1	1	1	0.0376451	1
contig19173_551	1	1	1	1	1	1	1	1	1	1	1	1	1	1	1	1	1	1	1	1	1	1	1
contig19173_687	1	1	1	1	1	1	1	1	1	1	1	1	1	1	1	1	1	1	0.00729036	1	1	1	1
contig19448_291	1	1	1	1	1	1	1	1	1	1	1	1	1	1	1	1	1	1	1	1	1	1	1
contig19448_666	1	1	1	1	1	1	0.00874891	1	1	1	1	1	1	1	1	1	1	1	1	1	1	1	1
contig19448_1212	1	1	1	1	1	1	1	1	1	1	1	1	1	1	1	1	1	1	1	1	1	1	1
contig20156_322	1	1	1	1	1	1	0.0015654	1	1	1	1	1	1	1	1	1	1	1	1	1	1	1	1
contig20694_92	1	1	1	1	1	1	1	1	1	1	1	1	1	1	1	1	1	1	1	1	1	1	1
contig20694_312	1	1	1	1	1	1	1	1	1	1	1	1	1	1	1	0.000127639	1	1	1	1	1	1	1
contig21136_630	1	1	1	1	1	1	1	1	1	1	1	1	1	1	1	1	1	1	1	1	1	1	1
contig21141_311	1	1	1	1	1	1	1	1	1	0.00729036	1	1	1	1	1	1	1	1	1	1	1	1	1
contig23982_493	1	1	1	1	1	1	0.00708153	1	1	1	1	1	1	1	1	1	1	1	1	1	1	1	1
contig23982_774	1	1	1	1	1	1	1	1	1	1	1	0.00159336	1	1	1	0.0316385	1	1	1	1	1	1	1
contig24145_82	1	1	1	1	1	1	0.0440447	1	1	1	1	1	1	1	1	1	1	1	1	1	1	1	1
contig24318_117	1	1	1	1	1	0.00752632	1	1	1	0.0463009	1	1	1	1	1	1	1	1	1	1	1	1	1
contig24318_148	1	1	1	1	1	1	1	1	1	1	1	1	1	1	1	1	1	1	1	1	1	1	1
contig24902_128	1	1	1	1	1	0.0376451	1	1	0.0348085	1	1	1	1	1	1	1	1	1	1	1	1	1	1
contig24902_464	1	1	1	1	1	1	1	1	1	1	1	1	1	1	1	1	1	1	1	1	1	1	1
contig24902_466	1	1	1	1	1	1	1	1	1	1	1	1	1	1	1	1	1	1	1	1	1	1	1
contig25386_792	1	1	1	1	1	1	1	1	1	1	1	1	1	1	1	1	1	1	1	1	1	1	1
contig26457_409	1	1	1	1	1	1	1	1	1	1	1	1	1	1	1	1	1	1	1	1	1	0.000182811	1
contig26764_484	1	1	1	1	1	1	1	1	0.0440447	1	1	1	1	1	1	1	1	1	1	1	1	1	1
contig27000_1448	1	1	1	1	1	1	1	1	1	1	1	1	1	1	1	1	1	1	1	1	1	1	1
contig31121_47	0.0191526	1	1	1	1	1	1	1	1	1	1	1	1	1	1	1	1	1	1	1	1	1	1
newcontig00251_177	1	1	0.0455003	1	1	1	1	1	1	1	1	1	1	1	1	1	1	1	1	1	0.000560725	0.0190387	1
newcontig00575_206	1	1	1	1	1	1	1	1	1	1	1	1	1	1	1	1	1	1	1	1	1	1	1
newcontig00575_232	1	1	1	1	1	1	1	1	1	1	1	1	1	1	1	1	1	1	1	1	1	1	1
newcontig01181_592	1	1	1	1	1	1	0.0216687	1	1	1	1	1	1	1	1	1	1	1	1	1	1	1	1
contig01181_99	1	1	1	1	1	1	1	1	1	1	1	1	1	1	1	1	1	1	1	1	1	1	1
newcontig03196_56	1	1	1	1	1	1	1	1	1	1	1	1	1	1	1	1	1	1	1	1	1	1	1
newcontig05181_2450	1	1	1	1	1	1	1	1	1	1	1	1	1	1	1	1	1	1	1	1	1	1	1
newcontig05330_74	1	1	1	1	1	1	1	1	1	1	1	1	0.0468542	1	1	1	1	1	1	1	1	0.024644	1
newcontig05502_128	1	1	1	1	1	1	1	1	1	1	1	1	0.016037	1	1	1	1	1	1	1	1	1	0.0215219
newcontig05502_167	1	1	1	1	1	1	1	1	1	1	1	1	1	1	1	1	1	1	1	0.0403909	1	1	0.0196307
newcontig05945_417	1	1	1	1	1	1	1	1	1	1	1	1	1	1	1	1	1	1	1	1	1	1	0.0300652
newcontig05945_426	1	1	1	1	1	1	1	1	1	1	1	1	1	1	1	1	1	1	1	1	1	1	0.0300652
newcontig06676_165	1	1	1	1	1	1	1	1	1	1	1	1	1	1	1	1	1	1	1	1	1	1	1
newcontig07067_53	1	1	1	1	1	1	1	1	1	1	0.0468542	1	1	1	1	1	1	1	1	1	1	1	1
newcontig08200_613	1	1	1	1	1	1	1	1	1	1	1	1	1	1	1	1	1	1	1	1	1	1	1
newcontig08206_176	1	1	1	1	1	1	1	1	1	1	1	1	1	1	1	1	1	0.00330818	1	0.0468542	1	1	1
newcontig08206_228	1	1	1	1	1	1	1	1	1	1	1	1	1	1	1	1	1	4.59283e-06	1	1	1	1	1
newcontig14455_916	1	1	1	1	1	1	1	1	1	1	1	1	1	1	1	1	1	1	1	1	1	1	1
newcontig14455_953	1	1	1	1	1	1	1	1	1	1	1	1	1	1	1	1	1	1	1	1	1	1	1
newcontig15452_813	1	1	1	1	1	1	1	1	1	1	1	1	1	1	1	1	1	1	1	1	1	1	1
newcontig15944_276	1	1	1	1	1	1	1	1	1	1	0.0468542	0.0259601	1	1	1	1	1	1	1	1	1	1	1
newcontig15944_288	1	1	1	1	1	1	1	1	1	1	1	1	1	1	1	1	1	1	1	1	1	1	1
newcontig16430_504	1	1	1	1	0.00845095	1	1	1	1	1	1	1	1	1	1	1	1	1	1	1	1	1	1
newcontig18465_35	1	1	1	1	1	1	1	1	1	1	1	1	1	1	1	1	1	1	1	1	1	1	1
newcontig18465_747	1	1	1	0.00693682	1	1	1	1	1	1	1	1	1	1	1	1	1	1	1	1	1	1	1
newcontig18762_199	1	1	1	1	0.00845095	1	1	1	1	1	1	1	1	1	1	1	1	0.0495346	1	1	1	1	1
newcontig20680_343	1	1	1	1	1	1	1	1	1	1	1	1	1	1	1	0.0368884	1	1	1	1	0.00312778	1	1
newcontig26572_464	1	1	1	1	1	1	1	1	1	1	1	1	1	1	1	1	1	0.0109004	1	1	0.00729036	1	1
newcontig26602_432	1	1	1	1	1	1	1	1	1	1	1	1	1	1	1	1	1	1	1	1	1	1	1
newcontig26602_585	1	1	1	1	0.0442411	1	1	1	1	1	1	0.0259601	0.0065607	0.0316385	1	1	1	1	1	1	1	1	1
newcontig30715_525	1	1	1	1	1	1	1	0.0289183	1	1	1	1	1	0.0389475	1	1	1	1	1	1	1	1	1

## Sheet: Fis-Nei's Fst (European set)
Nei's Fst	BER	GRA	TI3	TI4	TI5	TI6	TI7	TI8	TI10	TU1	TU2	TU3	TU4	TU5	MO1	MO2	BA1	BA2	BA3	CAL	CAM	BF	ROM	VEN	LUR	ISS	VES	PYR	VCL	CPL	ROM2	BUL	GRE	BAV	BEI	BON	BRS	COR	GRB	GRY	JEZ	LUT	MGY	MUO	NFS	POS	PRA	SIG	SIR
BER	NA	0.0514	0.0318	0.0184	0.0175	0.0123	0.0226	0.026	0.0281	0.0735	0.0893	0.0768	0.1447	0.0506	0.1713	0.1736	0.1616	0.1595	0.1586	0.1598	0.1668	0.0235	0.0844	0.1124	0.0829	0.1102	0.0597	0.172	0.1113	0.1184	0.1466	0.1529	0.2344	0.0674	0.0026	0.0379	0.0128	0.0117	0.0092	0.0209	0.0273	0.0071	0.0253	0.0065	0.0211	0.0648	0.038	0.006	0.0294
GRA	0.0514	NA	0.0577	0.0312	0.0354	0.0268	0.0389	0.038	0.0467	0.0737	0.078	0.0634	0.1421	0.0427	0.1588	0.1637	0.1281	0.1397	0.14	0.1353	0.1422	0.0332	0.1041	0.1482	0.1242	0.1166	0.0968	0.2059	0.1121	0.1261	0.1414	0.1226	0.2251	0.0796	0.0281	0.0394	0.0527	0.0417	0.0254	0.0567	0.0314	0.0355	0.0525	0.0331	0.024	0.0576	0.0319	0.0448	0.038
TI3	0.0318	0.0577	NA	0.022	0.0322	0.0309	0.033	0.0298	0.0445	0.0577	0.0669	0.0573	0.1107	0.0316	0.1354	0.1418	0.1146	0.1254	0.1076	0.1037	0.1269	0.0313	0.0601	0.1144	0.0841	0.1076	0.0534	0.1743	0.0744	0.1047	0.1177	0.1271	0.1967	0.0172	0.0324	0.0574	0.0449	0.0307	0.0379	0.0319	0.035	0.0423	0.0433	0.0238	0.0374	0.0651	0.0453	0.0431	0.0275
TI4	0.0184	0.0312	0.022	NA	-0.0014	-0.0094	0.0038	0.0025	0.0197	0.0693	0.0623	0.0555	0.13	0.0307	0.1462	0.1474	0.1227	0.1248	0.1152	0.1162	0.1252	0.0085	0.0782	0.1067	0.0856	0.0959	0.0549	0.174	0.0752	0.0873	0.1111	0.1127	0.2124	0.0633	0.0125	0.0058	0.0173	0.011	0.0076	0.0264	0.0137	0.0165	0.0231	0.0097	0.0103	0.0234	0.0166	0.0137	0.008
TI5	0.0175	0.0354	0.0322	-0.0014	NA	-0.0065	-0.0042	-0.0023	0.0218	0.084	0.0686	0.0628	0.1343	0.0375	0.1513	0.1545	0.1323	0.1283	0.1198	0.1273	0.1344	0.0133	0.0828	0.1212	0.0957	0.1079	0.0568	0.1629	0.0844	0.1107	0.1268	0.1144	0.2161	0.0738	0.0117	0.009	0.016	0.0092	0.0036	0.031	0.0102	0.0099	0.0267	0.0066	0.0102	0.0262	0.0146	0.014	0.0094
TI6	0.0123	0.0268	0.0309	-0.0094	-0.0065	NA	-0.0103	0.0034	0.0195	0.0699	0.0677	0.0583	0.1395	0.0333	0.1479	0.1476	0.1377	0.1418	0.1251	0.1313	0.1362	0.0108	0.0706	0.1108	0.0897	0.1025	0.0565	0.1724	0.0824	0.0969	0.1081	0.1096	0.2149	0.0795	0.0106	0.0038	0.0221	0.0109	0.0021	0.0299	0.0053	0.0113	0.0233	0.0064	-0.0035	0.0393	0.004	0.0195	0.0137
TI7	0.0226	0.0389	0.033	0.0038	-0.0042	-0.0103	NA	0.0033	0.0198	0.0811	0.0743	0.0627	0.1293	0.0481	0.141	0.1438	0.132	0.1362	0.1155	0.1288	0.1305	0.0214	0.079	0.1014	0.0898	0.1041	0.0642	0.159	0.0949	0.112	0.1206	0.1215	0.2146	0.0828	0.0127	0.0161	0.0182	0.0123	0.0148	0.0295	0.0168	0.0199	0.0255	0.0147	0.0035	0.0379	0.0086	0.0179	0.0135
TI8	0.026	0.038	0.0298	0.0025	-0.0023	0.0034	0.0033	NA	0.0221	0.0831	0.0833	0.0671	0.1313	0.0364	0.1583	0.1602	0.132	0.1381	0.1296	0.1308	0.1459	0.0149	0.0762	0.1001	0.0747	0.0885	0.0494	0.1621	0.0929	0.1047	0.1255	0.1259	0.2041	0.0677	0.0157	0.0267	0.0142	0.0099	0.0172	0.0157	0.0178	0.0244	0.0226	0.0169	0.0103	0.0377	0.0184	0.0184	0.0086
TI10	0.0281	0.0467	0.0445	0.0197	0.0218	0.0195	0.0198	0.0221	NA	0.1007	0.1149	0.0811	0.1674	0.0638	0.1851	0.1878	0.1618	0.1652	0.1544	0.159	0.1663	0.0323	0.1083	0.1141	0.0979	0.118	0.0787	0.1901	0.105	0.1174	0.1416	0.1528	0.2675	0.083	0.0212	0.0244	0.0323	0.0254	0.0223	0.0409	0.0327	0.0301	0.0418	0.0255	0.0199	0.0619	0.017	0.0328	0.0243
TU1	0.0735	0.0737	0.0577	0.0693	0.084	0.0699	0.0811	0.0831	0.1007	NA	0.0502	0.0361	0.1203	0.0222	0.1513	0.1516	0.1178	0.1294	0.1311	0.1177	0.1347	0.073	0.081	0.1308	0.1033	0.1157	0.0689	0.1718	0.0829	0.0998	0.1374	0.1318	0.1999	0.0708	0.0715	0.0792	0.0792	0.0665	0.0805	0.0689	0.0771	0.0869	0.0587	0.0752	0.0774	0.1043	0.0985	0.0896	0.0744
TU2	0.0893	0.078	0.0669	0.0623	0.0686	0.0677	0.0743	0.0833	0.1149	0.0502	NA	0.0261	0.083	0.027	0.1394	0.1502	0.1328	0.1286	0.1322	0.1227	0.1421	0.0744	0.0683	0.1393	0.1174	0.1247	0.0774	0.164	0.0599	0.1003	0.136	0.1239	0.2204	0.0658	0.0815	0.0748	0.0842	0.0615	0.0821	0.0835	0.0692	0.0792	0.0724	0.074	0.0833	0.0768	0.0963	0.0921	0.0751
TU3	0.0768	0.0634	0.0573	0.0555	0.0628	0.0583	0.0627	0.0671	0.0811	0.0361	0.0261	NA	0.0999	0.0183	0.1134	0.1241	0.0977	0.101	0.0999	0.0932	0.1053	0.0609	0.0494	0.135	0.0934	0.1049	0.0575	0.157	0.0551	0.0656	0.0988	0.1029	0.2124	0.051	0.064	0.0531	0.0679	0.0541	0.073	0.0602	0.0561	0.0736	0.0525	0.0604	0.0668	0.0723	0.0703	0.0807	0.0537
TU4	0.1447	0.1421	0.1107	0.13	0.1343	0.1395	0.1293	0.1313	0.1674	0.1203	0.083	0.0999	NA	0.0996	0.2045	0.2284	0.1887	0.1819	0.1903	0.1905	0.2108	0.1225	0.1385	0.2021	0.1782	0.1874	0.1385	0.2083	0.1522	0.1533	0.1953	0.2051	0.3194	0.1179	0.1348	0.1609	0.15	0.1264	0.1478	0.1221	0.1442	0.1477	0.1206	0.1324	0.1435	0.1528	0.1529	0.1447	0.1345
TU5	0.0506	0.0427	0.0316	0.0307	0.0375	0.0333	0.0481	0.0364	0.0638	0.0222	0.027	0.0183	0.0996	NA	0.1429	0.1491	0.1048	0.1213	0.1151	0.1039	0.136	0.0402	0.0584	0.1037	0.0739	0.0769	0.0396	0.1579	0.0643	0.0819	0.116	0.1078	0.1963	0.0451	0.0425	0.0436	0.044	0.0308	0.0426	0.0366	0.0333	0.051	0.0325	0.0343	0.0426	0.05	0.0561	0.052	0.0332
MO1	0.1713	0.1588	0.1354	0.1462	0.1513	0.1479	0.141	0.1583	0.1851	0.1513	0.1394	0.1134	0.2045	0.1429	NA	-0.0007	0.0671	0.0417	0.0514	0.0565	0.0363	0.1477	0.0852	0.2614	0.214	0.2276	0.1628	0.2724	0.1271	0.1518	0.1244	0.1158	0.2048	0.1387	0.1497	0.1557	0.1668	0.1477	0.1613	0.1725	0.148	0.1627	0.1683	0.1609	0.1628	0.1824	0.1763	0.1705	0.1439
MO2	0.1736	0.1637	0.1418	0.1474	0.1545	0.1476	0.1438	0.1602	0.1878	0.1516	0.1502	0.1241	0.2284	0.1491	-0.0007	NA	0.0679	0.0517	0.0632	0.0638	0.039	0.1527	0.0951	0.2677	0.2236	0.2369	0.1757	0.2901	0.1289	0.1597	0.1411	0.1218	0.1955	0.1396	0.1547	0.1584	0.1662	0.1515	0.1663	0.1739	0.1546	0.163	0.1763	0.1618	0.167	0.1951	0.1813	0.1736	0.1478
BA1	0.1616	0.1281	0.1146	0.1227	0.1323	0.1377	0.132	0.132	0.1618	0.1178	0.1328	0.0977	0.1887	0.1048	0.0671	0.0679	NA	0.0249	0.0102	-0.0052	0.028	0.135	0.0647	0.2353	0.1943	0.2077	0.148	0.2444	0.122	0.1394	0.1226	0.1012	0.2018	0.1217	0.1326	0.1254	0.1357	0.1267	0.1445	0.14	0.1347	0.1521	0.1376	0.1397	0.1502	0.1564	0.1719	0.1496	0.1262
BA2	0.1595	0.1397	0.1254	0.1248	0.1283	0.1418	0.1362	0.1381	0.1652	0.1294	0.1286	0.101	0.1819	0.1213	0.0417	0.0517	0.0249	NA	0.0198	0.0227	0.0129	0.1221	0.0716	0.2582	0.2145	0.2229	0.164	0.2581	0.1257	0.1381	0.102	0.1049	0.2262	0.1275	0.1372	0.1315	0.1445	0.1348	0.1427	0.1561	0.1359	0.1423	0.1487	0.14	0.1552	0.1596	0.1614	0.1471	0.1348
BA3	0.1586	0.14	0.1076	0.1152	0.1198	0.1251	0.1155	0.1296	0.1544	0.1311	0.1322	0.0999	0.1903	0.1151	0.0514	0.0632	0.0102	0.0198	NA	0.0011	0.0175	0.1228	0.0571	0.2431	0.2032	0.2166	0.152	0.2563	0.1243	0.1496	0.0787	0.0855	0.2063	0.1294	0.1317	0.1201	0.1311	0.1227	0.1388	0.1425	0.1244	0.1382	0.137	0.1301	0.1432	0.1469	0.1483	0.1427	0.1217
CAL	0.1598	0.1353	0.1037	0.1162	0.1273	0.1313	0.1288	0.1308	0.159	0.1177	0.1227	0.0932	0.1905	0.1039	0.0565	0.0638	-0.0052	0.0227	0.0011	NA	0.024	0.1202	0.0406	0.2302	0.1887	0.1987	0.1421	0.2476	0.1206	0.1442	0.0857	0.0738	0.1736	0.1164	0.1318	0.1221	0.1339	0.1245	0.1406	0.141	0.1284	0.1438	0.1341	0.1309	0.1474	0.151	0.1537	0.1439	0.1226
CAM	0.1668	0.1422	0.1269	0.1252	0.1344	0.1362	0.1305	0.1459	0.1663	0.1347	0.1421	0.1053	0.2108	0.136	0.0363	0.039	0.028	0.0129	0.0175	0.024	NA	0.1339	0.0753	0.2592	0.2131	0.2292	0.1682	0.2594	0.132	0.1522	0.1004	0.0912	0.2194	0.1367	0.1427	0.1344	0.1487	0.1395	0.1534	0.1594	0.1431	0.1472	0.1583	0.1423	0.1557	0.1677	0.1606	0.1547	0.1342
BF	0.0235	0.0332	0.0313	0.0085	0.0133	0.0108	0.0214	0.0149	0.0323	0.073	0.0744	0.0609	0.1225	0.0402	0.1477	0.1527	0.135	0.1221	0.1228	0.1202	0.1339	NA	0.0775	0.1119	0.096	0.0993	0.0577	0.1909	0.0831	0.0834	0.1048	0.1154	0.2053	0.0641	0.0043	0.025	0.0223	0.002	0.0122	0.0211	0.0153	0.0103	0.0139	0.0029	0.0091	0.0452	0.0249	0.0043	0.0166
ROM	0.0844	0.1041	0.0601	0.0782	0.0828	0.0706	0.079	0.0762	0.1083	0.081	0.0683	0.0494	0.1385	0.0584	0.0852	0.0951	0.0647	0.0716	0.0571	0.0406	0.0753	0.0775	NA	0.1509	0.1073	0.1377	0.0777	0.1949	0.1112	0.1383	0.0225	0.0434	0.1611	0.0639	0.0823	0.0826	0.078	0.07	0.1012	0.0834	0.0836	0.0866	0.0723	0.0831	0.0916	0.1156	0.0977	0.0891	0.0749
VEN	0.1124	0.1482	0.1144	0.1067	0.1212	0.1108	0.1014	0.1001	0.1141	0.1308	0.1393	0.135	0.2021	0.1037	0.2614	0.2677	0.2353	0.2582	0.2431	0.2302	0.2592	0.1119	0.1509	NA	0.0198	0.0286	0.0447	0.223	0.1643	0.1593	0.2058	0.2147	0.2792	0.1343	0.1141	0.1176	0.0772	0.0813	0.1196	0.0752	0.1223	0.1295	0.0636	0.1173	0.1106	0.1252	0.1248	0.1148	0.0925
LUR	0.0829	0.1242	0.0841	0.0856	0.0957	0.0897	0.0898	0.0747	0.0979	0.1033	0.1174	0.0934	0.1782	0.0739	0.214	0.2236	0.1943	0.2145	0.2032	0.1887	0.2131	0.096	0.1073	0.0198	NA	0.0076	0.0077	0.1864	0.1412	0.1436	0.1854	0.184	0.247	0.1002	0.0915	0.0988	0.0575	0.0591	0.0957	0.0513	0.1004	0.1073	0.0549	0.0945	0.0963	0.1087	0.1046	0.0955	0.0666
ISS	0.1102	0.1166	0.1076	0.0959	0.1079	0.1025	0.1041	0.0885	0.118	0.1157	0.1247	0.1049	0.1874	0.0769	0.2276	0.2369	0.2077	0.2229	0.2166	0.1987	0.2292	0.0993	0.1377	0.0286	0.0076	NA	0.03	0.2109	0.1617	0.1598	0.2042	0.1943	0.2493	0.1256	0.1015	0.1093	0.074	0.0647	0.0995	0.068	0.1052	0.1176	0.0553	0.1039	0.1024	0.1095	0.1167	0.1054	0.0811
VES	0.0597	0.0968	0.0534	0.0549	0.0568	0.0565	0.0642	0.0494	0.0787	0.0689	0.0774	0.0575	0.1385	0.0396	0.1628	0.1757	0.148	0.164	0.152	0.1421	0.1682	0.0577	0.0777	0.0447	0.0077	0.03	NA	0.1576	0.089	0.0968	0.1407	0.1364	0.2121	0.0801	0.0629	0.0678	0.0399	0.0316	0.0687	0.0327	0.0627	0.0766	0.032	0.0621	0.0642	0.0795	0.0799	0.0723	0.0338
PYR	0.172	0.2059	0.1743	0.174	0.1629	0.1724	0.159	0.1621	0.1901	0.1718	0.164	0.157	0.2083	0.1579	0.2724	0.2901	0.2444	0.2581	0.2563	0.2476	0.2594	0.1909	0.1949	0.223	0.1864	0.2109	0.1576	NA	0.2029	0.2117	0.2714	0.2581	0.3403	0.1918	0.1682	0.1797	0.1603	0.1576	0.1905	0.1623	0.1875	0.1628	0.1505	0.1737	0.1877	0.1954	0.1966	0.1698	0.1862
VCL	0.1113	0.1121	0.0744	0.0752	0.0844	0.0824	0.0949	0.0929	0.105	0.0829	0.0599	0.0551	0.1522	0.0643	0.1271	0.1289	0.122	0.1257	0.1243	0.1206	0.132	0.0831	0.1112	0.1643	0.1412	0.1617	0.089	0.2029	NA	0.0341	0.1518	0.1536	0.2496	0.0726	0.0924	0.0881	0.0978	0.0855	0.0942	0.103	0.0903	0.0956	0.0959	0.0929	0.1001	0.1093	0.1061	0.1167	0.0748
CPL	0.1184	0.1261	0.1047	0.0873	0.1107	0.0969	0.112	0.1047	0.1174	0.0998	0.1003	0.0656	0.1533	0.0819	0.1518	0.1597	0.1394	0.1381	0.1496	0.1442	0.1522	0.0834	0.1383	0.1593	0.1436	0.1598	0.0968	0.2117	0.0341	NA	0.1648	0.1875	0.2817	0.1001	0.1058	0.0973	0.1074	0.0983	0.1068	0.1015	0.107	0.1117	0.0976	0.1102	0.1124	0.123	0.1204	0.1212	0.096
ROM2	0.1466	0.1414	0.1177	0.1111	0.1268	0.1081	0.1206	0.1255	0.1416	0.1374	0.136	0.0988	0.1953	0.116	0.1244	0.1411	0.1226	0.102	0.0787	0.0857	0.1004	0.1048	0.0225	0.2058	0.1854	0.2042	0.1407	0.2714	0.1518	0.1648	NA	0.0492	0.2211	0.1384	0.1267	0.1143	0.1298	0.1215	0.1475	0.1376	0.1179	0.1389	0.1155	0.1227	0.1289	0.1439	0.1248	0.1357	0.1158
BUL	0.1529	0.1226	0.1271	0.1127	0.1144	0.1096	0.1215	0.1259	0.1528	0.1318	0.1239	0.1029	0.2051	0.1078	0.1158	0.1218	0.1012	0.1049	0.0855	0.0738	0.0912	0.1154	0.0434	0.2147	0.184	0.1943	0.1364	0.2581	0.1536	0.1875	0.0492	NA	0.1927	0.1443	0.1253	0.1181	0.1313	0.115	0.1396	0.1344	0.1169	0.1363	0.1246	0.1231	0.1337	0.145	0.131	0.1375	0.1174
GRE	0.2344	0.2251	0.1967	0.2124	0.2161	0.2149	0.2146	0.2041	0.2675	0.1999	0.2204	0.2124	0.3194	0.1963	0.2048	0.1955	0.2018	0.2262	0.2063	0.1736	0.2194	0.2053	0.1611	0.2792	0.247	0.2493	0.2121	0.3403	0.2496	0.2817	0.2211	0.1927	NA	0.2072	0.2048	0.2281	0.2051	0.1878	0.2413	0.2092	0.2201	0.2285	0.2097	0.2184	0.2255	0.2344	0.248	0.2083	0.2148
BAV	0.0674	0.0796	0.0172	0.0633	0.0738	0.0795	0.0828	0.0677	0.083	0.0708	0.0658	0.051	0.1179	0.0451	0.1387	0.1396	0.1217	0.1275	0.1294	0.1164	0.1367	0.0641	0.0639	0.1343	0.1002	0.1256	0.0801	0.1918	0.0726	0.1001	0.1384	0.1443	0.2072	NA	0.073	0.094	0.0733	0.0609	0.0771	0.0701	0.0755	0.072	0.0795	0.0576	0.0828	0.099	0.09	0.0767	0.066
BEI	0.0026	0.0281	0.0324	0.0125	0.0117	0.0106	0.0127	0.0157	0.0212	0.0715	0.0815	0.064	0.1348	0.0425	0.1497	0.1547	0.1326	0.1372	0.1317	0.1318	0.1427	0.0043	0.0823	0.1141	0.0915	0.1015	0.0629	0.1682	0.0924	0.1058	0.1267	0.1253	0.2048	0.073	NA	0.0231	0.0121	-0.0018	0.0049	0.0137	0.0142	0.0024	0.0194	0.0094	0.0049	0.0469	0.0253	0.0023	0.0184
BON	0.0379	0.0394	0.0574	0.0058	0.009	0.0038	0.0161	0.0267	0.0244	0.0792	0.0748	0.0531	0.1609	0.0436	0.1557	0.1584	0.1254	0.1315	0.1201	0.1221	0.1344	0.025	0.0826	0.1176	0.0988	0.1093	0.0678	0.1797	0.0881	0.0973	0.1143	0.1181	0.2281	0.094	0.0231	NA	0.032	0.0225	0.0152	0.0462	0.0153	0.0305	0.0308	0.0281	0.0159	0.0358	0.0254	0.0292	0.0232
BRS	0.0128	0.0527	0.0449	0.0173	0.016	0.0221	0.0182	0.0142	0.0323	0.0792	0.0842	0.0679	0.15	0.044	0.1668	0.1662	0.1357	0.1445	0.1311	0.1339	0.1487	0.0223	0.078	0.0772	0.0575	0.074	0.0399	0.1603	0.0978	0.1074	0.1298	0.1313	0.2051	0.0733	0.0121	0.032	NA	0.0019	0.0202	0.0088	0.0301	0.0159	0.0141	0.0131	0.0272	0.0546	0.0366	0.0119	0.0152
COR	0.0117	0.0417	0.0307	0.011	0.0092	0.0109	0.0123	0.0099	0.0254	0.0665	0.0615	0.0541	0.1264	0.0308	0.1477	0.1515	0.1267	0.1348	0.1227	0.1245	0.1395	0.002	0.07	0.0813	0.0591	0.0647	0.0316	0.1576	0.0855	0.0983	0.1215	0.115	0.1878	0.0609	-0.0018	0.0225	0.0019	NA	0.0116	0.0027	0.0152	0.0109	0.0063	0.0048	0.0088	0.0369	0.0295	0.0025	0.0113
GRB	0.0092	0.0254	0.0379	0.0076	0.0036	0.0021	0.0148	0.0172	0.0223	0.0805	0.0821	0.073	0.1478	0.0426	0.1613	0.1663	0.1445	0.1427	0.1388	0.1406	0.1534	0.0122	0.1012	0.1196	0.0957	0.0995	0.0687	0.1905	0.0942	0.1068	0.1475	0.1396	0.2413	0.0771	0.0049	0.0152	0.0202	0.0116	NA	0.0305	0.0038	0.0054	0.0249	0.0027	0.0017	0.0445	0.0191	0.0153	0.0141
GRY	0.0209	0.0567	0.0319	0.0264	0.031	0.0299	0.0295	0.0157	0.0409	0.0689	0.0835	0.0602	0.1221	0.0366	0.1725	0.1739	0.14	0.1561	0.1425	0.141	0.1594	0.0211	0.0834	0.0752	0.0513	0.068	0.0327	0.1623	0.103	0.1015	0.1376	0.1344	0.2092	0.0701	0.0137	0.0462	0.0088	0.0027	0.0305	NA	0.0264	0.0283	0.0091	0.019	0.0185	0.0598	0.043	0.0183	0.0154
JEZ	0.0273	0.0314	0.035	0.0137	0.0102	0.0053	0.0168	0.0178	0.0327	0.0771	0.0692	0.0561	0.1442	0.0333	0.148	0.1546	0.1347	0.1359	0.1244	0.1284	0.1431	0.0153	0.0836	0.1223	0.1004	0.1052	0.0627	0.1875	0.0903	0.107	0.1179	0.1169	0.2201	0.0755	0.0142	0.0153	0.0301	0.0152	0.0038	0.0264	NA	0.0191	0.0299	0.0136	0.0014	0.0367	0.0153	0.0281	0.0142
LUT	0.0071	0.0355	0.0423	0.0165	0.0099	0.0113	0.0199	0.0244	0.0301	0.0869	0.0792	0.0736	0.1477	0.051	0.1627	0.163	0.1521	0.1423	0.1382	0.1438	0.1472	0.0103	0.0866	0.1295	0.1073	0.1176	0.0766	0.1628	0.0956	0.1117	0.1389	0.1363	0.2285	0.072	0.0024	0.0305	0.0159	0.0109	0.0054	0.0283	0.0191	NA	0.033	0.0028	0.0222	0.0493	0.0296	-0.0007	0.0267
MGY	0.0253	0.0525	0.0433	0.0231	0.0267	0.0233	0.0255	0.0226	0.0418	0.0587	0.0724	0.0525	0.1206	0.0325	0.1683	0.1763	0.1376	0.1487	0.137	0.1341	0.1583	0.0139	0.0723	0.0636	0.0549	0.0553	0.032	0.1505	0.0959	0.0976	0.1155	0.1246	0.2097	0.0795	0.0194	0.0308	0.0141	0.0063	0.0249	0.0091	0.0299	0.033	NA	0.0181	0.0202	0.0503	0.0461	0.0221	0.0224
MUO	0.0065	0.0331	0.0238	0.0097	0.0066	0.0064	0.0147	0.0169	0.0255	0.0752	0.074	0.0604	0.1324	0.0343	0.1609	0.1618	0.1397	0.14	0.1301	0.1309	0.1423	0.0029	0.0831	0.1173	0.0945	0.1039	0.0621	0.1737	0.0929	0.1102	0.1227	0.1231	0.2184	0.0576	0.0094	0.0281	0.0131	0.0048	0.0027	0.019	0.0136	0.0028	0.0181	NA	0.0106	0.0515	0.0234	8e-04	0.0132
NFS	0.0211	0.024	0.0374	0.0103	0.0102	-0.0035	0.0035	0.0103	0.0199	0.0774	0.0833	0.0668	0.1435	0.0426	0.1628	0.167	0.1502	0.1552	0.1432	0.1474	0.1557	0.0091	0.0916	0.1106	0.0963	0.1024	0.0642	0.1877	0.1001	0.1124	0.1289	0.1337	0.2255	0.0828	0.0049	0.0159	0.0272	0.0088	0.0017	0.0185	0.0014	0.0222	0.0202	0.0106	NA	0.0457	0.0141	0.0182	0.0158
POS	0.0648	0.0576	0.0651	0.0234	0.0262	0.0393	0.0379	0.0377	0.0619	0.1043	0.0768	0.0723	0.1528	0.05	0.1824	0.1951	0.1564	0.1596	0.1469	0.151	0.1677	0.0452	0.1156	0.1252	0.1087	0.1095	0.0795	0.1954	0.1093	0.123	0.1439	0.145	0.2344	0.099	0.0469	0.0358	0.0546	0.0369	0.0445	0.0598	0.0367	0.0493	0.0503	0.0515	0.0457	NA	0.0547	0.0472	0.043
PRA	0.038	0.0319	0.0453	0.0166	0.0146	0.004	0.0086	0.0184	0.017	0.0985	0.0963	0.0703	0.1529	0.0561	0.1763	0.1813	0.1719	0.1614	0.1483	0.1537	0.1606	0.0249	0.0977	0.1248	0.1046	0.1167	0.0799	0.1966	0.1061	0.1204	0.1248	0.131	0.248	0.09	0.0253	0.0254	0.0366	0.0295	0.0191	0.043	0.0153	0.0296	0.0461	0.0234	0.0141	0.0547	NA	0.0331	0.023
SIG	0.006	0.0448	0.0431	0.0137	0.014	0.0195	0.0179	0.0184	0.0328	0.0896	0.0921	0.0807	0.1447	0.052	0.1705	0.1736	0.1496	0.1471	0.1427	0.1439	0.1547	0.0043	0.0891	0.1148	0.0955	0.1054	0.0723	0.1698	0.1167	0.1212	0.1357	0.1375	0.2083	0.0767	0.0023	0.0292	0.0119	0.0025	0.0153	0.0183	0.0281	-0.0007	0.0221	8e-04	0.0182	0.0472	0.0331	NA	0.0271
SIR	0.0294	0.038	0.0275	0.008	0.0094	0.0137	0.0135	0.0086	0.0243	0.0744	0.0751	0.0537	0.1345	0.0332	0.1439	0.1478	0.1262	0.1348	0.1217	0.1226	0.1342	0.0166	0.0749	0.0925	0.0666	0.0811	0.0338	0.1862	0.0748	0.096	0.1158	0.1174	0.2148	0.066	0.0184	0.0232	0.0152	0.0113	0.0141	0.0154	0.0142	0.0267	0.0224	0.0132	0.0158	0.043	0.023	0.0271	NA
TSC	0.05	0.0056	0.0558	0.0272	0.0247	0.0257	0.0319	0.035	0.0453	0.0808	0.0739	0.064	0.142	0.0392	0.1756	0.1768	0.1317	0.1435	0.1288	0.1346	0.1496	0.0339	0.0993	0.1387	0.1222	0.12	0.0976	0.2117	0.1177	0.1342	0.1378	0.1288	0.2385	0.0846	0.0329	0.0338	0.0366	0.0332	0.0253	0.0493	0.0292	0.0392	0.036	0.0263	0.0245	0.0568	0.0369	0.041	0.0361
VAZ	0.0227	0.0457	0.0427	0.02	0.0242	0.0256	0.021	0.019	0.0479	0.0776	0.069	0.0626	0.129	0.0386	0.1564	0.1598	0.132	0.1402	0.133	0.1295	0.1494	0.0105	0.0737	0.0743	0.066	0.0682	0.0519	0.1684	0.0978	0.1012	0.1311	0.1267	0.1961	0.0651	0.0107	0.0333	0.0076	0.0025	0.0171	0.0102	0.0301	0.0109	0.0052	0.0111	0.0257	0.0523	0.0455	0.0035	0.0228
VRG	0.0263	0.0452	0.0387	0.0043	0.0083	-0.0021	0.0056	0.0144	0.0189	0.0713	0.0795	0.0559	0.1446	0.0347	0.1557	0.1559	0.1295	0.1435	0.1193	0.1295	0.1357	0.0282	0.0895	0.1197	0.0957	0.1132	0.0574	0.166	0.0848	0.0975	0.1194	0.1208	0.2225	0.0871	0.0191	0.0121	0.0248	0.0202	0.023	0.023	0.0209	0.0305	0.0288	0.0158	0.0115	0.0484	0.0209	0.0242	0.0151
VWD	0.0102	0.0444	0.047	0.02	0.0155	0.0205	0.0384	0.0271	0.0424	0.0803	0.0866	0.0841	0.1525	0.0488	0.1877	0.1836	0.1618	0.1565	0.1578	0.1567	0.1682	0.0116	0.0966	0.1261	0.0978	0.1062	0.0694	0.1834	0.1145	0.1362	0.1488	0.1404	0.2258	0.0867	0.0074	0.0337	0.0174	0.0058	0.0113	0.0245	0.0205	0.015	0.0228	0.0069	0.0205	0.0645	0.0394	0.0102	0.0229
FIS
	BER	GRA	TI3	TI4	TI5	TI6	TI7	TI8	TI10	TU1	TU2	TU3	TU4	TU5	MO1	MO2	BA1	BA2	BA3	CAL	CAM	BF	ROM	VEN	LUR	ISS	VES	PYR	VDC	CDA	ROM2	BUL	GRE	BAV	BEI	BON	BRS	COR	GRB	GRY	JEZ	LUT	MGY	MUO	NFS	POS	PRA	SIG	SIR
	0.045	-0.029	0.065	0.028	0.004	-0.034	-0.04	0.006	-0.046	-0.001	0.007	0.034	-0.046	0.005	-0.099	0.006	0.031	-0.02	-0.007	-0.02	-0.002	0.008	0.107	0.01	0.038	0.009	-0.024	0.101	-0.026	0.012	-0.025	-0.022	0.013	0.008	0.048	0.005	-0.002	0.014	-0.014	0.022	-0.019	-0.008	0.019	-0.045	0.003	-0.028	-0.037	0.031	0.009
HWE (p value)
	BER	GRA	TI3	TI4	TI5	TI6	TI7	TI8	TI10	TU1	TU2	TU3	TU4	TU5	MO1	MO2	BA1	BA2	BA3	CAL	CAM	BF	ROM	VEN	LUR	ISS	VES	PYR	VCL	CPL	ROM2	BUL	GRE	BAV	BEI	BON	BRS	COR	GRB	GRY	JEZ	LUT	MGY	MUO	NFS	POS	PRA	SIG	SIR
contig00241_160	1	1	1	1	1	1	1	1	1	1	1	1	1	1	0.0163951	1	1	1	1	1	1	1	1	1	1	1	1	1	0.0258151	1	1	1	1	1	1	1	0.0368884	1	1	1	1	1	1	1	0.031299	1	1	1	1
contig00509_192	1	1	1	1	1	1	1	1	0.0440447	1	1	1	1	1	1	1	1	1	1	1	1	1	1	1	1	1	1	0.0108145	1	1	1	1	1	1	1	1	1	1	1	1	1	1	1	1	1	1	1	1	1
contig00628_351	1	1	1	1	1	1	1	1	1	1	1	1	1	1	1	1	1	1	1	1	1	1	1	1	1	1	1	1	1	1	1	1	1	1	0.0065607	1	1	1	1	1	1	1	1	1	1	1	1	1	1
contig00945_39	1	1	1	1	1	1	1	1	1	1	1	1	1	1	1	1	1	1	1	1	1	1	1	1	1	1	1	1	1	1	1	1	1	1	1	1	1	1	1	1	1	1	1	1	1	1	1	0.0191526	1
contig01113_563	1	1	1	1	1	0.00501229	1	1	1	1	1	1	1	1	0.00819155	1	0.0278149	1	1	1	1	1	0.0143059	1	1	1	1	1	1	1	1	1	1	1	1	1	1	1	0.0389475	1	1	0.016037	1	1	1	1	1	1	1
contig01455_289	1	1	1	1	1	1	1	1	1	1	1	1	1	1	1	0.0468542	1	1	1	1	1	1	1	1	1	1	1	1	1	1	1	1	1	1	1	1	1	1	1	1	1	1	1	1	1	1	1	1	1
contig01468_274	1	1	1	1	1	1	1	1	1	1	1	1	1	1	1	1	1	1	1	1	1	1	1	1	1	1	1	1	0.0316385	1	1	1	1	1	1	1	1	1	1	1	1	1	1	0.016037	1	1	1	1	1
contig01468_511	1	1	1	1	1	1	1	1	1	1	1	1	1	1	1	1	1	1	1	1	1	1	1	1	1	1	1	1	1	1	1	1	1	1	1	1	1	1	1	1	1	1	1	0.031299	1	1	1	1	1
contig01505_255	1	1	6.33425e-05	1	1	1	1	1	1	1	1	1	1	1	1	1	1	1	1	1	1	1	1	1	1	1	1	1	1	1	1	1	1	1	1	0.0403547	1	1	1	1	1	0.004229	1	1	1	1	0.00330818	1	1
contig02088_183	1	1	1	1	1	1	1	1	1	1	0.031299	1	1	1	1	1	1	1	1	1	1	1	1	1	1	1	1	1	1	1	1	1	1	1	1	1	1	1	1	1	1	1	1	0.016037	1	1	1	1	1
contig02161_64	1	1	1	1	1	1	1	1	1	0.031299	1	1	1	1	1	1	1	1	1	1	1	1	1	1	0.0468542	1	1	0.00541262	1	1	1	1	1	1	1	1	1	1	1	1	1	1	1	1	1	1	1	1	1
contig02161_199	1	1	1	1	1	1	1	1	1	1	1	1	1	1	1	1	1	1	1	1	1	1	1	1	1	1	1	1	1	1	1	1	1	1	1	1	1	1	1	1	1	1	1	1	1	1	1	1	1
contig02190_239	1	1	0.0114474	1	1	1	1	1	1	1	1	1	1	1	1	1	1	1	1	1	1	1	1	1	1	1	1	1	1	1	1	1	1	1	1	1	1	1	1	1	1	1	1	1	1	1	1	1	0.004229
contig02190_265	1	1	1	1	1	1	1	1	1	1	1	1	1	1	1	1	1	1	1	1	1	1	1	1	1	1	1	1	1	1	1	1	1	1	1	1	1	1	1	1	1	1	1	1	1	1	1	1	0.004229
contig02315_209	0.0191526	1	1	1	1	1	1	1	1	1	0.0191526	1	1	1	1	1	1	1	1	1	1	1	1	1	1	1	1	1	1	1	1	1	1	1	1	1	1	1	1	1	1	1	1	1	1	1	1	1	1
contig02387_318	1	1	1	1	1	1	1	1	1	1	1	1	1	1	1	1	1	1	1	1	1	1	1	1	1	1	1	1	1	1	1	1	1	1	1	1	1	1	1	1	1	1	1	1	1	1	1	1	1
contig02495_3490	0.00193773	1	1	1	1	1	1	1	1	1	1	1	1	1	1	1	1	1	1	1	1	1	1	1	1	1	1	1	1	1	1	1	1	1	1	1	1	1	1	1	1	1	1	1	1	0.0270761	1	0.0339677	1
contig02831_313	1	1	1	1	1	1	1	1	1	1	1	1	1	1	1	0.0468542	1	1	1	1	1	1	1	1	1	1	1	1	1	1	1	1	1	1	1	1	1	1	1	1	1	1	1	1	1	1	1	1	1
contig02937_405	1	1	1	1	1	1	1	1	1	1	1	0.0259601	1	1	1	1	1	1	1	1	1	1	1	0.004229	1	1	1	1	1	1	1	1	1	1	1	1	1	1	1	1	1	1	1	1	1	1	1	1	1
contig02937_651	1	1	1	1	1	1	0.0416978	1	1	0.004229	1	1	1	1	1	1	1	1	1	1	1	1	1	0.004229	1	1	1	1	1	1	1	1	1	1	1	1	1	1	1	1	1	1	1	1	1	1	1	1	1
contig02986_147	0.0368884	0.0316385	1	1	1	1	1	1	1	1	1	1	1	1	1	1	1	1	1	1	1	1	1	1	1	1	1	1	1	1	1	1	0.0385489	1	1	1	1	1	1	1	1	1	1	1	1	0.0109004	1	1	1
contig02986_327	1	1	1	1	1	1	1	1	1	0.031299	1	1	1	1	1	1	1	1	1	1	1	1	1	1	1	1	1	1	1	1	1	1	1	1	0.0065607	1	1	1	1	1	1	1	1	1	1	1	1	1	1
contig03765_215	1	1	1	1	1	1	1	1	1	1	1	1	1	1	1	1	1	1	1	1	1	0.000532006	1	1	1	1	1	1	1	1	1	1	1	0.0316385	1	1	1	1	1	1	1	1	1	1	1	1	1	1	0.004229
contig03803_208	1	1	1	1	1	1	1	1	0.000911119	1	1	1	1	1	1	1	1	1	1	1	1	1	1	1	1	1	1	1	1	1	1	1	1	1	1	1	1	1	1	1	1	1	1	1	1	1	1	0.0316385	1
contig03908_414	1	1	1	1	1	1	1	1	1	1	1	1	1	1	1	1	1	1	1	1	1	1	1	1	1	1	1	1	1	1	1	1	0.0372891	1	1	1	1	1	1	1	1	1	1	1	1	1	1	1	1
contig03942_73	1	1	1	1	1	1	1	1	1	1	1	1	1	1	1	1	1	0.00330818	1	1	1	1	1	1	1	1	1	1	1	1	1	1	0.0109095	1	1	1	1	1	1	0.0184221	1	1	1	1	0.0253955	1	1	1	0.0442411
contig03942_88	1	1	1	1	1	1	1	1	1	1	1	1	1	1	1	1	1	1	1	1	1	1	1	1	1	1	1	1	1	1	1	1	1	1	1	1	1	1	1	1	1	1	1	1	1	1	1	1	1
contig04538_344	1	1	1	1	1	1	1	1	1	1	1	1	1	1	1	1	1	1	1	1	1	1	1	1	1	1	1	1	0.0463009	1	1	1	1	1	0.0468542	1	1	1	1	1	1	1	1	1	1	1	1	1	1
contig04538_470	1	1	1	1	1	1	1	1	1	1	1	1	1	1	1	1	1	1	1	1	1	0.0133476	1	1	1	1	1	1	1	1	1	1	1	1	1	1	1	1	1	1	1	1	1	1	1	1	1	1	1
contig04911_323	1	1	1	1	1	1	1	1	1	1	1	1	1	1	1	1	1	1	1	1	1	1	1	1	1	1	1	1	1	1	1	1	1	1	1	1	1	1	1	1	1	1	1	1	1	0.031299	1	1	1
contig05004_249	1	1	1	1	1	1	1	1	1	0.0253955	1	1	1	1	1	1	1	1	1	1	1	1	1	1	1	1	1	1	1	1	1	1	1	1	1	1	1	1	1	1	1	1	1	1	1	1	1	1	0.0196244
contig05004_671	1	1	0.0183255	1	1	1	1	1	1	1	1	1	1	0.000560725	1	1	1	1	1	1	1	1	1	1	1	1	1	0.00324558	7.74422e-06	1	1	1	1	1	1	1	1	1	1	1	1	1	1	1	1	1	4.66012e-05	1	1
contig05306_661	1	1	1	1	1	1	1	1	1	1	1	1	1	1	1	1	1	1	1	1	1	1	1	1	1	1	0.047092	1	1	1	1	1	1	0.0316385	1	1	1	1	1	1	0.0219468	1	1	1	1	1	1	1	1
contig05566_56	1	1	1	1	1	1	0.000911119	1	1	1	1	1	1	1	1	1	1	1	1	1	1	1	1	1	1	1	1	1	1	1	1	1	1	1	1	1	1	1	1	1	0.023413	1	1	1	1	1	1	1	1
contig05566_130	1	1	1	1	1	1	0.0416978	1	1	1	1	1	1	1	1	1	1	1	1	1	1	1	1	1	1	1	1	1	1	1	1	1	1	1	7.74422e-06	1	1	1	1	1	1	1	1	1	1	0.00330818	1	1	1
contig06119_125	1	1	1	1	1	1	1	1	1	1	1	1	1	1	1	1	1	1	1	1	1	1	1	1	1	1	1	1	1	1	1	1	1	1	1	1	1	1	1	1	1	1	1	1	1	1	1	1	1
contig06331_174	1	1	1	1	1	1	1	1	1	1	1	1	1	1	1	1	1	1	1	1	1	1	1	1	1	1	1	1	1	1	1	1	1	1	1	1	1	1	1	1	1	1	1	1	1	1	1	1	1
contig06757_46	1	1	1	1	1	1	1	1	1	1	1	1	1	1	1	0.0403909	1	1	1	1	1	1	1	0.0389475	1	1	1	1	1	1	1	1	1	1	1	1	1	1	1	1	1	1	1	1	1	1	1	1	1
contig06968_51	1	1	1	0.047092	1	1	1	1	1	1	1	1	1	1	1	1	1	1	1	0.0403909	1	1	1	1	1	1	1	1	0.0423619	1	1	1	1	1	1	1	1	1	1	1	1	1	1	1	1	1	1	1	1
contig07082_263	1	1	1	0.0338949	1	0.00464542	1	1	1	1	1	1	1	1	1	0.004229	0.00467773	0.0368884	1	1	1	1	1	1	1	1	1	1	1	1	1	1	1	1	1	1	1	1	1	1	1	1	1	1	1	1	1	1	1
contig07082_314	0.0108145	1	1	1	1	1	1	1	1	1	1	1	1	1	1	1	1	1	1	1	1	1	1	1	1	0.014088	1	1	1	1	0.0295012	1	1	1	1	1	1	1	1	1	1	1	1	1	1	1	1	1	1
contig07150_658	1	1	1	1	1	1	1	1	1	1	1	1	1	1	1	1	1	1	1	1	1	1	1	1	1	1	1	1	1	1	1	1	1	1	1	1	1	1	1	1	1	1	1	1	0.0316385	1	1	1	1
contig07377_148	1	1	1	1	1	1	1	1	1	1	1	1	1	1	1	1	1	1	1	1	1	1	1	1	1	1	1	0.00227434	1	1	1	1	1	1	1	1	1	1	1	1	1	1	1	1	1	1	1	1	1
contig07377_313	1	1	1	1	1	1	1	1	1	1	1	1	1	1	1	1	1	1	1	1	1	1	1	1	1	1	1	1	1	1	1	1	1	1	1	1	1	1	1	1	1	1	1	1	1	1	1	1	1
contig08092_366	1	1	1	1	1	1	1	1	1	1	1	1	1	1	1	1	1	1	1	1	1	1	1	1	1	1	1	1	1	1	1	1	1	1	1	1	1	1	1	1	1	1	1	1	1	1	1	1	1
contig08213_487	1	1	1	1	1	1	1	1	1	1	1	1	1	1	1	1	1	0.0270761	1	1	1	1	1	1	1	1	1	1	0.0242667	0.023413	1	1	1	1	1	1	0.0385489	1	1	1	1	1	1	1	1	1	1	1	1
contig08213_555	1	1	1	1	1	1	1	1	1	1	1	1	1	0.0468542	1	1	1	1	1	1	1	1	0.0143059	0.0191526	1	1	1	1	1	1	1	1	1	1	1	1	1	1	1	1	1	1	1	1	1	1	1	1	1
contig08248_183	1	1	1	1	1	1	1	1	1	1	1	1	1	1	1	1	1	1	1	1	1	1	1	1	1	1	1	1	1	1	1	1	1	1	1	1	1	1	1	1	1	1	1	1	1	0.016037	1	1	1
contig08255_1089	1	1	1	0.00998235	1	1	1	1	1	0.0191526	0.0191526	1	1	1	1	1	1	1	1	1	1	1	1	1	1	1	1	1	1	0.00723594	0.0429821	0.0270761	1	1	1	1	1	1	1	0.0316385	1	1	1	1	1	1	1	1	1
contig08649_617	1	1	1	1	1	1	1	1	1	1	1	1	1	1	1	1	1	1	1	1	1	1	1	1	1	1	1	0.00228194	1	1	1	1	1	1	1	1	1	1	1	1	1	1	1	1	1	1	1	1	1
contig08759_481	1	1	1	1	0.0442411	0.0154748	1	1	1	1	1	1	1	0.000948099	1	1	1	1	1	1	1	1	1	1	1	1	1	1	1	1	1	1	1	1	1	1	1	1	1	1	1	1	1	1	1	1	1	1	1
contig08815_372	1	1	1	1	1	1	1	1	1	1	1	1	1	1	1	1	1	1	0.0065607	1	1	1	1	1	1	1	1	1	1	1	1	1	1	0.0468542	1	1	1	1	1	1	1	1	1	1	1	1	1	1	1
contig08855_98	1	1	1	1	1	1	1	1	1	1	1	1	1	1	1	1	1	1	1	1	1	1	1	1	1	1	1	1	1	1	1	1	1	0.0191526	1	1	1	1	1	1	1	1	1	1	1	1	1	0.00079356	0.016037
contig08855_137	1	1	1	1	1	1	1	1	1	1	1	1	1	1	1	1	1	1	1	1	1	1	1	1	1	1	1	1	1	1	1	1	1	1	1	1	1	1	1	1	1	1	1	1	1	1	1	0.00908747	0.0258151
contig09065_715	1	1	1	1	1	1	1	1	1	1	1	1	1	1	1	1	1	1	1	1	1	1	1	1	1	1	1	1	1	1	1	1	1	1	1	1	1	1	1	1	1	1	1	1	1	1	1	1	1
contig09197_63	1	1	1	0.000482567	1	1	1	1	1	1	1	1	1	1	1	1	1	1	1	1	1	1	1	1	1	1	1	1	1	1	1	1	1	1	1	1	1	0.0385489	0.0191526	1	1	1	1	1	1	1	1	1	1
contig09263_403	1	1	1	1	1	1	1	1	1	1	1	1	1	1	1	1	1	1	1	1	1	1	1	1	1	1	1	1	1	1	1	1	1	1	1	1	1	1	1	1	1	1	1	0.023413	1	1	1	1	1
contig11291_4439	1	1	1	1	1	1	1	1	1	1	1	1	1	1	1	1	1	1	1	1	1	1	1	1	1	1	1	1	1	1	1	1	1	1	0.00286911	1	1	1	1	1	1	1	1	1	1	1	1	1	1
contig12900_345	1	1	1	1	0.0385489	1	1	1	1	1	1	1	1	1	1	1	1	1	1	1	1	1	1	1	1	1	1	1	1	1	1	1	1	1	1	1	1	1	1	1	1	1	1	1	1	1	1	1	1
contig14101_217	1	1	1	0.0109095	1	1	1	1	1	1	1	1	1	1	1	1	1	1	1	1	1	1	1	1	1	1	1	1	1	1	1	1	1	0.00729036	1	1	1	1	1	1	1	1	1	1	1	1	1	1	1
contig14514_32	1	1	1	1	1	1	1	1	1	1	1	1	1	1	1	0.0316385	1	1	1	1	1	1	1	1	1	1	1	1	1	1	1	1	1	1	1	1	1	1	1	1	1	1	1	1	1	1	1	1	1
contig14623_303	1	1	1	1	1	1	1	1	1	1	1	1	1	1	1	1	1	1	1	1	1	1	1	1	1	1	1	1	1	1	1	1	1	1	1	1	1	1	1	1	1	1	1	1	1	1	1	1	1
contig14915_331	1	1	1	1	1	1	1	1	0.0416978	1	1	1	1	1	1	1	1	1	1	1	1	1	1	1	1	1	1	1	1	1	1	1	1	1	1	1	1	1	1	1	1	1	1	1	1	1	1	1	1
contig15256_604	1	1	1	1	1	1	1	1	1	1	1	1	1	1	1	0.0368884	1	1	1	1	1	0.000532006	1	1	1	1	1	1	1	1	1	1	1	1	1	1	1	1	1	1	1	1	1	1	1	1	1	1	1
contig15256_660	1	0.0468542	1	1	1	1	1	1	1	0.0368884	1	1	1	1	1	1	1	1	1	1	1	1	1	1	1	1	1	1	1	1	1	1	1	1	1	1	1	1	1	1	1	1	1	1	1	1	1	1	1
contig16332_419	1	1	1	1	1	1	1	1	1	0.031299	1	1	1	1	1	1	1	1	1	1	1	0.0416978	1	1	0.0468542	1	1	0.00693682	1	1	1	1	1	1	1	1	1	1	1	1	1	1	1	1	1	1	1	1	1
contig16356_332	1	1	0.0147465	1	1	1	1	1	1	1	1	1	1	1	1	1	1	1	1	1	1	1	1	1	1	1	1	1	1	1	1	1	1	1	1	1	1	1	1	1	0.00259068	1	1	1	1	1	1	1	1
contig16411_197	1	1	1	1	1	1	1	1	1	1	1	1	1	1	1	1	1	1	1	1	1	1	1	1	1	1	1	1	1	1	1	1	1	1	1	1	1	1	1	1	1	1	1	1	1	1	1	1	1
contig16727_97	1	1	1	1	1	1	1	0.0468542	1	1	1	1	1	1	1	1	1	1	1	1	1	1	1	1	1	1	1	1	1	1	1	1	1	1	0.004229	1	0.0468542	1	1	1	1	1	1	1	1	1	1	1	1
contig16756_89	1	1	1	1	1	1	1	1	1	1	1	1	1	1	1	1	1	1	1	1	1	1	1	1	1	1	1	1	1	1	1	1	1	1	1	1	1	1	1	1	1	1	1	1	1	1	1	1	1
contig16774_460	1	1	1	0.0238791	1	1	1	1	1	1	1	0.0400424	1	1	1	1	1	1	1	1	0.0191526	1	1	1	1	1	1	1	1	1	1	1	1	1	1	1	1	1	1	1	1	1	1	1	1	1	1	0.016037	1
contig16822_456	1	0.016037	1	1	1	1	1	1	1	1	1	1	1	1	1	1	1	1	1	1	1	1	1	0.0385489	1	1	1	1	1	1	1	1	1	1	1	1	1	1	1	1	1	1	1	1	1	1	1	1	1
contig17540_195	1	1	1	1	1	1	1	1	1	1	1	1	1	1	1	1	1	1	1	1	1	1	1	1	1	1	1	1	1	1	1	1	1	1	1	1	1	1	1	1	1	1	1	1	1	1	1	1	1
contig18067_318	1	1	1	1	1	1	1	1	1	1	1	1	1	1	1	1	1	1	1	1	1	1	1	1	1	1	1	1	1	1	1	1	1	1	1	0.0403547	1	1	1	1	1	1	1	1	1	1	1	1	1
contig18599_280	1	1	1	1	1	1	1	1	1	1	1	1	1	1	1	0.000948099	1	1	1	1	1	1	1	1	1	1	1	1	1	1	1	1	1	1	1	1	1	1	1	1	1	1	1	1	1	1	1	1	1
contig18599_772	1	1	1	1	1	1	1	1	1	1	1	1	1	1	1	1	1	1	1	1	1	0.000532006	1	1	1	1	1	1	1	1	1	1	1	1	1	1	1	1	0.00541262	1	1	0.0468542	1	1	1	1	1	1	1
contig18676_31	1	1	1	1	1	1	1	1	1	1	1	1	1	1	1	1	1	1	1	1	1	1	1	1	1	1	1	1	1	0.0138618	1	1	1	1	1	1	1	1	1	1	1	1	1	0.0403909	1	1	1	1	1
contig18676_73	1	1	1	1	1	1	1	1	1	1	1	1	1	1	0.0361498	1	1	1	1	1	1	1	1	1	1	1	1	1	1	1	1	1	1	1	1	1	1	1	1	1	1	1	1	1	1	1	1	1	1
contig18676_245	0.000217527	1	1	1	1	0.00464542	1	1	1	1	1	1	1	1	1	1	1	1	1	1	1	1	1	0.00079356	1	1	0.0316385	1	1	1	1	1	1	0.0468542	1	1	1	1	1	1	1	1	0.0385489	1	1	1	1	1	1
contig19054_28	1	1	1	1	1	1	1	1	1	1	1	1	1	1	1	1	1	1	1	1	1	0.0376669	1	1	1	1	1	1	1	1	1	1	1	1	1	1	1	1	1	1	1	1	1	1	1	1	1	1	1
contig20694_92	1	1	1	1	1	1	1	1	1	1	1	1	1	1	1	1	1	1	1	1	1	1	1	1	1	1	1	1	1	1	1	1	1	1	1	1	1	1	1	1	1	1	1	1	1	1	1	1	1
contig20694_312	1	1	1	1	1	1	1	1	1	1	1	1	1	1	1	0.000127639	1	1	1	1	1	1	1	1	1	1	1	1	1	1	1	1	1	1	1	1	1	1	1	1	1	1	1	1	0.00541262	1	1	1	1
contig21141_311	1	1	1	1	1	1	1	1	1	0.00729036	1	1	1	1	1	1	1	1	1	1	1	1	1	1	1	1	1	1	1	1	1	1	1	1	1	1	1	1	1	1	1	1	1	1	1	1	1	1	1
contig23982_493	1	1	1	1	1	1	0.00708153	1	1	1	1	1	1	1	1	1	1	1	1	1	1	1	1	1	1	1	1	1	1	1	0.016037	1	1	1	1	1	1	1	1	1	1	1	1	1	1	1	1	1	1
contig24318_117	1	1	1	1	1	0.00752632	1	1	1	0.0463009	1	1	1	1	1	1	1	1	1	1	1	1	1	1	1	1	1	1	1	0.0442411	1	1	1	1	1	1	1	1	1	1	1	1	1	1	1	1	1	1	1
contig24902_128	1	1	1	1	1	0.0376451	1	1	0.0348085	1	1	1	1	1	1	1	1	1	1	1	1	1	1	1	1	1	1	1	1	1	1	1	1	1	1	1	1	1	1	1	1	1	1	1	1	1	1	1	1
contig24902_464	1	1	1	1	1	1	1	1	1	1	1	1	1	1	1	1	1	1	1	1	1	1	0.0143059	1	1	1	0.0414464	1	1	1	1	1	1	1	1	1	1	1	1	1	1	1	1	1	1	1	1	1	1
contig24902_466	1	1	1	1	1	1	1	1	1	1	1	1	1	1	1	1	1	1	1	1	1	1	0.0143059	1	1	1	1	1	1	1	1	1	1	1	1	1	1	1	1	1	1	1	1	0.0257167	1	1	1	1	1
contig26764_484	1	1	1	1	1	1	1	1	0.0440447	1	1	1	1	1	1	1	1	1	1	1	1	1	1	1	1	1	1	1	1	1	1	1	1	1	1	1	1	1	1	1	1	1	1	1	1	1	1	1	1
contig27000_1448	1	1	1	1	1	1	1	1	1	1	1	1	1	1	1	1	1	1	1	1	1	1	1	0.0442411	1	1	1	1	1	1	1	1	1	1	1	1	1	1	1	1	0.0204357	1	1	1	1	1	1	1	0.00289587
contig31121_47	0.0191526	1	1	1	1	1	1	1	1	1	1	1	1	1	1	1	1	1	1	1	1	1	1	0.0253955	1	1	1	1	1	1	1	1	1	1	1	1	1	1	1	1	1	1	1	0.0191526	1	1	1	1	1
contig00251_177	1	1	0.0455003	1	1	1	1	1	1	1	1	1	1	1	1	1	1	1	1	1	0.000560725	0.0319973	1	1	1	1	1	1	1	1	1	1	1	1	1	1	1	1	1	1	1	1	1	1	1	1	1	1	0.0463009
contig01181_592	1	1	1	1	1	1	0.0216687	1	1	1	1	1	1	1	1	1	1	1	1	1	1	1	1	1	1	1	1	1	1	1	1	1	1	1	1	1	1	1	1	1	1	1	1	1	1	1	1	1	0.00729036
contig03196_56	1	1	1	1	1	1	1	1	1	1	1	1	1	1	1	1	1	1	1	1	1	1	1	1	1	1	1	1	1	1	1	1	1	1	1	1	1	1	1	1	1	0.0368884	1	1	0.0368884	1	1	1	1
contig05181_2450	1	1	1	1	1	1	1	1	1	1	1	1	1	1	1	1	1	1	1	1	1	1	1	1	1	1	1	1	1	1	1	1	1	1	1	1	1	1	1	1	0.0347992	1	1	0.0468542	1	1	1	1	0.0468542
contig05502_128	1	1	1	1	1	1	1	1	1	1	1	1	0.016037	1	1	1	1	1	1	1	1	1	0.0143059	1	0.000560725	1	1	1	1	1	1	1	1	1	1	1	1	0.0316385	1	0.0316385	1	1	1	1	1	1	1	1	1
contig05502_167	1	1	1	1	1	1	1	1	1	1	1	1	1	1	1	1	1	1	1	0.0403909	1	1	0.0143059	1	1	1	1	1	1	1	1	1	1	1	1	1	1	0.0463009	1	1	1	1	1	1	0.031299	1	1	1	1
contig05945_417	1	1	1	1	1	1	1	1	1	1	1	1	1	1	1	1	1	1	1	1	1	1	0.0143059	1	1	1	0.0361498	1	1	1	0.0172928	1	1	1	1	1	1	1	1	1	1	1	1	1	1	0.000396794	1	1	1
contig08206_176	1	1	1	1	1	1	1	1	1	1	1	1	1	1	1	1	1	0.00330818	1	0.0468542	1	1	1	1	1	1	1	1	1	1	1	1	1	1	1	1	1	1	1	1	1	1	1	1	0.0242667	1	0.0429821	1	1
contig08206_228	1	1	1	1	1	1	1	1	1	1	1	1	1	1	1	1	1	4.59283e-06	1	1	1	1	1	1	1	1	1	1	1	1	1	1	1	1	1	1	0.0414464	1	1	1	1	1	1	1	0.0242667	1	0.0429821	1	1
contig14455_953	1	1	1	1	1	1	1	1	1	1	1	1	1	1	1	1	1	1	1	1	1	1	1	1	1	1	1	1	1	1	1	1	1	1	1	1	1	1	1	1	1	1	1	1	1	1	1	1	1
contig15452_813	1	1	1	1	1	1	1	1	1	1	1	1	1	1	1	1	1	1	1	1	1	1	1	1	1	1	1	1	1	1	1	1	1	1	0.004229	1	1	1	1	1	1	1	1	1	1	1	1	1	1
contig15944_276	1	1	1	1	1	1	1	1	1	1	0.0468542	0.0259601	1	1	1	1	1	1	1	1	1	1	1	1	1	1	1	1	1	1	1	1	1	0.0108145	1	1	1	1	1	1	1	1	1	1	1	1	1	1	1
contig15944_288	1	1	1	1	1	1	1	1	1	1	1	1	1	1	1	1	1	1	1	1	1	1	1	1	1	1	1	1	1	1	1	1	1	1	1	1	1	1	1	1	1	1	1	1	1	1	1	1	0.0316385
contig16430_504	1	1	1	1	0.00845095	1	1	1	1	1	1	1	1	1	1	1	1	1	1	1	1	1	1	1	1	1	1	1	1	1	1	1	1	1	1	1	1	0.0065607	1	1	1	1	1	1	1	1	1	1	1
contig18465_35	1	1	1	1	1	1	1	1	1	1	1	1	1	1	1	1	1	1	1	1	1	1	1	1	1	1	1	1	1	1	1	1	1	1	0.0463009	1	1	1	1	1	1	1	1	1	1	1	1	1	1
contig18762_199	1	1	1	1	0.00845095	1	1	1	1	1	1	1	1	1	1	1	1	0.0495346	1	1	1	1	1	1	1	1	1	1	1	1	1	1	1	1	0.0393306	1	1	0.023413	1	1	1	1	1	1	1	1	1	1	1
contig26572_464	1	1	1	1	1	1	1	1	1	1	1	1	1	1	1	1	1	0.0109004	1	1	0.00729036	1	1	0.0109095	1	1	1	1	1	1	1	1	1	1	1	1	1	1	1	1	1	1	1	1	1	1	1	1	1
contig26602_585	1	1	1	1	0.0442411	1	1	1	1	1	1	0.0259601	0.0065607	0.0316385	1	1	1	1	1	1	1	1	1	1	1	1	1	1	1	1	1	1	1	1	1	1	1	1	1	1	1	1	1	1	1	1	1	1	1
contig30715_525	1	1	1	1	1	1	1	0.0289183	1	1	1	1	1	0.0389475	1	1	1	1	1	1	1	1	1	1	1	1	1	1	1	1	1	1	1	1	1	1	1	1	1	1	1	0.0389475	1	1	1	0.0289183	1	1	1
contig26602_585	1	1	1	1	1	1	1	1	1	1	1	1	1	1	1	1	1	1	1	1	1	1	1	1	1	1	1	1	1	1	0.0442411	1	1	1	1	1	1	0.0259601	0.0065607	0.0316385	1	1	1	1	1	1	1	1	1
contig30715_525	1	1	1	1	1	1	1	1	1	1	1	1	0.0389475	1	1	1	0.0289183	1	1	1	1	1	1	1	1	1	1	1	1	1	1	1	1	0.0289183	1	1	1	1	1	0.0389475	1	1	1	1	1	1	1	1	1
[truncated: 4 more columns]

## Sheet: Outliers
BayeScan	Arlequin
contig00716_144	contig00628_351
contig01113_563	contig14580_627
contig01468_274	contig00716_144
contig02088_183	newcontig08200_613
contig02161_199	contig03908_414
contig02937_651	contig03942_73
contig03765_215	contig01054_311
contig03942_88	newcontig07067_53
contig05603_139
contig07082_263
contig08759_481
contig08855_98
contig09065_715
contig10976_962
contig14580_627
contig14580_865
contig16157_1183
contig16454_169
contig16822_456
contig24145_82
contig24902_128
newcontig00575_232
newcontig05181_2450
newcontig07067_53
newcontig08206_228
newcontig14455_953
newcontig26572_464

## Sheet: f3
Populations	the f3 statistic,	the standard error in the f3	the Z-score
COR;VEN,VWD	-0.00608423	0.00121765	-4.99671
COR;ISS,LUT	-0.00693354	0.00140643	-4.9299
TI5;TI7,VWD	-0.00549431	0.00115849	-4.74263
COR;ISS,SIG	-0.00676183	0.00145137	-4.65893
TI6;TI4,NFS	-0.00394269	0.000848226	-4.64816
TI6;TI7,GRB	-0.00425092	0.000947327	-4.48728
TI4;TI6,POS	-0.00399034	0.000894356	-4.46169
COR;VEN,MUO	-0.00542857	0.00122294	-4.43895
COR;ISS,BEI	-0.00600781	0.00137078	-4.38278
TI6;TI7,VWD	-0.00534879	0.00124427	-4.29875
TI6;TI4,PRA	-0.00380524	0.000886149	-4.29413
COR;VEN,SIG	-0.00582269	0.0013658	-4.2632
TI6;TI5,NFS	-0.00341736	0.000811355	-4.21192
COR;VEN,LUT	-0.00601019	0.00144493	-4.15949
COR;VES,SIG	-0.00467704	0.00113339	-4.1266
TI6;TI4,TI7	-0.00405482	0.000985075	-4.11626
VAZ;VEN,LUT	-0.00571535	0.00139613	-4.0937
COR;VEN,BEI	-0.00512006	0.00125485	-4.08023
COR;LUR,LUT	-0.0059164	0.00145733	-4.05976
COR;LUR,MUO	-0.0050483	0.00125512	-4.02215
COR;MO1,VWD	-0.00847699	0.00211163	-4.01442
COR;LUR,SIG	-0.00553632	0.00140418	-3.94276
COR;VCL,SIG	-0.00496517	0.00126446	-3.9267
COR;ISS,MUO	-0.00473082	0.00121053	-3.90805
COR;VES,LUT	-0.00464091	0.00119188	-3.89376
COR;VES,BEI	-0.00426429	0.00110525	-3.8582
VAZ;VEN,SIG	-0.0053806	0.00141744	-3.796
TI6;TI7,JEZ	-0.00388895	0.00102607	-3.79015
COR;LUR,BEI	-0.00477445	0.00126774	-3.76611
COR;BER,GRE	-0.0086675	0.00234683	-3.69328
COR;CPL,VWD	-0.00635486	0.0017346	-3.66358
TI6;TI5,PRA	-0.0029231	0.000800209	-3.65291
TI5;TI8,LUT	-0.00294698	0.000808526	-3.64488
TI4;TI3,BON	-0.0050399	0.00138868	-3.62929
MGY;VEN,MUO	-0.00471055	0.00130616	-3.6064
COR;ISS,NFS	-0.00456556	0.00127003	-3.59485
COR;LUR,VWD	-0.00505878	0.00142432	-3.55173
COR;ISS,VWD	-0.00510958	0.00144407	-3.53832
VES;TI5,ISS	-0.00477073	0.00138348	-3.44835
COR;GRE,GRB	-0.00872561	0.00254817	-3.42426
TI6;GRA,TI7	-0.00413806	0.00121132	-3.41615
VAZ;LUR,LUT	-0.00515318	0.0015117	-3.40886
CAL;BA1,ROM2	-0.0048898	0.00144336	-3.38779
COR;LUR,NFS	-0.00419187	0.00123858	-3.38442
VAZ;ISS,LUT	-0.00574278	0.00170024	-3.37763
COR;TU2,SIG	-0.0054248	0.00160929	-3.37094
COR;TU31,SIG	-0.00458814	0.00136901	-3.35143
COR;TU31,VWD	-0.00520484	0.00156923	-3.31681
TI6;TI7,TU5	-0.00458492	0.0013861	-3.30778
COR;TI7,VWD	-0.00409609	0.00124654	-3.28597
BRS;VEN,LUT	-0.00507923	0.00155443	-3.26759
COR;VES,MUO	-0.00323079	0.000992916	-3.25384
COR;TI10,GRE	-0.0111445	0.00342677	-3.2522
BRS;ISS,LUT	-0.00540029	0.00167116	-3.23145
CAL;BA1,ROM1	-0.00400707	0.0012422	-3.22579
COR;BF,LUR	-0.00442575	0.00137248	-3.22463
TI6;TI7,NFS	-0.003157	0.000980583	-3.21951
TI4;BER,POS	-0.00382488	0.00118834	-3.21867
MUO;TI7,VWD	-0.00375401	0.00116792	-3.21428
COR;VES,TSC	-0.00398321	0.00125986	-3.16162
TI3;TI7,BAV	-0.00539715	0.00170746	-3.16092
TI6;TI4,JEZ	-0.00311407	0.000986892	-3.15543
TI4;TI3,TI6	-0.00300517	0.000953854	-3.15056
MGY;VEN,VWD	-0.00450013	0.00143336	-3.13958
COR;BON,GRY	-0.00341374	0.00108737	-3.13943
TI6;BF,VRG	-0.00333157	0.00106157	-3.13833
TI4;TI6,BAV	-0.0037996	0.00121149	-3.1363
TI6;TI7,LUT	-0.00363927	0.00116109	-3.13435
BRS;LUR,LUT	-0.00494379	0.00158021	-3.12856
TI6;TI7,BON	-0.00404975	0.00129672	-3.12307
MGY;VEN,SIG	-0.00408014	0.00130868	-3.11774
COR;TI5,ISS	-0.00493039	0.00158191	-3.11674
GRY;LUR,MUO	-0.00386859	0.00125646	-3.07896
TI6;TI7,BF	-0.00380024	0.00123565	-3.07551
COR;VEN,GRB	-0.00469287	0.00152928	-3.06867
VES;ISS,VRG	-0.00403543	0.00132007	-3.05699
TI6;TI4,LUT	-0.00261488	0.000859453	-3.0425
TI6;TI4,TI5	-0.00253459	0.000835339	-3.0342
MGY;LUR,MUO	-0.0039034	0.00129035	-3.02507
VAZ;ISS,SIG	-0.00542383	0.00180112	-3.01136
TI6;TU2,PRA	-0.00465256	0.00154844	-3.00467
VAZ;LUR,SIG	-0.00462584	0.00154009	-3.00362
COR;TI5,LUR	-0.00438001	0.00146384	-2.99213
COR;TI5,GRY	-0.00303962	0.00101715	-2.98837
TU5;TI8,TU1	-0.00482265	0.00161483	-2.98647
TI6;TI4,VRG	-0.00280788	0.000941267	-2.98309
COR;BER,ISS	-0.00492675	0.00165563	-2.97575
BEI;MO1,VWD	-0.00673091	0.00226279	-2.9746
VES;BER,ISS	-0.00406339	0.00137528	-2.9546
COR;VEN,NFS	-0.00389928	0.00132119	-2.95134
COR;TU2,BRS	-0.00380401	0.00129379	-2.9402
BEI;TI10,GRE	-0.00903051	0.00307193	-2.93968
COR;VCL,VWD	-0.00464223	0.00158047	-2.93725
TI5;TI6,POS	-0.00313162	0.00106739	-2.93389
COR;BA3,VWD	-0.00649655	0.00222049	-2.92573
COR;TI5,VEN	-0.0047482	0.00162506	-2.92186
TI3;TI6,BAV	-0.00470102	0.00161903	-2.90361
BEI;BER,GRE	-0.00729876	0.00252129	-2.89486
COR;TI7,ISS	-0.00482863	0.00166903	-2.89308
MGY;ISS,SIG	-0.00480471	0.00166132	-2.8921
COR;TU2,VWD	-0.00440535	0.00152666	-2.88562
TI6;TU1,PRA	-0.00473434	0.00164497	-2.87807
LUR;BER,ISS	-0.00291689	0.00101409	-2.87635
TI5;TI8,GRB	-0.00274774	0.000955609	-2.87538
COR;MO2,VWD	-0.00624077	0.00217253	-2.87258
BEI;BER,BUL	-0.0053475	0.00186221	-2.8716
BF;CPL,VWD	-0.00600145	0.00209031	-2.87107
TI6;BER,TI7	-0.00376701	0.00131367	-2.86754
TI6;TI7,MUO	-0.00356713	0.00124588	-2.86315
TI3;BAV,VRG	-0.00479001	0.00167435	-2.86081
TI6;BER,BON	-0.00402377	0.0014067	-2.86043
TI6;GRA,VRG	-0.00395008	0.00138334	-2.85546
VAZ;VEN,MUO	-0.00413249	0.00144736	-2.8552
TI6;TI7,VRG	-0.00333908	0.00117018	-2.85347
TI5;TI8,BON	-0.00332927	0.00116831	-2.84964
TI5;TI8,VWD	-0.00265887	0.000935199	-2.8431
TI6;BER,PRA	-0.00398745	0.0014038	-2.84046
TI4;TI6,SIG	-0.00236202	0.000832725	-2.8365
MGY;VEN,TSC	-0.00554695	0.00195609	-2.83573
COR;VES,VWD	-0.00357785	0.00126177	-2.83559
COR;BF,ISS	-0.00400083	0.00141579	-2.82587
VES;TI5,LUR	-0.0029015	0.0010287	-2.82055
COR;VEN,TSC	-0.00459222	0.0016324	-2.81318
COR;VEN,JEZ	-0.00388845	0.00138296	-2.81169
TI6;TI5,ROM1	-0.00400955	0.00143183	-2.8003
CAL;BA1,BUL	-0.00471563	0.00168545	-2.79784
VES;ISS,VCL	-0.00349195	0.00124938	-2.79495
TI6;TI8,BON	-0.00349267	0.00125363	-2.78605
MUO;TU31,SIG	-0.00373575	0.00134884	-2.7696
TI6;TI4,GRB	-0.00267176	0.000967484	-2.76155
TI6;TU5,PRA	-0.00347136	0.00125819	-2.75901
COR;BRS,NFS	-0.00257645	0.000935281	-2.75473
TU5;TU1,POS	-0.00606852	0.00220785	-2.74861
BEI;GRE,GRB	-0.00695255	0.00253335	-2.74441
MUO;SIG,SIR	-0.00237648	0.000866113	-2.74384
TI5;TI8,MUO	-0.00227679	0.000832072	-2.73629
TI6;TI5,VRG	-0.00290563	0.00106197	-2.73607
GRY;LUR,NFS	-0.00375976	0.00138097	-2.72254
COR;VES,NFS	-0.00345883	0.00127055	-2.72231
BF;MO1,VWD	-0.00697096	0.00256281	-2.72004
TI6;TI7,TU1	-0.00426101	0.00157636	-2.70307
MO1;TU4,MO2	-0.00555894	0.0020575	-2.70179
MUO;BAV,VWD	-0.00347824	0.00128937	-2.69763
MUO;BER,TSC	-0.00326931	0.00121988	-2.68002
COR;BA1,VWD	-0.00599757	0.00224402	-2.67269
TI4;TI8,BON	-0.00299435	0.00112226	-2.66815
TI6;TI7,VCL	-0.00462942	0.00173939	-2.66151
TI6;TI7,TSC	-0.0033343	0.0012566	-2.65344
TI4;TI6,VAZ	-0.00235913	0.000889249	-2.65295
BEI;TI7,VWD	-0.00334708	0.00126287	-2.65037
MGY;ISS,NFS	-0.00395847	0.0014947	-2.64835
COR;CAL,VWD	-0.00584824	0.00220836	-2.64822
VES;ISS,LUT	-0.00367512	0.00139232	-2.63958
MGY;VEN,GRB	-0.00397678	0.00150687	-2.6391
TI6;TI10,TU2	-0.00545364	0.00207112	-2.63319
GRY;LUR,SIG	-0.00411819	0.00156845	-2.62565
GRB;LUT,NFS	-0.002434	0.000927704	-2.62369
MGY;ISS,MUO	-0.00379823	0.0014479	-2.62328
BRS;VEN,MUO	-0.00396017	0.00151537	-2.61334
COR;BF,GRY	-0.00227259	0.000869712	-2.61303
COR;BF,BRS	-0.00279591	0.00107353	-2.6044
BRS;VEN,SIG	-0.00420089	0.00161312	-2.6042
COR;CPL,SIG	-0.00434369	0.00167601	-2.59168
TI6;TI4,MUO	-0.00229944	0.000887703	-2.59033
BRS;ISS,SIG	-0.00453774	0.0017522	-2.58974
TI6;ROM1,GRB	-0.00510627	0.00197511	-2.58531
NFS;TI7,VWD	-0.00318711	0.00123325	-2.58432
GRY;VEN,MUO	-0.00362787	0.00140465	-2.58276
COR;BF,VEN	-0.00404268	0.00156537	-2.58257
COR;BER,BUL	-0.00484457	0.00188109	-2.5754
TI5;MUO,POS	-0.00290201	0.00112992	-2.56834
TI4;TI10,TU2	-0.00617694	0.00241189	-2.56104
TI4;TI6,BA2	-0.00470273	0.00183651	-2.56069
MGY;VEN,BEI	-0.00322761	0.00126121	-2.55914
VES;BF,ISS	-0.00311801	0.00122466	-2.54602
MGY;VEN,LUT	-0.00379846	0.00149382	-2.54278
COR;TU2,GRY	-0.00350191	0.00137731	-2.54257
BEI;VCL,SIG	-0.00361845	0.00142434	-2.54044
MUO;TI3,VWD	-0.00326452	0.00128517	-2.54015
JEZ;ROM2,GRB	-0.00403535	0.00158904	-2.53949
TI6;ROM1,NFS	-0.00467903	0.00184318	-2.53857
TI5;TI7,GRB	-0.00273024	0.00107735	-2.53421
COR;GRE,LUT	-0.0060318	0.00238352	-2.53063
BRS;VEN,VWD	-0.0040469	0.00159928	-2.53045
TI6;TI5,TU1	-0.00380695	0.0015086	-2.52349
MGY;VEN,NFS	-0.00350677	0.0013917	-2.51978
VES;ISS,BEI	-0.00312602	0.00124126	-2.51843
COR;TU5,SIG	-0.00333923	0.00132726	-2.51588
MUO;JEZ,SIG	-0.00244261	0.000971947	-2.51311
TI5;POS,VWD	-0.00333903	0.00133149	-2.50774
TI3;TI4,BAV	-0.00390659	0.0015587	-2.50631
GRY;ISS,SIG	-0.00466214	0.00186557	-2.49905
TI6;GRA,TI5	-0.00286764	0.00114991	-2.4938
TU5;TI5,TU1	-0.00474299	0.00190609	-2.48833
VES;ISS,JEZ	-0.00299562	0.00120475	-2.48651
MGY;LUR,TSC	-0.00474031	0.0019093	-2.48275
TI6;TI7,ROM1	-0.00475749	0.00191628	-2.48267
COR;GRE,MUO	-0.00590949	0.00238336	-2.47948
BRS;BER,ISS	-0.00416111	0.00168233	-2.47342
COR;TU4,VWD	-0.00493872	0.00200053	-2.4687
COR;TI10,VAZ	-0.00343955	0.00139452	-2.46648
MUO;CPL,VWD	-0.00438062	0.00177607	-2.46646
TU5;TU2,LUR	-0.00448152	0.00181872	-2.46411
COR;POS,VWD	-0.00336904	0.00137006	-2.45904
BRS;VES,LUT	-0.00332484	0.00135225	-2.45874
COR;GRA,VES	-0.00344582	0.00140178	-2.45818
MGY;VEN,BON	-0.00334661	0.00136303	-2.45527
MGY;LUR,NFS	-0.00337247	0.00137401	-2.45447
BEI;BER,ROM2	-0.00423939	0.00172745	-2.45414
TI6;PRA,VRG	-0.002707	0.00110488	-2.45003
COR;CAM,VWD	-0.00533978	0.00218175	-2.44748
TI6;BON,PRA	-0.00261394	0.00106885	-2.44557
TI4;TI6,CAL	-0.00425502	0.00174274	-2.44157
TI6;BER,VRG	-0.00319101	0.00130787	-2.43985
TI6;TI8,VRG	-0.00250957	0.00102886	-2.43918
COR;MO1,SIG	-0.00489046	0.00200582	-2.43814
TI4;TI6,BRS	-0.00219267	0.000899473	-2.43773
TI4;TI6,VCL	-0.00293326	0.00120718	-2.42984
BA3;BA1,ROM2	-0.00412636	statistic	-2.42781
MO1;MO2,PYR	-0.00506626	0.00208982	-2.42425
COR;GRA,VEN	-0.00435925	0.00179959	-2.42235
TI4;TI6,SIR	-0.00226811	0.00093754	-2.41921
COR;TI6,ISS	-0.0039308	0.00162667	-2.41647
MGY;BF,VEN	-0.0036323	0.00150376	-2.41549
TI6;BER,TI4	-0.00265059	0.00109748	-2.41516
VES;LUR,VCL	-0.00274316	0.00113796	-2.4106
COR;BER,VEN	-0.00355577	0.00147728	-2.40697
GRY;LUR,LUT	-0.00418773	0.00174449	-2.40055
SIR;TI5,ISS	-0.00412689	0.00171927	-2.40037
TI5;TI6,TI8	-0.00190838	0.000796442	-2.39614
VAZ;LUT,MGY	-0.00284323	0.00119095	-2.38737
GRY;VEN,SIG	-0.00378358	0.00158573	-2.38602
MUO;TU31,VWD	-0.00387069	0.00162616	-2.38027
MGY;LUR,SIG	-0.00336688	0.00141855	-2.37347
MUO;TI3,SIG	-0.00351551	0.00148525	-2.36695
MUO;SIG,TSC	-0.00250516	0.00105916	-2.36524
COR;LUR,TSC	-0.00421247	0.00178107	-2.36513
MUO;LUT,SIR	-0.00197168	0.000835554	-2.35972
VES;TI4,ISS	-0.00311017	0.00131848	-2.35891
TU5;TI10,TU2	-0.00483459	0.00205149	-2.35663
COR;ISS,GRB	-0.00395652	0.00168066	-2.35415
VES;ISS,MUO	-0.00288253	0.00122484	-2.3534
MUO;VRG,VWD	-0.00247462	0.00105202	-2.35226
COR;PYR,GRB	-0.00588318	0.00250183	-2.35155
COR;PYR,TSC	-0.00668468	0.00284518	-2.34948
BF;CPL,SIG	-0.00445587	0.00189664	-2.34935
MUO;TI6,SIG	-0.0023244	0.000989627	-2.34876
GRY;LUR,BEI	-0.00349219	0.00148785	-2.34714
TI6;TI7,PRA	-0.00269762	0.00115012	-2.34552
VAZ;GRE,GRB	-0.00636192	0.00271295	-2.34502
MGY;ISS,LUT	-0.00450723	0.00192281	-2.34409
COR;TU2,BEI	-0.0038287	0.00163443	-2.34253
VES;TI6,ISS	-0.00338011	0.00144323	-2.34204
COR;GRY,VWD	-0.00248669	0.00106212	-2.34126
COR;BEI,MGY	-0.0022659	0.000968236	-2.34023
TI6;TU2,NFS	-0.00348107	0.00148794	-2.33953
TI6;TI7,ROM2	-0.00481604	0.00205931	-2.33867
TU5;TU1,JEZ	-0.00409439	0.00175241	-2.33644
TI6;TI3,BON	-0.00412848	0.00176785	-2.33531
SIR;TI5,LUR	-0.00324222	0.00138909	-2.33407
TI5;TI6,VWD	-0.00239054	0.00102476	-2.33278
TI5;BER,POS	-0.00355265	0.0015238	-2.33145
BRS;LUR,MUO	-0.00353825	0.00151762	-2.33144
TI6;TI7,CPL	-0.00445211	0.0019125	-2.3279
MUO;BAV,VRG	-0.00335693	0.00144349	-2.32557
COR;BA2,VEN	-0.00656321	0.00282407	-2.32402
MGY;ISS,BEI	-0.00390078	0.0016812	-2.32024
VAZ;CPL,SIG	-0.00386921	0.00167017	-2.31666
MGY;BF,LUR	-0.00358848	0.00155224	-2.3118
GRY;ISS,BEI	-0.00404399	0.00175136	-2.30906
BRS;LUR,SIG	-0.00387286	0.00167848	-2.30736
TI8;TI5,LUR	-0.00368406	0.00159857	-2.3046
NFS;TI6,GRY	-0.00245152	0.00106723	-2.29709
TI4;TI6,GRY	-0.00201922	0.000880713	-2.29271
GRY;ISS,LUT	-0.00452329	0.00197377	-2.2917
VES;TI7,ISS	-0.003175	0.00138559	-2.29145
COR;GRB,GRY	-0.00256403	0.00112001	-2.2893
COR;TI6,GRY	-0.00258178	0.00112897	-2.28685
MUO;TI3,LUT	-0.00294537	0.00128805	-2.28669
MUO;TU5,SIG	-0.00320085	0.00140025	-2.28591
GRY;VEN,VWD	-0.00359155	0.00157339	-2.28269
TI8;TI5,GRY	-0.00257777	0.00112934	-2.28255
TI4;BER,BA3	-0.00540467	0.00237764	-2.27313
TU5;TI8,TU2	-0.00383928	0.00169009	-2.27164
TI4;MUO,POS	-0.00278426	0.00123122	-2.26138
VAZ;TU2,SIG	-0.00395098	0.00174958	-2.25824
COR;ISS,JEZ	-0.00363969	0.00161193	-2.25798
VES;ISS,VWD	-0.00291422	0.00129101	-2.25732
COR;ISS,TSC	-0.00391463	0.00173428	-2.25721
TI6;ROM2,GRB	-0.00463026	0.00205265	-2.25574
MGY;TI5,VEN	-0.00328766	0.00145766	-2.25545
TI5;BA3,VWD	-0.005322	0.00235986	-2.25522
BRS;VES,TSC	-0.00292907	0.00130089	-2.2516
VES;ISS,SIG	-0.00346729	0.00154027	-2.25109
GRY;LUR,VWD	-0.00318709	0.00141806	-2.2475
COR;GRY,POS	-0.00329787	0.00146815	-2.24627
TI6;ROM1,VRG	-0.00444355	0.00198045	-2.24371
TI4;VCL,SIG	-0.00403096	0.00179706	-2.24309
TI4;TI6,VES	-0.0023467	0.0010462	-2.24307
TI4;CAM,GRB	-0.00437921	0.00195446	-2.24063
VAZ;VEN,GRB	-0.00351464	0.00156971	-2.23904
TI3;TI5,BAV	-0.00375807	0.00167865	-2.23874
COR;VEN,BON	-0.00328926	0.00147029	-2.23715
VES;BA3,ISS	-0.00445486	0.00199199	-2.23639
COR;BA1,SIG	-0.00430866	0.00192787	-2.23493
SIR;GRA,VES	-0.00341956	0.0015303	-2.23457
TI4;BER,CAL	-0.00544051	0.00243603	-2.23335
BF;TI10,GRE	-0.00831274	0.00372217	-2.23331
MGY;ISS,TSC	-0.0046548	0.00208944	-2.22777
COR;VAZ,VWD	-0.00248321	0.00111574	-2.22561
BF;CAL,VWD	-0.00544335	0.0024479	-2.22368
TI4;BER,CAM	-0.00534282	0.00240423	-2.22225
MUO;MO1,VWD	-0.00495416	0.00223222	-2.21939
BF;BER,CPL	-0.00388272	0.00175038	-2.21822
SIR;TI7,VES	-0.00284833	0.00128504	-2.21652
TI4;POS,VRG	-0.00297309	0.00134142	-2.21638
MUO;ROM2,VWD	-0.00414232	0.00187618	-2.20784
VES;ISS,POS	-0.00331857	0.00150332	-2.20749
MGY;VES,TSC	-0.00350744	0.00158925	-2.20697
BRS;VEN,TSC	-0.00392318	0.00177934	-2.20485
TI4;TI7,VWD	-0.00307644	0.00139544	-2.20465
TI4;POS,VWD	-0.00266264	0.0012083	-2.20363
MUO;BA3,VWD	-0.00466315	0.00211638	-2.20337
COR;TU1,SIG	-0.00405238	0.00184064	-2.20161
TU5;TU1,SIR	-0.00367516	0.00167005	-2.20063
COR;GRE,NFS	-0.00615042	0.00279642	-2.19939
COR;MO2,SIG	-0.00448056	0.00204125	-2.19501
BRS;BER,VEN	-0.00339242	0.00154787	-2.19167
VAZ;VEN,TSC	-0.00396399	0.00180938	-2.1908
TI4;CPL,VWD	-0.00453621	0.00207314	-2.18808
MUO;VCL,SIG	-0.00357732	0.00163766	-2.18442
TI6;VCL,PRA	-0.00337027	0.00154417	-2.18258
TI6;BER,ROM2	-0.0049664	0.00227761	-2.18053
COR;TU4,BRS	-0.0040384	0.00185448	-2.17765
LUR;TI7,ISS	-0.00230586	0.00106052	-2.17428
TI5;TI10,TU2	-0.00462508	0.00212757	-2.17388
COR;LUR,JEZ	-0.00346008	0.00159293	-2.17215
TI6;TI5,ROM2	-0.00390487	0.00179833	-2.17139
BF;BER,CAL	-0.0049464	0.00227853	-2.17087
COR;VES,GRB	-0.00304354	0.00140635	-2.16415
SIR;VES,TSC	-0.00333518	0.00154177	-2.16321
CAL;BA1,PRA	-0.00412375	0.00191075	-2.15819
VAZ;LUR,MUO	-0.00328384	0.00152263	-2.15669
COR;NFS,VAZ	-0.00226601	0.00105127	-2.1555
TU5;TU1,MUO	-0.00386497	0.00180087	-2.14616
TI6;BON,NFS	-0.00226211	0.00105514	-2.14391
TI6;TI7,VES	-0.00356937	0.00166564	-2.14295
TI5;TI7,BON	-0.00193183	0.000902669	-2.14013
TI4;TI6,BA1	-0.00421973	0.00197292	-2.13882
MGY;PYR,TSC	-0.0068419	0.00319916	-2.13865
COR;LUR,GRB	-0.00364999	0.00170677	-2.13854
GRB;TI7,VWD	-0.00274984	0.00128592	-2.13843
TI4;TI3,POS	-0.00320357	0.00150034	-2.13523
CAL;TU2,BA1	-0.00305111	0.00142898	-2.13518
GRB;BER,JEZ	-0.00197591	0.000925668	-2.13457
MGY;BER,ISS	-0.00385715	0.00180713	-2.13441
GRY;LUR,VRG	-0.00298931	0.00140267	-2.13115
COR;TI6,VEN	-0.00320024	0.00150183	-2.1309
TI4;TU4,BON	-0.00523433	0.00246151	-2.12647
VES;ISS,NFS	-0.00248922	0.00117177	-2.12433
COR;TI7,GRY	-0.00234961	0.00110665	-2.12319
TU5;TU1,PRA	-0.00412121	0.00194148	-2.12272
TI6;TI7,COR	-0.00246642	0.0011625	-2.12166
VES;ISS,BON	-0.00320834	0.00151372	-2.1195
COR;GRY,SIG	-0.00203312	0.000959593	-2.11873
LUR;ISS,GRY	-0.00151293	0.000714151	-2.11851
BEI;LUT,NFS	-0.00226331	0.00106999	-2.11525
VES;TI8,ISS	-0.00256307	0.00121228	-2.11426
TI6;TI5,TI7	-0.00224503	0.00106201	-2.11394
SIR;TI7,ISS	-0.00394493	0.00186623	-2.11386
TI5;TI7,LUT	-0.00256806	0.00121769	-2.10896
NFS;TI7,JEZ	-0.00187582	0.000891255	-2.10469
TI6;BER,BUL	-0.00496635	0.00236108	-2.10343
CAL;BA2,GRE	-0.00452235	0.00215162	-2.10184
COR;TI6,LUR	-0.00337331	0.00160795	-2.0979
SIR;VES,PRA	-0.00243863	0.00116277	-2.09726
BF;BA3,VWD	-0.0052119	0.00248643	-2.09614
GRY;BER,ISS	-0.00393257	0.00188017	-2.0916
COR;GRE,PRA	-0.00664599	0.00318711	-2.08527
BRS;TI5,VEN	-0.00362699	0.00173958	-2.08497
LUT;GRB,SIG	-0.00170728	0.000819268	-2.08391
TI6;MO2,PRA	-0.00562881	0.00270207	-2.08315
MGY;VEN,JEZ	-0.00292782	0.00140974	-2.07685
MUO;TU2,SIG	-0.00345875	0.00166707	-2.07474
LUR;ISS,BEI	-0.00206473	0.000995486	-2.07409
TU5;TU2,VES	-0.00302789	0.00146067	-2.07294
TI6;TI8,GRB	-0.0023139	0.00111648	-2.0725
TI6;NFS,VRG	-0.00236082	0.00114058	-2.06984
COR;ROM2,VWD	-0.00456982	0.00221304	-2.06495
GRY;ISS,MUO	-0.00286954	0.00139116	-2.06269
GRY;ISS,NFS	-0.00345187	0.00167367	-2.06246
CAL;BA1,BA3	-0.00144434	0.000700449	-2.06201
TI6;BER,TI5	-0.00206409	0.00100194	-2.0601
SIG;BER,GRE	-0.00517218	0.00251831	-2.05383
TI6;TI5,JEZ	-0.00200379	0.000975881	-2.05331
COR;TI7,VES	-0.00303613	0.00147866	-2.0533
BEI;MO1,SIG	-0.00386818	0.00188979	-2.04688
COR;GRE,VWD	-0.00638887	0.00312885	-2.04192
COR;GRY,TSC	-0.00216695	0.00106221	-2.04004
TI7;TI6,BRS	-0.00253652	0.00124399	-2.03903
TI4;TI7,VCL	-0.00350786	0.00172156	-2.0376
VES;TI3,ISS	-0.00282967	0.00138942	-2.03658
TI5;TI8,TU2	-0.00290262	0.0014262	-2.03522
COR;BEI,GRY	-0.00189725	0.000933025	-2.03344
TI6;BA1,PRA	-0.0054913	0.00270285	-2.03167
TI4;BAV,VRG	-0.00297172	0.00146367	-2.03032
COR;LUR,BON	-0.00332381	0.00163783	-2.02941
BEI;BER,TSC	-0.00267234	0.00131721	-2.02879
COR;TI10,TU2	-0.00500269	0.00246749	-2.02744
MUO;BAV,SIG	-0.00300554	0.00148373	-2.02566
TI5;TI8,TSC	-0.00232969	0.00115056	-2.02484
MUO;GRB,SIG	-0.00212843	0.00105116	-2.02483
TI5;TI7,POS	-0.00251767	0.00124348	-2.02469
TI4;TI6,TU4	-0.00351628	0.00173718	-2.02413
TI6;BON,MUO	-0.00261374	0.00129131	-2.0241
TI8;TI5,ISS	-0.00357996	0.00176918	-2.02352
COR;GRY,MUO	-0.00179471	0.000888241	-2.02052
TI4;TI6,CAM	-0.00354931	0.00175672	-2.02042
BEI;MO2,VWD	-0.00486889	0.00241	-2.02028
TI6;TI8,PRA	-0.00203324	0.00100696	-2.01918
BEI;PYR,GRB	-0.0045444	0.00225176	-2.01816
GRY;VEN,LUT	-0.00366053	0.00181466	-2.0172
COR;GRY,LUT	-0.00234367	0.00116338	-2.01453
BEI;BER,BA3	-0.00418099	0.00207646	-2.01351
VES;ISS,SIR	-0.00207839	0.00103332	-2.01137
BEI;MO2,SIG	-0.00383248	0.00190695	-2.00975
TI4;BA3,VWD	-0.00517747	0.00257732	-2.00886
VAZ;MGY,SIG	-0.0022268	0.00110867	-2.00853
TI4;TI6,TI8	-0.00159543	0.000795086	-2.00662
TI4;TI6,CPL	-0.00282036	0.00140626	-2.00558
TI4;TI8,CPL	-0.00325909	0.00162629	-2.004
BF;BER,GRE	-0.00517461	0.00258376	-2.00274
BEI;COR,LUT	-0.00144518	0.00072163	-2.00266
MUO;BER,ROM2	-0.00329169	0.00164401	-2.00224
TI5;TI7,VCL	-0.00314608	0.00157266	-2.00048
MGY;TI7,ISS	-0.00377298	0.00188634	-2.00016
